# Supplementary material for: Developmental Neurotoxicity and Behavioral Screening in Larval Zebrafish with a Comparison to Other Published Results
Source: Toxics. 2022 May 17;10(5):256. doi: 10.3390/toxics10050256 (PMC9145655; doi:10.3390/toxics10050256)
Supplement: Supplementary file 1 [file toxics-10-00256-s001.zip]

Archive with 3 entries (3 files):
- Figure S1.pdf
- Figure S2.pdf
- Table (Raw Data) S1.xlsx
