# Supplementary material for: Developmental Neurotoxicity and Behavioral Screening in Larval Zebrafish with a Comparison to Other Published Results
Source: Toxics. 2022 May 17;10(5):256. doi: 10.3390/toxics10050256 (PMC9145655; doi:10.3390/toxics10050256)
Supplement: Supplementary file 1 [file toxics-10-00256-s001.zip › Table (Raw Data) S1.xlsx]

## Sheet: 5,5-Diphenylhydantoin
Supplemental Table S1—Raw Data: All data presented as one chemical on each worksheet. The average distance moved (cm) for each 2 minute interval, with gray shading representing dark periods, is included in columns E-BB. All concentrations are in micromolar (µM).
				units=distance moved (cm) per 2 minute interval
Plate #	Well	Chemical	Final Concentration (µM)	0-2	2-4	4-6	6-8	8-10	10-12	12-14	14-16	16-18	18-20	20-22	22-24	24-26	26-28	28-30	30-32	32-34	34-36	36-38	38-40	40-42	42-44	44-46	46-48	48-50	50-52	52-54	54-56	56-58	58-60	60-62	62-64	64-66	66-68	68-70	70-72	72-74	74-76	76-78	78-80	80-82	82-84	84-86	86-88	88-90	90-92
DNT-79	H02	DMSO	0	0	0	0.474638	0.525913	0.668311	0	2.24847	1.34815	9.01532	4.97772	0.142161	0	0.141349	0	0	0	0	0	0	0	0.137833	0.750084	1.24941	8.38811	1.26988	1.14178	5.55262	0	0	0	7.24076	6.60617	7.59478	5.1747	5.51896	5.13571	4.59748	6.05076	4.77439	6.79967	4.76862	5.53172	4.2715	4.67499	5.87273	5.41763
DNT-79	H03	DMSO	0	0	0.32258	0.136884	0.540558	0.367113	1.34424	1.39927	3.62737	4.08454	4.02911	0	0	0	0	0	0	0	0	0	0	1.68317	2.20245	3.88156	1.65232	3.78582	1.76808	3.51466	2.87841	2.38546	3.59101	9.47174	8.66189	10.2064	9.55368	8.98417	7.50934	6.78314	6.73562	6.19883	4.74511	6.34258	5.49204	6.34835	3.72946	5.07606	2.96122
DNT-79	H04	DMSO	0	3.28678	5.22819	4.46376	5.09598	4.68662	4.03812	4.32741	1.15621	2.07588	3.27808	0.194035	0	0	0	0.363456	0.531551	0.6311	0.668683	2.62235	4.71009	2.23497	0	0.16096	0	0	0	0	0.703951	1.74784	3.95939	10.4355	8.04425	8.13761	4.31805	4.72736	2.03009	6.12983	5.89993	5.14886	5.94615	6.27774	3.39748	0	0.136175	0	0.138252
DNT-79	H05	DMSO	0	0.437363	2.10335	3.36203	3.41014	1.31633	2.02495	1.02282	1.49378	1.0186	1.09632	0	0	0	0	0	0	0	0	0.135572	0	1.41307	0.387822	1.47544	0.339784	0	0	0	0	1.11281	0.22362	7.20791	6.33094	7.12514	5.83285	2.75764	4.31693	2.37224	4.48938	3.4253	3.85574	1.97675	2.19632	0.421869	0.314558	1.1846	0.318979
DNT-79	H06	DMSO	0
DNT-79	H07	DMSO	0	1.41238	7.86531	8.83297	9.65259	8.17766	4.92842	0.23517	0.516945	1.08815	0.678226	0	0	0	1.23279	1.51868	2.38125	5.01982	1.88689	1.44649	3.08614	1.27017	1.3772	2.97371	2.35005	1.20181	1.00634	1.91351	2.88054	2.87498	1.7826	12.1242	12.0427	10.5913	10.2791	8.32719	6.96503	8.32285	7.05666	6.97541	3.96949	5.15785	3.6715	2.55803	4.06357	3.4196	2.64569
DNT-79	H08	DMSO	0	3.08196	12.3846	10.2382	11.7149	5.23135	6.50016	7.80411	8.70177	4.51235	4.52584	0	0.136532	0	0	0	0.682362	0.419129	0.510588	0.887682	0.451179	2.00378	0.8075	1.26913	1.78989	1.01303	1.81307	1.87736	0.681003	1.58057	1.8224	17.5127	14.7585	9.66675	11.8398	8.59244	8.32424	6.35792	7.41699	6.00976	8.10972	7.08851	7.85971	4.92875	7.09217	9.302	5.73889
DNT-79	H09	DMSO	0	0.736833	4.93266	2.37506	3.00702	5.15927	6.56431	3.68809	3.30211	4.23278	5.42658	0	0.140549	0	0	1.10847	2.45856	3.52155	5.16858	2.26372	0	0	1.1218	2.42571	3.23849	4.13982	2.55724	0	0	0.852997	3.43142	10.2033	9.29453	9.16612	5.53612	5.01263	7.63076	2.94339	2.74638	5.86861	3.40057	0.945185	2.61947	1.69416	0.137164	0.303796	0
DNT-79	H10	DMSO	0	3.30651	8.75429	6.29002	5.20022	3.92315	5.82981	4.1382	2.26817	3.30234	4.97996	0.194741	0	0	0	0	0	0	0	0	0	0	0	0	0	0	0.700398	2.17034	0.428631	1.84683	0	12.6392	14.6636	11.3889	9.77599	6.84426	6.96924	6.78841	6.2848	3.60283	3.56943	2.69984	4.40204	6.02394	3.46571	5.43059	1.74712
DNT-79	H11	DMSO	0
DNT-79	H12	DMSO	0
DNT-80	H01	DMSO	0	0.3709	5.88	6.6391	6.79698	5.42557	3.4234	5.98166	7.12843	6.32798	4.57314	1.49808	0	0	0	0.197738	0	0	0.135886	0.744323	3.87587	1.32696	0	1.97392	5.81883	7.87611	2.07588	0	0	0	0.137733	13.9146	14.1363	13.1175	9.91197	9.3097	9.0914	7.96694	7.79574	10.3761	7.79913	7.45614	8.85989	6.89562	8.83941	8.81351	7.46025
DNT-80	H02	DMSO	0	6.39285	7.28226	4.83163	5.80704	5.02791	4.08214	4.08328	4.88767	3.27983	5.93068	0.292779	0.550935	0.579045	1.17152	2.29051	3.98488	6.46513	6.39451	8.10628	7.09867	7.40618	5.32111	3.25738	5.21313	1.90465	4.87016	3.90369	4.96532	3.77967	4.22692	9.9828	8.98328	6.30812	7.821	6.6922	3.40885	5.43847	5.50556	4.32733	4.01591	3.30933	5.74448	5.84971	5.49946	4.25485	3.76628
DNT-80	H03	DMSO	0	1.73259	6.57153	5.11294	1.34284	3.21204	3.17223	4.74501	1.08907	1.16903	3.85017	0.139491	0	0	0	1.55236	1.8485	2.50152	1.32565	2.65806	3.8009	5.90716	3.34377	1.36615	3.23543	0.815627	0.613937	2.47967	1.81585	5.11262	3.76852	13.5895	12.6914	8.21377	4.47148	8.88608	5.44464	5.27535	6.42321	6.43074	4.5978	8.80717	5.00873	7.31994	5.79931	5.67057	3.69375
DNT-80	H04	DMSO	0	2.99985	7.86318	7.05783	9.08599	7.20994	8.46814	5.04734	6.17518	2.87981	6.18459	0.273472	0	0	0	0	0.137197	1.37077	7.79303	6.53959	7.18911	7.64894	0	1.57857	5.91224	9.62472	10.4298	9.43299	0.511566	0.55696	8.37638	17.8757	14.3928	14.0734	11.3086	8.67541	7.26898	7.44452	7.98584	7.17389	5.3802	5.98942	6.44843	5.53478	1.86203	2.59005	1.61839
DNT-80	H05	DMSO	0
DNT-80	H06	DMSO	0	2.10041	3.4908	0.136728	0.539156	0.273839	0.158434	0	0	0	0	0.378017	0	0	0	0.143475	0.857644	1.50518	0	0	0.14991	1.042	5.3124	1.86608	0.981266	0	0	0	0	0.208393	0.593337	9.07832	9.21921	6.5217	9.38236	11.0106	6.26134	5.73632	5.70376	3.81896	2.83763	2.47897	1.13147	1.88808	1.11065	0.709951	1.24722
DNT-80	H07	DMSO	0	0.206517	1.32094	1.62314	1.21199	0.607226	2.86009	0.95955	0.905283	1.97694	2.25342	0	0	0	0	0.587781	1.20196	0.645339	0.512948	0.606991	0.699775	0	0	0.223244	0	0.491223	0.144718	0.759186	0.152129	0.794956	1.10465	4.66451	4.65905	3.74774	4.95097	1.9992	5.31939	1.76525	1.3075	1.16368	2.48564	1.0692	2.42255	2.80053	1.50607	0.873328	0.925213
DNT-80	H08	DMSO	0
DNT-80	H09	DMSO	0	0	1.04574	0.604655	1.15132	1.8422	0.755636	0	0	0.435226	0.275773	0.312272	0	0.136282	0.135692	0	0	0.140256	0	0.137722	0.146683	0.160029	0.992197	0.258885	2.02218	0.889434	0	0.550829	0.330719	0.778958	1.59726	8.95379	8.84919	8.62624	5.76795	4.94308	6.89425	5.82275	6.7224	5.3609	5.38784	4.45832	5.19423	4.24483	4.36639	2.00882	2.68701
DNT-80	H10	DMSO	0	1.51248	5.0156	4.07019	2.07395	1.0872	0.654977	0.141909	0.687549	3.73774	5.73406	0	0	0	0.197796	3.24512	3.48588	1.76422	5.23533	4.39353	4.1069	0.358496	1.32885	0.135569	0	2.79901	4.68499	5.44478	4.64531	4.2441	0	2.2436	6.98187	4.65224	0.856405	0	0	0.351327	0.727099	0.971508	1.8459	0.333783	0.225686	0.728568	1.16596	0	0.654058
DNT-80	H11	DMSO	0	7.59422	8.10248	8.99828	0	0.313076	0.632074	1.57012	1.37491	1.78735	0.786122	0.755373	1.75169	2.74638	5.26162	0.816904	0	0.326635	1.04988	0.314649	0.699387	3.58827	3.0033	0.339343	3.27406	1.4293	3.58551	3.68754	0	0	0.302817	13.5964	14.8261	13.2407	1.22306	7.71246	6.32023	6.91882	2.87322	7.48832	2.98109	0.157755	0	0.723638	2.96504	3.68186	3.11484
DNT-80	H12	DMSO	0	0	6.15247	7.08166	7.30688	5.34956	3.53369	0	0	0	0	0.16969	0	0	0	0.136012	1.15498	3.90183	1.26957	1.45249	2.32155	2.52793	2.66635	3.03985	4.60592	1.16902	0	0.204345	0.136152	0.660411	3.75526	11.371	11.0625	10.2597	11.9009	9.00428	0	2.56809	2.39899	3.71706	4.12613	0.404449	1.84741	2.17208	2.23802	2.0657	1.02184
DNT-81	H01	DMSO	0	0	2.05136	2.93614	3.37889	4.37775	4.14393	3.29844	4.92951	1.84754	0	0	0	0.732427	8.31067	5.29111	1.64284	0.490129	2.43666	5.51742	3.01064	2.47165	5.88568	2.46954	1.09727	4.01715	2.76627	1.7374	2.79372	2.65769	4.46917	10.194	11.0966	9.79098	5.85559	7.18421	5.0046	8.1783	4.19155	6.06919	4.45613	3.70249	2.94311	0	0	0	1.17472
DNT-81	H02	DMSO	0	0.848944	3.58403	2.61697	2.77783	3.30065	3.63139	2.53727	1.90927	0	0.465206	0.224917	0.136346	0	0.135511	0.996294	0.163293	0.782765	0.938366	6.24458	1.79164	1.84708	1.45487	4.11405	0.459142	6.19456	4.93108	3.9864	3.13908	3.00321	4.92567	9.56524	10.359	7.26351	8.36715	7.02463	7.61482	8.14132	6.60543	4.54845	2.80176	3.4881	3.67976	1.23045	1.55711	2.71525	5.08725
DNT-81	H03	DMSO	0	1.03426	1.25058	4.3904	3.81608	0.777505	0.48754	0.287419	0.662367	0	0	0	0	0.456102	0.424843	1.44573	0	1.29598	3.49074	6.01276	4.30236	8.21415	5.74055	6.01206	5.04354	3.35578	6.20578	3.7093	1.81042	3.92578	2.19193	19.3711	14.0224	21.0433	20.1814	14.4226	18.4215	18.8241	12.942	12.3443	10.8105	9.61303	5.95303	0	1.54342	3.08568	6.04914
DNT-81	H04	DMSO	0	4.66043	1.93861	0.568121	3.78783	0.792659	0.739468	0.16624	0.733115	1.94534	0.152958	0.319581	0	0.438563	0.83173	2.43245	2.81087	2.28412	0	0.20764	2.215	2.3759	4.43968	4.54235	4.39441	3.62205	1.59006	2.16691	3.48381	4.04517	5.41555	15.803	10.7294	10.2941	9.12442	7.8672	7.48547	6.96308	5.55796	4.17822	2.5932	0.922166	1.04519	2.57037	2.21926	1.07309	0.980417
DNT-81	H05	DMSO	0	0	1.53507	4.465	6.61226	8.55746	6.79447	7.65174	7.98986	6.44283	4.6271	0.15847	0	0	0	0	0	0	0.135502	0	0	0	0	0	0	0	0.323681	0	0	0.930222	0.136317	9.6402	7.64621	7.25563	5.38817	4.62341	8.12576	6.29782	3.69306	5.45182	9.88019	8.77401	11.2996	8.79431	6.83083	2.41752	0
DNT-81	H06	DMSO	0	17.2149	23.966	36.8163	20.2536	25.3579	27.8801	16.3345	31.0052	20.105	6.18587	0	0	0	0	0	0	0.282615	0.166504	0.135886	0	3.89545	5.33828	0.340833	0.658618	0	0.323489	0	0	0	0.137252	14.9061	16.5315	17.9963	15.5244	13.6704	14.7119	17.3232	17.3235	17.3799	17.0524	16.8466	15.2685	16.817	17.9849	14.1758	17.0733
DNT-81	H07	DMSO	0	5.68769	4.20918	5.39746	6.83121	8.50297	5.82296	3.828	4.5123	4.66884	6.20037	0.257321	0	0	0	0	0	0.215812	0.161277	1.49878	1.30786	1.66393	1.38815	1.91624	0.144238	1.94235	2.57153	5.66601	6.32282	3.18529	5.68758	12.6	10.2448	8.24803	10.2056	6.83053	8.25508	5.38473	6.01935	5.51542	6.06722	5.79152	5.65486	3.89259	2.0901	2.69342	5.10788
DNT-81	H08	DMSO	0	0.4162	0.417914	3.85864	2.04428	3.02404	2.8792	3.77777	0	0.276487	0.735562	0.147863	0.144074	0.338765	0.485819	0.707787	0.419573	3.64354	6.5443	4.3958	7.59003	5.21438	6.56882	6.29235	7.64955	6.00342	4.85065	5.4584	6.33769	8.64975	6.4665	11.0485	13.9773	8.44133	6.09974	6.22672	6.54286	4.12334	6.65048	3.88918	1.21252	2.19651	5.65069	2.50915	5.79549	0.55473	0.524468
DNT-81	H09	DMSO	0	9.12428	10.4534	8.82573	6.31722	6.82304	10.5727	7.85246	8.8337	9.55571	7.07232	0.533173	0.276934	0.137845	0.955527	3.74301	6.01936	7.28282	1.45938	5.85787	7.66367	10.5005	11.8254	10.8802	11.4898	10.4395	11.4369	12.9552	15.0751	14.8204	12.9834	20.2036	17.1264	15.3775	17.2739	15.4667	13.9074	15.1106	16.2322	15.442	14.9884	14.7755	17.1799	15.6362	14.4871	13.4733	12.6734
DNT-81	H10	DMSO	0
DNT-81	H11	DMSO	0	0.501164	2.45708	3.82799	1.89913	1.42519	0.905875	0.722545	0.412012	0.726359	1.76101	0.303446	0	0.289608	0.160924	0.291278	1.3792	0.350298	2.94627	1.6161	8.34702	7.11037	2.47025	3.73679	5.12555	8.98851	7.22861	0.138387	0.178647	0	4.41846	13.1214	16.4278	15.4441	14.9804	11.4601	14.0747	13.2272	13.862	9.92562	17.635	12.23	13.8966	22.6694	17.7944	12.8402	8.29995
DNT-81	H12	DMSO	0	0.728943	0	1.28113	3.91619	1.68449	2.53357	0.474781	0	0	0	0	0	0	0.165463	0.149987	0.202961	3.96187	3.1733	0.53888	4.0819	2.85883	4.89085	2.7722	1.6268	3.92217	2.11802	1.84048	3.58598	2.71964	2.18432	9.05711	8.59783	6.52017	6.25872	5.83328	4.06596	3.21196	1.12824	0.549919	0.914378	0.899546	1.91545	1.30197	5.26879	1.68391	2.40828
DNT-82	H01	DMSO	0	3.89411	3.22596	3.04858	3.88129	2.62533	2.84967	3.29637	4.82691	3.03358	5.09098	0.191211	0	1.25834	0	1.70707	2.81327	0	0.307187	0.32942	0	2.44023	1.15475	0	2.75418	7.34026	5.33247	5.86912	0.678318	3.56719	3.55335	11.7267	11.1303	6.9192	3.10208	6.57377	7.04695	3.82505	4.51465	3.49454	4.48367	3.85546	3.6905	4.41248	4.86175	2.23894	4.63338
DNT-82	H02	DMSO	0	0	0	0	0	0.836766	0.269097	2.41512	0.317496	0.467287	3.24662	0.430962	0.301797	0	0	0	0	1.62693	0.135609	0.774159	0	0	0	0.432317	0	0.14415	1.94735	5.64184	0	0.580371	2.52676	11.1495	12.9763	15.1374	10.2619	9.3697	10.3695	8.00484	9.80187	6.1501	5.17853	8.06561	7.40139	10.3116	6.36386	7.32898	7.09347
DNT-82	H03	DMSO	0	10.34	10.2524	5.75798	6.28914	6.83254	5.12759	6.50581	4.86255	1.50508	6.40835	0	0	0	0.228946	1.83514	4.11171	5.06224	2.60814	3.06663	0	0	0.673702	3.99061	4.88114	1.97604	3.65395	1.29932	0.517478	4.25107	1.72735	16.492	15.5768	16.9489	12.9857	13.2446	10.2449	11.8406	14.7302	12.0806	10.3765	6.69994	6.52094	10.9609	7.48266	6.81296	3.65718
DNT-82	H04	DMSO	0	3.36911	7.86346	6.55742	8.35684	10.1645	7.37097	8.94384	10.6592	8.81365	8.50686	0.145402	0	0	0	0	0	0	0	0.146641	2.13724	1.41581	5.33877	4.81002	5.71397	8.66396	5.84308	5.97082	5.91171	6.4668	9.806	13.554	12.2963	16.6935	12.3967	12.4294	14.5132	14.4632	13.632	10.4463	13.8895	14.4528	15.5679	14.4876	15.7015	11.6024	11.9902
DNT-82	H05	DMSO	0	0	0.299595	0.459707	0	0.174122	0.534098	0.696264	2.00608	5.177	8.14912	0.273451	0	0	0	0	0.459034	0	0	0	0	0	0	0.136257	0.694315	0	0	0.137048	0	0.294936	0	7.0782	10.9294	13.2778	10.9412	9.7376	10.8799	11.9766	9.80927	7.38801	10.3488	10.7394	6.92716	9.15034	8.69401	8.01284	5.65008
DNT-82	H06	DMSO	0
DNT-82	H07	DMSO	0	1.4566	3.08142	3.014	4.1288	3.83522	3.33295	4.636	3.55281	3.91773	2.01236	0.26229	0	0	1.89867	6.18701	6.09997	6.95983	5.61524	4.22564	3.28164	0	0	0	0	0	0.212392	0	0.187573	0.285165	7.16015	8.39899	7.42093	6.14837	8.54946	6.91731	6.82812	5.19327	6.77914	4.56633	4.54928	6.05067	3.68934	0.777755	4.54217	4.54124	3.76418
DNT-82	H08	DMSO	0	0.28132	1.35553	1.88098	2.73031	1.41855	0.438064	0.676748	0.590567	2.31148	1.9303	0.729496	0	0	0	0.141583	0.138501	0.141071	0.271479	0.13774	0.274583	0.136364	0.135878	0	0.576221	0	0	0	0	0	0.154114	10.5076	8.17325	8.6651	8.7206	6.07589	6.46236	4.80662	3.97584	4.89378	4.468	6.42253	4.27569	6.6233	4.75233	2.36883	3.22277
DNT-82	H09	DMSO	0
DNT-82	H10	DMSO	0	0	5.60686	10.0226	10.2307	6.81274	7.00758	9.51751	5.39916	0	1.95447	0.165704	0	0	0	0	0	0	0	0	0	0	2.46296	0.78478	3.63204	3.37725	0	0.189556	0	0	0.818574	8.6041	9.70056	7.10632	6.83749	11.4602	5.47874	9.01348	8.4303	7.84065	7.65945	6.77696	6.56278	4.63652	0	0	0
DNT-82	H11	DMSO	0	2.79767	6.38002	7.80328	7.10611	6.17219	8.48511	7.64852	5.54637	4.41394	7.02759	0	0.204301	0	0.194616	0.337987	0	0	0.170155	1.92567	6.6514	3.38358	6.87258	5.612	5.24427	9.44743	3.75226	8.49474	3.33034	3.66273	7.27776	10.7709	8.47476	10.6866	10.7708	9.44714	8.18366	9.84082	8.20028	7.58533	10.1079	7.10945	7.45127	5.12524	5.78825	7.38054	7.25485
DNT-82	H12	DMSO	0	0	0	0	3.67724	2.84441	3.05083	2.88743	2.10281	2.50876	0.792439	0.724055	0	0	0	0.141602	0	0	0	0	0	0	0	0	0	0	0	0	0	0	0	10.7291	8.34569	7.39062	0	0	0	0	0	1.64347	3.38823	5.05754	4.29401	0	1.01746	0	0
DNT-83	H01	DMSO	0	0	0	0	0	0	0	0	1.04046	1.46912	0	0	0	0	0	0.167136	0.217511	0.220447	2.03335	1.8538	1.21656	0.949662	0.86558	5.50274	1.97258	3.78283	0.934221	0.609883	1.71995	0.824942	0	9.05299	7.92346	4.0284	3.55859	4.89045	6.2428	8.63897	7.49741	5.86377	4.28186	3.16232	7.18755	4.15484	4.96752	0	0.636921
DNT-83	H02	DMSO	0	3.80065	7.55544	6.53785	5.57516	4.33657	8.20484	7.50401	5.69358	4.46929	1.15977	0.145695	0.140282	0.969498	4.95349	6.92506	8.79456	4.09021	3.45108	6.46186	6.00474	5.55818	7.76695	7.11949	5.09708	4.07691	6.26652	4.81515	2.55259	3.13943	6.38363	15.7272	13.3585	13.6027	14.276	15.4628	9.41838	9.14931	2.99342	2.92888	2.19844	0.422259	0.840811	4.58648	6.77255	3.715	0.710985
DNT-83	H03	DMSO	0	2.39345	9.92955	7.49186	8.62996	7.15842	3.46443	3.90465	3.9276	3.50644	5.7069	0	0	0	0	1.16784	1.84437	3.34021	3.57359	3.13487	5.14615	3.65903	4.4157	2.11194	1.80232	1.7238	3.66182	4.2416	6.95377	3.03554	2.67338	13.6903	11.8341	10.821	9.82521	7.7923	6.96615	5.30541	3.71166	6.11409	5.19775	6.23377	5.68609	1.62981	2.24245	6.83868	3.35749
DNT-83	H04	DMSO	0	0	1.19716	0.624284	3.43214	4.98263	2.51481	2.23364	0	0.741847	1.69297	0.687699	3.44869	5.07265	5.83826	2.59963	1.50844	0.551924	0	0	0	0	0.224827	0	1.5182	5.08128	1.32841	0	0.322615	1.14882	3.02499	5.38943	6.08792	6.24714	5.25192	3.99504	0.993132	0.371164	0.473791	2.06231	3.93095	2.65647	0.544555	0.13665	0.641014	0.178462	0.475722
DNT-83	H05	DMSO	0	0	0.147712	0.776101	1.21582	0.579147	0.29745	0.253253	0.2203	0.537955	0.606242	0.600826	0.137557	0.178971	1.96543	3.14607	4.49901	5.4188	5.77988	4.63531	8.87926	10.1861	0.136038	5.12874	4.57141	0.22796	0.304479	0	0.434183	2.89798	1.98038	8.91614	10.6297	12.462	8.53949	6.4384	5.38127	4.53617	5.14611	3.92304	0.184975	0	0	0	0	0	0
DNT-83	H06	DMSO	0	4.52276	9.75488	8.76256	10.7613	9.51666	9.14166	7.96021	10.7291	9.48955	10.4895	0.202049	0	0	0	0	0.142107	0.647077	0.136537	0.136726	0.439208	0.66366	3.04162	4.24971	4.34304	8.79216	1.96496	0.138118	0.14615	3.14498	4.00786	15.8374	14.5133	15.3983	14.9031	12.2688	13.7959	12.4104	11.8342	12.6244	11.8914	11.1196	8.84017	9.40124	12.3815	7.95498	12.0915
DNT-83	H07	DMSO	0	0	0.425595	0.874596	1.08758	0.42247	1.61288	3.98812	4.09632	5.38831	6.20952	0.162139	0	0	0	0	0.504992	1.01812	3.45286	2.96277	5.68842	4.4757	3.4002	4.42861	3.23029	3.23613	3.84806	3.05265	2.39054	1.83811	2.85847	8.38499	6.65907	5.79701	5.70952	4.86987	3.63688	3.77507	3.04921	4.05833	3.22226	3.53333	3.62196	3.54086	3.58519	2.64093	2.3651
DNT-83	H08	DMSO	0	4.67183	7.70128	5.67455	5.20703	3.93123	5.00489	4.36127	2.7551	5.88752	3.77724	0	0.338881	2.85453	6.87808	7.00427	0.623629	0.405248	0.331295	1.39667	1.45149	1.59136	2.18974	2.6876	0.200013	2.53961	3.42742	4.28324	2.56961	3.45086	2.99102	9.79028	7.27337	6.20665	6.64469	5.84592	5.49961	5.76888	2.70447	3.96772	4.93643	4.58334	3.40807	4.28922	3.716	3.9577	2.27494
DNT-83	H09	DMSO	0	12.6255	12.2673	12.5267	15.1779	6.66808	9.96762	10.0615	9.4606	8.58905	10.9594	0.196251	0	0	0	0.135429	1.91011	2.17767	1.05382	0.309437	1.77979	2.94543	2.99742	3.89399	3.07843	5.15102	8.41657	5.45564	0.138066	0	0	14.0286	13.2617	14.7203	12.9602	13.8444	9.62201	10.3797	6.89066	6.29134	8.75712	7.66648	3.95958	3.28516	1.27023	4.24146	2.4252
DNT-83	H10	DMSO	0	8.75382	11.6047	10.0399	9.73611	10.4905	10.6204	10.3676	11.2495	6.31598	8.54741	0.527052	0.135237	0	0	1.23728	1.18439	3.65695	7.06965	4.72545	6.79309	1.40435	0.515161	0	0.728073	1.37302	5.83072	5.67596	4.31656	10.6614	9.48359	7.71805	8.72469	9.88512	10.2179	0.203014	5.5385	8.28167	9.01263	10.8204	10.1405	9.17934	9.89803	10.192	7.60591	9.9965	7.69223
DNT-83	H11	DMSO	0	7.07898	7.46983	3.50477	6.01501	6.58237	4.27228	6.31655	5.78096	4.70832	6.33268	0.31751	0	0.137474	0	0.138485	1.59827	2.83609	3.18254	1.5548	0.34301	0.289213	0	0.473264	0.179807	1.55607	0.753123	2.39914	3.06826	0.137943	0.350207	12.2745	11.8497	12.0104	10.8158	9.1859	10.2903	10.0258	9.3681	8.90791	10.9257	7.96215	4.63857	6.16608	7.88015	4.79523	3.84335
DNT-83	H12	DMSO	0	5.39288	3.76524	2.37629	0.722994	0.590722	0	0.391776	1.11045	0.689641	0	0.231868	0	0	0	0.20448	0.479991	0.142412	1.31817	0.227762	0.335677	0.531416	1.30122	0.480013	0.990855	0.682035	1.37791	1.2757	0.752358	1.61894	1.96179	7.03146	8.48068	6.27557	3.69861	0.528572	1.59176	1.2207	2.23869	2.76857	1.65706	0.361892	0.49128	0.710913	0.211209	0.35581	0.35903
DNT-84	H01	DMSO	0	7.53049	8.9764	9.95067	9.69859	10.6443	3.70253	1.29963	0.532918	0.347116	0	0	0	0	0	0.498004	4.27938	0.655386	0.166013	0.823474	1.74358	5.0802	5.57794	1.52474	0.831602	3.08935	8.28939	8.13451	2.52968	3.83408	5.00071	17.1437	21.3911	18.9337	18.4658	13.6249	13.8134	10.521	0.823291	1.03397	0.273318	0.604485	0.382827	0.317386	0.324741	0	0.215264
DNT-84	H02	DMSO	0
DNT-84	H03	DMSO	0	9.34624	10.9198	10.8723	9.55346	8.26329	7.48474	5.78001	4.26743	1.00395	1.26618	0.547126	2.27069	2.56862	2.47355	0	0	0	0	0	2.56467	3.25522	0	1.75599	4.01263	0	0.286708	2.1206	4.22777	1.37719	6.556	17.0408	15.8995	15.6922	14.6781	13.0441	11.3005	6.44381	7.88692	7.13021	6.09328	9.72022	9.94753	4.46053	4.99878	5.37028	6.37622
DNT-84	H04	DMSO	0	4.51792	5.14308	3.15173	9.3432	8.04186	10.9626	7.09703	5.88797	7.31916	7.54329	0.190919	0	0	0	0	0	0	0	0	0	0	0	0	0.139515	0.510254	1.83314	1.15664	0	0	0	9.21157	7.28051	6.99882	4.82871	8.27218	6.27918	5.39853	6.52894	5.78953	5.30841	5.70757	6.21353	5.57189	5.93016	4.90847	5.98917
DNT-84	H05	DMSO	0	1.75688	4.29987	5.34629	4.62173	4.01278	2.20706	1.29961	0.868118	0	0.321672	0.256443	0	1.22089	5.55647	9.17592	6.09718	3.72788	4.64474	3.61379	1.89756	2.73542	8.59794	9.0662	3.78748	0	0	0.231436	0	0	0	13.6964	12.4985	10.5245	9.27267	4.69724	5.73832	5.72339	4.86384	4.129	3.8889	1.53867	1.91171	1.36733	0.961251	0.57769	0.215021
DNT-84	H06	DMSO	0	0	4.61177	3.99728	0.4083	2.50948	0.207979	1.17833	0	0.716296	1.15451	1.30663	0	0	0	0	0.924195	3.43848	4.87548	1.08174	4.76938	5.65665	4.44276	5.56985	4.07904	2.41926	0.822626	4.62071	2.76657	2.44925	4.10155	15.2556	12.0498	13.307	10.6994	9.78869	10.0604	8.38715	8.17904	5.99214	6.59493	1.67309	0.727471	4.54065	1.31395	1.3725	0.899748
DNT-84	H07	DMSO	0	0.382679	0.763567	1.14052	2.35054	1.47908	0.986562	1.40654	1.0911	2.91876	2.6368	0.233276	0	0	0	0	0.357793	0	0.63821	1.32811	2.40713	0.647273	0.575833	0.61761	1.29116	0	0	0.152853	0	0	0	4.10743	6.3217	4.0321	0	0	3.38929	3.53013	4.54715	5.41411	3.95973	4.48616	3.53388	3.47398	3.98431	3.63566	2.55399
DNT-84	H08	DMSO	0	5.95695	5.35122	5.82461	4.29528	3.14946	0.614291	0.491972	0	0.355179	0	0	0	0	0	0	0	0	0.92967	2.9609	6.63542	4.98687	6.07377	5.732	4.2031	2.21632	1.55906	2.14845	0.509679	0.148269	2.09298	10.1426	10.9394	9.7669	6.61879	3.96923	2.21278	1.62997	0	0.13975	0	0	1.92089	4.22423	3.65217	2.56469	0
DNT-84	H09	DMSO	0	2.94427	5.59087	4.20564	6.15296	4.48653	3.26358	1.80648	1.41206	4.44011	3.47054	0.511834	0.799761	0.332357	0.746288	1.53612	2.40147	1.98719	1.67185	3.2328	2.86994	2.31246	0.581311	1.91644	0	1.20238	1.00539	2.22459	1.44462	0.162691	0	8.87619	6.30308	7.64334	7.72184	3.2949	3.29627	7.93561	6.89243	5.10942	5.72114	2.13237	2.35598	2.91341	3.93782	2.06914	2.98905
DNT-84	H10	DMSO	0	2.97359	7.0706	7.84831	6.84229	6.90375	3.15157	2.8927	1.63392	1.5493	1.23313	0	0	0.66559	1.67168	3.0319	5.24313	6.06404	5.72836	7.76475	6.9126	6.26252	8.13793	9.17276	9.15445	11.4963	11.3165	10.7812	7.72323	7.7794	7.37019	20.1009	14.1544	14.3865	11.3483	13.8118	11.2558	10.867	10.1768	10.4064	9.23021	6.00084	4.07091	4.14971	3.53924	3.28674	2.95738
DNT-84	H11	DMSO	0	5.94483	9.83503	8.88591	7.31255	9.19812	8.04502	9.00458	4.60816	0.356272	5.011	0.48447	0	0	0	0	0.626692	1.32167	3.7356	1.08721	4.15136	3.83563	8.1028	3.10916	11.5009	5.07791	0	0.136827	0	0.135012	0.165187	11.485	12.618	9.00875	9.40264	10.7258	9.59633	10.8524	6.61613	9.76503	7.68435	9.07742	7.86757	11.5347	11.4835	9.63127	10.1062
DNT-84	H12	DMSO	0	2.90105	5.1551	5.77627	4.47505	3.42001	1.84925	1.29716	1.25013	0.666655	1.04266	0	4.49783	10.0559	7.49386	6.10616	1.77471	4.87993	5.59709	3.82432	6.44195	3.94955	4.37581	5.84983	3.83428	4.43705	3.91851	2.98999	2.83122	5.01445	4.32198	8.44375	7.21575	7.5152	6.6737	5.01781	5.72428	4.48246	4.78939	3.02999	4.95675	3.56212	2.99434	2.15225	1.58527	0.520466	0.170322
DNT-79	G01	5,5-Diphenylhydantoin	0.12	0	2.12556	2.8383	2.00435	3.86489	1.43831	2.10448	1.21799	0.482806	2.10875	0	0	0	0	0	0	0	1.15896	0.198758	2.14511	4.72577	4.66714	4.29734	0	0.13678	0	0	2.60999	2.53004	4.5256	8.47381	6.66285	6.51794	5.29581	5.7266	4.36669	3.90348	5.57634	4.1771	2.55672	1.37398	1.38092	1.25743	0.937141	1.04101	0.909245
DNT-79	G05	5,5-Diphenylhydantoin	0.12	0	5.05832	7.72717	7.83536	5.6285	6.17119	4.57827	6.54678	5.21956	5.36759	0	0	0	0	4.91415	6.47576	1.52914	7.21645	2.36619	0	0.150014	2.80931	4.74782	5.43005	0.41979	1.88088	0.157755	4.30061	2.76514	1.10264	14.7047	12.7866	10.3667	8.25535	8.58872	8.12196	6.61313	6.50214	6.23849	5.03739	3.37586	0.177437	0	0	0	0
DNT-79	G09	5,5-Diphenylhydantoin	0.12	2.34269	7.46504	7.27645	0.877073	0.658391	5.04841	9.08019	11.5021	13.9503	12.3217	0.237025	0	0	0.246904	0	0	0.206128	0.502638	0.336604	3.76724	3.81651	1.25306	0	0.935253	2.01597	3.86939	11.1004	1.27622	0	0.136202	13.4986	15.4712	15.6971	16.9353	14.1995	13.6286	14.1376	8.02934	8.67091	9.22316	10.2643	14.5169	11.9665	12.27	6.86612	1.06362
DNT-80	G01	5,5-Diphenylhydantoin	0.12	4.85766	7.35701	5.16758	4.44196	3.01462	0.140413	0.276933	0.602791	1.14307	0.764959	0.135448	0	0	0	0	0	1.32512	0.410294	1.46048	0	1.38449	3.53868	0.167697	0	0.31235	0.878008	4.26623	0	0	2.25751	10.9369	10.5961	10.0314	10.9715	6.62736	7.86679	10.4516	9.71914	7.36666	5.49088	5.3816	2.52793	3.3202	3.18417	2.39484	1.23396
DNT-80	G05	5,5-Diphenylhydantoin	0.12
DNT-80	G09	5,5-Diphenylhydantoin	0.12	9.66373	6.74931	6.95118	6.20618	9.94083	7.09887	6.46906	2.20951	6.11684	3.71105	0.358393	0	0	0	0	0.137237	0.15403	2.22134	11.5334	8.52864	9.94565	5.95305	7.04006	12.6586	9.61978	2.35894	11.4281	5.4755	4.72234	0.160938	10.9504	9.71913	13.4891	18.0501	13.5419	12.8122	10.0983	13.7832	13.3469	11.4338	15.9065	12.2795	17.1099	14.6777	11.2431	10.1229
DNT-81	G01	5,5-Diphenylhydantoin	0.12	1.97295	2.9742	0.144927	0.919724	0	0	0.171122	0.14741	0	0.139234	0.302912	0.236977	0.136669	0.139548	0.140873	1.15487	3.61058	4.01679	5.19806	1.08633	1.99085	1.82668	5.21643	8.39475	7.45868	4.24636	0	0.412367	0	0.139891	5.80262	5.51701	7.1836	5.84141	4.39451	2.41047	0.135431	0.135846	0.636623	0.152834	0.528607	0	0	0	0	0
DNT-81	G05	5,5-Diphenylhydantoin	0.12	0.555394	1.36681	3.94564	2.11826	0.715716	0.286794	0.778473	0.379828	0.605356	0.609921	0	0	0	0.502132	0.460871	2.15959	3.7816	1.72622	3.57421	3.99455	4.05384	1.59404	0.822934	1.98959	1.99571	4.17386	4.67001	3.98032	3.59276	1.90549	14.8194	10.8572	8.65705	7.03594	3.78242	2.76883	1.45051	1.47195	4.9638	4.79218	6.35771	2.83642	2.23925	1.08426	1.70145	1.1157
DNT-81	G09	5,5-Diphenylhydantoin	0.12	1.78726	1.45514	1.50418	1.07073	0	0.732538	1.14854	0.47929	1.00125	0.42393	0.218441	0	0.300211	0.169887	0.226449	0.690622	0.922374	1.91075	1.89522	0.668602	0.469372	0	0.86606	2.05591	0.473635	0.519561	1.10805	1.12432	0.749508	0.939326	15.5325	10.2096	9.90821	8.5767	1.16726	1.01504	1.86294	1.42263	0.545973	2.95051	0	0	1.25761	0.508294	0.240469	1.05777
DNT-82	G01	5,5-Diphenylhydantoin	0.12	7.25667	7.11294	5.95953	5.52929	5.87046	3.74691	4.50645	3.82217	1.3384	0.633267	0	0.618469	0.879654	1.11517	3.76614	9.11161	12.7847	6.34815	1.24915	2.36021	2.58343	3.96162	2.82653	0.421363	1.03445	0.77137	0.7976	1.16965	0	0.81814	11.4589	9.36127	5.80991	6.98355	4.94337	5.55214	5.20636	5.43314	4.50788	4.1168	4.74643	6.1753	3.62461	3.43753	2.61452	3.94166
DNT-82	G05	5,5-Diphenylhydantoin	0.12	1.25226	9.75285	7.12484	9.14851	6.48282	11.3936	8.63018	9.88862	7.7488	8.10159	0.586942	0	0	0	1.95528	2.22124	1.13985	0.977492	0.867342	0	0	0	0	0	0.135861	2.55997	0.58135	0.145443	0.174132	0	14.0499	15.1613	15.5575	14.3343	13.4598	12.923	10.6478	10.8669	11.1045	1.66979	4.84201	6.96809	9.3082	5.97325	6.28254	11.1417
DNT-82	G09	5,5-Diphenylhydantoin	0.12	1.43847	3.45313	3.4853	3.09342	4.63653	2.62751	1.29347	0.731384	2.50923	4.35047	0.49509	0.572645	0.365319	0.146115	0	0	0	0	0.418176	0.137139	0	0.138454	0	0	0.141167	0.284323	0	0	0	0	11.7657	8.16438	5.32758	6.02669	3.86833	7.07119	4.08432	2.24013	5.05921	3.49046	5.17307	3.18643	3.49517	2.08507	0.604408	0
DNT-83	G01	5,5-Diphenylhydantoin	0.12	3.91124	4.52743	3.39027	9.07164	9.04869	10.0094	8.7802	8.37427	6.25584	7.20267	4.56005	0.821539	0	0.163723	0.342687	1.30224	0.940862	1.73392	0.328739	1.68901	2.095	2.40062	0	2.05412	0.476979	0.90074	1.34683	2.18961	0.920165	1.52006	12.3454	13.9806	10.6175	6.44964	9.38742	8.28191	7.33938	6.26699	6.86338	5.72306	4.89457	1.20565	1.33235	3.68456	2.10263	2.02068
DNT-83	G05	5,5-Diphenylhydantoin	0.12	5.28928	7.84611	7.16008	6.79853	5.48902	4.53854	0.990467	0.670762	1.4742	1.47441	0	0	1.54495	0.540562	0.374351	2.46611	0	0	0.437609	0.727943	0.514341	3.81777	0.194804	0.850393	0	1.57519	0.336673	2.35014	0.15457	2.2115	12.77	13.8483	15.3454	15.9674	12.7583	13.5814	9.02622	9.90324	9.5467	8.28076	6.78038	5.76637	5.29593	4.94233	6.4827	2.25211
DNT-83	G09	5,5-Diphenylhydantoin	0.12	2.62564	11.2335	10.8701	9.33125	8.83686	6.11098	6.83273	6.049	6.72159	5.31342	0	0.208281	2.11384	2.12842	2.31793	1.40595	3.37994	5.4798	5.38151	5.99326	5.13154	4.99633	5.13113	5.37581	1.67231	4.15125	3.72365	2.10521	4.04191	3.52363	11.1397	14.9918	14.8293	14.0498	10.2674	7.79976	6.71613	7.0333	7.11963	7.29274	5.48763	7.46112	5.76371	4.52143	3.88419	5.35485
DNT-84	G01	5,5-Diphenylhydantoin	0.12	8.15287	7.68089	4.69465	1.4851	2.47724	1.6409	0.489841	0	0.423105	0.151571	0.250138	0.162603	0.176471	0.135196	0.142307	3.35524	3.47666	7.23144	4.24503	4.34453	4.06941	1.45013	4.93519	4.62683	3.09857	1.77343	3.51398	5.90216	6.46903	0	13.5386	10.3492	9.29853	8.07306	6.62941	3.51089	2.00803	4.16082	3.10068	3.49975	1.35257	1.89608	0.905292	3.04015	0.46651	0.875473
DNT-84	G05	5,5-Diphenylhydantoin	0.12	10.747	8.31846	8.62833	5.1116	6.52641	2.6941	8.00142	7.55377	0.976389	7.26029	0	0	0.314126	0	0	0	0.737007	6.16893	5.52045	2.36443	6.4099	2.52942	1.68424	1.47252	5.80262	9.2721	9.77578	8.33473	3.98746	0	13.4605	12.8119	13.0226	12.6211	13.6012	10.0184	8.65535	8.13133	7.92343	9.64544	8.4479	8.49733	5.02335	7.19934	7.92199	7.38523
DNT-84	G09	5,5-Diphenylhydantoin	0.12	4.90416	7.97168	6.89649	6.44933	3.61402	4.91675	5.72266	2.08724	5.14304	2.6388	0	0	0	0.748542	0.788877	1.02248	2.06174	1.61345	2.54586	0.505095	0.302683	3.13467	2.52169	2.40015	1.04052	3.07884	1.18937	4.10216	2.63195	2.22481	13.1346	5.1801	5.75418	8.43856	9.87849	8.55049	8.11041	6.46989	5.55778	4.32702	3.04034	3.96024	5.37423	4.33828	4.24638	1.23288
DNT-79	F01	5,5-Diphenylhydantoin	0.4	6.46503	8.68872	6.95137	5.02565	5.93405	5.51796	4.00371	1.95598	2.37602	5.80302	0.136385	0	0.135385	5.08742	0	0.209826	1.18528	1.63181	0.509764	0	0	0	0	0	0	0	0	0	0.247417	0.331352	10.1005	7.37614	8.02685	7.32082	3.68875	4.78659	3.04338	4.03951	3.66324	5.02933	4.66237	5.52938	3.66497	4.63446	4.02284	2.06778
DNT-79	F05	5,5-Diphenylhydantoin	0.4	0	0	3.47176	0.15177	0.228505	1.1892	1.412	0.472349	0.53391	2.36105	0.174604	0	0	0	0	0	0	0.473638	0	0	0	0	0	0.135537	0	0.503741	0	0.189335	0	0	4.74539	2.12718	4.50168	1.50988	4.76345	7.35376	8.17968	6.38412	3.7972	4.98247	10.491	6.76804	6.53187	4.83281	3.14116	3.59543
DNT-79	F09	5,5-Diphenylhydantoin	0.4	0.984281	2.756	6.01423	1.76375	1.87216	4.28881	4.80273	9.3443	11.6632	6.99463	0.13704	0	0	0	0	0.365431	0.151766	0.334957	1.37315	5.36911	4.05734	4.40854	7.35143	2.818	4.71499	1.05944	3.41144	7.65253	1.7543	8.06029	9.09744	10.3242	10.7748	8.91449	11.2336	8.6562	7.31347	9.336	8.27985	8.1333	8.40456	8.67228	11.5315	5.11406	5.80296	5.72311
DNT-80	F01	5,5-Diphenylhydantoin	0.4	0	0.676793	1.69143	0.296792	0.496544	0	0	1.11248	0.159045	0	0.14007	0.135412	0.275074	1.9955	2.61131	3.08882	3.52456	1.14508	2.68472	0.638621	0	0	0.480938	0	0	0.254577	0	0.447375	2.1339	0.137855	7.77455	6.79163	6.2986	3.02024	4.11204	2.08046	0.553829	0	0.525464	1.06181	1.33108	0	0.687986	0.568774	0.675873	1.60929
DNT-80	F05	5,5-Diphenylhydantoin	0.4	9.16474	12.3092	11.5532	9.5085	8.71986	5.07395	3.47397	4.33017	2.98663	2.86655	0.135566	0	0.135392	0.684132	0.717253	1.68138	2.39346	3.48616	2.17311	4.32858	3.82269	4.36062	1.52788	0.904953	0.310768	5.28906	5.53429	13.9795	10.8868	14.2757	23.2526	21.1604	18.2297	19.1514	15.17	14.5179	9.57782	9.06653	9.18438	10.3582	9.97651	3.92232	4.84213	7.40335	4.78552	3.7403
DNT-80	F09	5,5-Diphenylhydantoin	0.4	4.53101	8.20257	5.52493	5.45932	3.3618	5.95506	6.80505	7.21988	2.27584	2.0678	0.313514	0	0.15709	0	1.9916	0.257523	4.35327	5.6659	0.744923	4.98553	7.78327	6.00812	1.43092	0	0	0	1.8648	3.63172	9.06735	10.5992	12.2889	12.4262	14.5705	14.8049	13.8019	10.9235	10.9868	10.8717	8.68002	8.05572	8.79139	7.77395	7.98804	6.92663	6.40358	2.29268
DNT-81	F01	5,5-Diphenylhydantoin	0.4	0.316374	1.15949	1.44132	1.68263	4.34514	2.26798	3.72934	0.180022	2.91641	0.544944	0.225923	0	0.140837	0.139228	4.46733	6.13756	3.96122	3.70932	3.93034	2.88164	4.08404	3.1245	3.35394	5.07353	2.87743	3.16452	3.46929	4.38538	3.86369	4.91257	7.39372	6.09182	5.28284	7.58506	7.06238	5.3727	7.26845	5.75665	5.10201	0	0	0.47855	0.639947	3.87544	2.39592	3.58915
DNT-81	F05	5,5-Diphenylhydantoin	0.4	1.247	2.04976	3.76275	4.58652	4.11871	2.00884	0.440102	0.449979	0.494529	1.03599	0	0	0	0	0	0	0	0.137867	0	0	0	0	0	0	0	1.20245	1.77245	4.06072	0.912099	2.29428	12.6458	9.61056	3.28575	2.56992	1.26307	1.81717	3.42811	0.926247	1.31467	1.58542	1.76186	1.44002	0.480593	2.23036	1.20758	1.7621
DNT-81	F09	5,5-Diphenylhydantoin	0.4	6.0172	6.42733	5.37592	2.37595	4.3516	4.18473	1.77881	2.62241	1.89501	0.3575	0.269866	0	0	0	2.58177	4.43644	6.57983	2.98052	3.87106	6.73133	6.46565	4.81481	0.879992	6.13206	4.26687	4.74654	5.26131	4.95651	2.72324	6.14777	19.6244	15.278	13.2976	10.4868	10.6483	9.55406	8.21897	7.16264	2.09823	1.58461	2.16205	3.31221	0.946994	2.02046	2.37316	1.48771
DNT-82	F01	5,5-Diphenylhydantoin	0.4	2.92285	4.46927	0.417735	0.279328	1.46067	2.02232	0.273788	0	0.287789	0.330526	0	1.71196	5.67084	3.62169	3.4525	3.89661	1.83221	5.60963	8.35185	8.43647	5.04518	9.31968	1.61059	10.1058	9.2196	8.40894	6.80745	0.69957	6.50298	0	11.1654	17.7765	16.4615	13.1487	10.168	1.94178	0.136529	1.46129	2.99557	0.312759	0.852856	0.341532	0.766115	0.740583	0.341193	1.68984
DNT-82	F05	5,5-Diphenylhydantoin	0.4	1.11668	2.36887	1.8357	2.46441	2.17017	1.40825	2.28462	0.416304	0.243896	0.417617	0	0	0	0	0	0	0.280295	0	0	1.00929	3.61252	6.8565	3.03852	1.52924	1.17071	0	0.491744	0.137624	0.587245	0.246559	10.7545	10.6222	12.6076	12.2144	9.03215	8.04282	4.97471	3.73771	1.56404	0.888349	4.11919	4.82725	2.5696	6.43642	9.00665	7.40568
DNT-82	F09	5,5-Diphenylhydantoin	0.4	3.23959	6.68883	7.27887	5.20386	4.01709	3.88091	2.77417	0.140629	1.21938	1.46066	1.03236	0.439899	0	0	1.77733	4.00493	0.992352	1.72789	1.10333	2.42432	2.30604	1.4899	0	0.887681	0	0	0	0	3.19711	4.65272	7.9315	9.49205	8.47012	7.77066	0	0	4.87132	6.24339	4.51213	7.02078	4.23459	8.10804	4.82368	2.43836	1.12017	1.63069
DNT-83	F01	5,5-Diphenylhydantoin	0.4	0.426056	3.04174	3.55289	2.81077	3.90028	2.71202	3.70214	2.38291	4.19156	3.53933	0.382195	0.463447	0	0.136988	1.19953	1.86097	3.07281	2.85202	2.73152	3.28885	2.07372	2.1393	2.02737	2.99108	1.68116	1.24123	0.140557	0	0.666803	1.30055	7.20994	4.81563	3.33801	5.53324	6.23307	4.36904	4.85281	3.65273	4.83326	2.23164	2.30818	2.83612	0.856609	0.87421	1.20593	1.0851
DNT-83	F05	5,5-Diphenylhydantoin	0.4	0	0	0	0	0	0.370455	1.0679	4.91549	5.80906	3.7396	0	0	0.135055	0.907032	0.647203	0.414279	0.409082	1.41365	0.314875	2.04357	0.136883	0	0.140746	0.472832	0.14356	1.07988	2.79236	7.10717	4.58698	0	9.38999	0	0.184141	0	4.66466	4.96081	7.48936	5.8994	6.15779	5.93576	6.92241	2.74184	4.88499	2.83787	2.69409	3.29673
DNT-83	F09	5,5-Diphenylhydantoin	0.4	0	0.60282	0.18128	0.374131	1.20524	2.97426	2.21348	3.72543	3.29542	4.92914	0.226836	0	0	0.135302	0	0.516928	0.42361	0.918864	3.49053	5.4874	8.67158	5.09567	1.46931	7.56607	3.43989	4.28146	5.64863	5.17017	0.792128	3.68809	9.9149	11.7009	7.98545	6.69572	5.7561	4.82628	3.89532	2.55732	5.78	6.76734	4.24096	3.48106	0.710752	0.233412	0.630469	1.5825
DNT-84	F01	5,5-Diphenylhydantoin	0.4	1.5553	0.397495	1.80751	0.203324	0	0.300508	0	0.135012	0.274978	1.61414	1.21681	2.90239	4.46163	4.09314	0	2.74874	3.44265	0.289162	3.2032	2.5362	3.20535	0.135204	3.45448	1.2634	4.20861	4.70019	4.00675	4.30296	0.56877	4.65741	0	6.29036	12.2188	7.3446	0.1761	0	0.51844	0.728826	1.59689	0.473823	0.467088	0.157524	1.08552	0	0	0.188637
DNT-84	F05	5,5-Diphenylhydantoin	0.4	6.05499	6.2843	7.10497	6.8027	5.58927	4.2116	4.17103	2.63451	1.87834	1.21056	0.422605	0	1.32001	2.81033	3.92559	4.9119	4.51372	2.28383	0.94247	2.21727	2.8275	2.13946	2.57446	2.82517	0	0	0	0	0.665131	4.21711	7.96235	5.1109	6.68154	6.21723	4.9325	4.49578	4.25298	3.7826	3.70709	3.20432	2.86843	3.36718	2.82939	2.89222	1.69019	0.138384
DNT-84	F09	5,5-Diphenylhydantoin	0.4	12.7472	14.2475	14.6495	13.4226	12.8923	13.4945	13.0509	14.1581	13.5792	15.6451	0.704622	0	0	0	0	0	0	0.137822	0	0.354573	0.5312	0.174899	1.45322	0.402838	7.01006	8.87696	11.9431	11.4747	2.95335	9.62018	18.9724	21.3562	16.6604	18.4805	15.9808	14.7172	14.5014	12.4603	13.9399	12.913	13.2663	7.5318	10.0496	9.9484	8.53189	7.91749
DNT-79	E01	5,5-Diphenylhydantoin	1.2	5.19623	5.75475	6.16511	7.80156	6.1743	8.1638	6.11481	3.25014	0	0	0.238572	0	0	0	0	0	0	0	0	0	0	0	0	0	0	0	0	0	0	0	7.35965	7.47715	6.75436	9.60898	7.26927	5.80739	5.1994	4.19998	4.09262	0	0.726072	0	0.879133	0.331518	0.427101	0.7323
DNT-79	E05	5,5-Diphenylhydantoin	1.2	0.504255	3.49343	2.2355	8.95929	6.85763	8.31959	8.55807	8.7724	8.86672	2.89994	0.423441	0	0	0	0	0	0	0	0	0	0.356554	0	0	0	0.136353	0.626378	0	0	1.02019	4.34145	8.72533	8.73974	11.8376	12.4186	10.0315	11.6606	10.9778	11.4185	9.8188	13.1201	11.9668	9.92705	11.851	12.3598	6.85668	11.0962
DNT-79	E09	5,5-Diphenylhydantoin	1.2	2.70634	3.09011	3.14536	1.8926	1.94399	2.51311	2.65463	2.48385	0.254567	1.30847	0.290425	0	0.498447	0.569195	0.531475	0.6736	0.477542	0.842456	0.197994	2.1854	1.2565	0	0.714294	0.464371	0.140071	0.13544	0	0.135409	0	0	7.47626	9.39826	7.67856	5.45193	5.60207	0.36407	3.16295	2.01097	2.70576	0.251991	0	0	0	0	0	0
DNT-80	E01	5,5-Diphenylhydantoin	1.2	0	0.930747	0.545974	0.914242	0.301629	0.166601	0	0.140602	0.138121	0.38674	0	0	0	0	0.13507	0	0.372006	0	0.80059	0.433969	2.50773	2.17789	1.42354	0.859999	0.680518	0	0	0	0	0	5.23919	9.44779	7.89014	8.4939	5.53458	6.06232	2.52984	4.33301	5.99809	6.56025	5.67311	5.97427	4.40026	4.31749	3.40435	2.98195
DNT-80	E05	5,5-Diphenylhydantoin	1.2	3.1094	3.40076	3.48168	1.89882	1.77235	1.27892	0.654155	1.05715	0.35471	0.849296	0.904025	0	1.62144	2.13343	0.582899	1.64008	6.52867	0.669024	1.52698	2.11883	5.69203	0.928451	3.85852	4.85207	3.4774	0.135191	0	0	0	0	5.58852	8.82085	9.31375	10.821	9.80688	6.31471	5.9121	6.62935	5.27015	6.21802	8.20474	8.5346	8.2284	8.90316	6.30153	7.58647
DNT-80	E09	5,5-Diphenylhydantoin	1.2	7.86903	9.68804	7.95182	7.42826	9.17322	11.8878	0	0	0	1.70792	0.303338	0.226122	0	0.149234	0	0.275225	0.276558	0.319602	0	0.422464	0	0.159331	0	0	0	0	0	0.181199	0.144493	0	8.77321	11.579	10.9997	9.90635	8.76184	9.57706	9.08908	9.62401	9.36875	11.0128	9.94085	11.1725	7.51204	1.91138	2.95833	7.70008
DNT-81	E01	5,5-Diphenylhydantoin	1.2	4.6777	4.16814	8.83172	6.81433	7.41091	4.37673	2.21708	4.30026	5.56453	4.4669	0.176335	0	1.17536	0	0	0	0	1.152	2.72094	9.1621	11.3746	11.5929	10.3326	9.1221	8.71193	9.73386	11.524	10.6645	10.0904	2.23186	13.4303	10.9829	11.7173	12.7775	8.13354	4.38592	6.04693	5.04559	1.64893	9.3745	8.69865	5.63406	4.71256	4.6068	6.71014	5.20211
DNT-81	E05	5,5-Diphenylhydantoin	1.2
DNT-81	E09	5,5-Diphenylhydantoin	1.2	6.40652	5.17433	5.17279	4.88559	2.24027	3.72828	1.26446	1.3765	3.14183	7.0444	1.39906	5.67371	3.79656	5.28029	7.07231	6.92536	3.51254	8.45725	5.70267	3.82987	5.18917	6.64812	4.52026	4.23233	1.48801	2.48276	2.47693	2.62924	4.81127	0.85647	8.93868	8.37905	10.815	8.10969	8.31422	5.51489	7.61108	6.12833	4.5485	4.67135	3.22614	0	0.557094	0.324115	0.280264	2.58846
DNT-82	E01	5,5-Diphenylhydantoin	1.2	0	0.305485	10.7081	15.6861	14.2885	15.508	11.4343	13.7996	12.2089	15.6568	0.436251	0.602578	0	0	0	0	0	0	0	0	0	0	0.135152	0	0.48942	0	0	0	0.934935	0	15.9658	11.2112	17.5169	13.7646	8.70133	9.06675	11.8401	13.4094	12.0704	16.584	16.5647	15.0063	17.061	15.249	12.6822	16.9715
DNT-82	E05	5,5-Diphenylhydantoin	1.2	12.542	14.3672	10.0756	10.0045	9.77311	10.7445	9.57365	8.95811	9.70055	6.63776	0.378666	0	0	0	0.13533	0	0.135863	1.15136	0.156849	0.88132	0	0	1.81596	0.621726	2.17988	0.157123	3.82241	0	1.70493	4.74919	8.26459	9.84716	9.46911	6.56426	10.2136	9.10966	9.38344	7.24796	9.34149	7.26121	6.65642	6.64846	6.2805	6.84099	10.071	8.11942
DNT-82	E09	5,5-Diphenylhydantoin	1.2	1.0726	2.46871	2.27771	1.77712	2.21103	2.67704	2.0244	3.14951	3.55406	4.43811	0.885635	0.380737	2.26112	2.74531	6.12334	3.90847	5.2848	7.22268	5.12768	6.37742	5.73753	3.24248	4.75896	2.56741	0.559576	2.11078	4.45842	5.63492	6.39374	1.1593	11.5275	9.30303	9.46026	9.21792	5.35823	5.89354	3.31309	4.37631	7.23264	7.60625	5.52104	10.8967	11.2132	11.9495	5.69981	7.30969
DNT-83	E01	5,5-Diphenylhydantoin	1.2	2.03244	3.62229	1.12411	0.62758	0.273697	0.62235	0.310486	0	0.181497	0.338493	0.157555	0	0	0.299871	0	1.07422	0.47327	1.32241	1.96431	3.58823	3.58004	3.84153	2.13497	1.28678	1.61542	4.10987	2.08799	1.93305	0.797366	0	10.8545	9.82207	11.0478	11.4661	8.82692	8.03106	11.4177	12.2032	7.88149	8.46272	5.82763	9.3173	8.49316	9.0677	6.06564	3.75768
DNT-83	E05	5,5-Diphenylhydantoin	1.2	4.23209	5.50172	5.31091	10.8052	11.0671	12.5469	2.24559	4.51301	3.48876	2.59252	0	2.71079	5.02905	7.16149	6.7628	6.64956	9.82151	7.78989	14.0611	9.23032	7.75756	10.0723	8.87569	12.1234	12.5517	13.2138	13.6601	4.25443	7.97082	11.6834	10.3061	16.9735	12.2082	14.1251	15.8492	11.9746	13.4414	8.57475	11.7365	11.0001	12.0097	13.3739	6.97786	2.19845	2.73918	6.28852
DNT-83	E09	5,5-Diphenylhydantoin	1.2	2.37466	6.16016	5.44209	8.59694	4.13938	1.607	5.66906	2.12665	0.361071	2.7624	0.207486	0.135981	0	1.12017	2.38579	1.45562	0.146013	1.65867	6.44204	6.54042	3.26233	0.235871	0.135243	0.732566	1.65777	4.65229	5.30053	1.33806	0.200364	0.255076	7.91709	7.27209	9.39709	7.77711	9.60668	10.3241	8.31354	6.38062	6.3181	6.10008	7.14428	5.0885	5.85644	4.74353	3.07799	4.61466
DNT-84	E01	5,5-Diphenylhydantoin	1.2	11.7476	10.8291	13.9611	19.2462	16.9293	18.6631	14.1752	16.816	17.6987	23.5077	0.716973	0	0	0.194481	4.48558	8.686	11.6492	0.592893	4.8035	0.569128	0	0	0	0	0	0	0.237613	0.670768	1.47048	4.08656	16.8333	12.5002	9.84733	15.7377	14.9775	13.1339	18.4377	17.2959	11.8343	14.1546	18.7392	15.392	16.41	19.5533	13.5383	12.2629
DNT-84	E05	5,5-Diphenylhydantoin	1.2	0	4.7626	5.18565	5.02521	2.90576	2.60101	1.73776	3.56073	2.49909	2.8067	0	0.2898	0	0.286789	0.993931	1.62121	1.98062	1.28299	3.64884	1.05888	0.283178	0.230539	0	0.366702	1.21419	1.08783	0.419557	0.506919	0	0	8.16354	6.54064	5.29524	5.01186	3.54701	6.81399	5.69647	4.9595	3.8414	3.89011	4.16771	5.87787	2.29835	3.03402	2.99312	2.49333
DNT-84	E09	5,5-Diphenylhydantoin	1.2	4.69097	6.6642	8.06176	8.53822	4.78741	8.43638	5.44631	5.58127	5.16913	4.86952	0	0	0	1.03893	2.22384	0	0.135212	2.01034	3.10839	0.153992	0	3.48102	1.06723	0	0	0	0	0.537722	0.982251	0	9.41542	10.7203	8.93393	7.7386	8.51803	8.83545	9.46944	8.43437	10.6236	9.19783	6.83714	10.7651	7.87859	9.96082	10.8839	10.4496
DNT-79	D01	5,5-Diphenylhydantoin	4	0.670865	0.568262	0.341113	1.30485	0.676699	0.618215	0.447137	1.07389	2.26856	1.37333	0.363706	0.767232	0.618859	1.58325	0	1.24867	0	0	0.135924	0.6437	0.544558	1.07601	0.136128	0.305095	1.1248	1.72945	1.60798	1.95406	0.137387	0.30339	5.08351	10.9547	7.8078	7.32814	5.35515	7.52158	2.98208	4.54608	3.72552	0.853461	3.32893	2.40519	2.45159	0	5.81832	0.321149
DNT-79	D05	5,5-Diphenylhydantoin	4	0	0	0	0	0	0.331831	0.30636	0.636369	0.49804	0.321585	0.537914	0	0	0	0	0	0	0.544992	0.683276	0.982359	0.314779	0	0.309192	0.141554	1.33693	2.20528	0.998149	0.930857	0	0.227608	7.90684	0	0.357698	1.42278	0	3.67774	4.14677	2.79718	0.336682	3.23733	5.2463	4.43989	6.84767	4.55621	5.24289	4.84448
DNT-79	D09	5,5-Diphenylhydantoin	4	0	0.75187	0.86818	0.76817	0.680283	0.680688	3.73982	3.65804	2.13451	2.75725	0.427136	0	0.148238	0.369028	0.135495	0	0.225039	0.328412	0.213328	0.5148	1.48141	1.18136	1.02477	1.03742	0.144652	0	0	0	0	0	4.09214	3.38592	1.87828	2.1403	2.63706	1.46716	2.95591	0.898166	1.80313	2.91904	2.80759	1.46806	3.68513	2.69208	2.51159	2.58715
DNT-80	D01	5,5-Diphenylhydantoin	4	7.78369	8.63021	9.09367	8.4839	3.69051	0.172384	0	0.175766	0	0.31495	0.174253	0	0	0	0.8691	2.25576	2.39819	0.777241	1.0928	1.13736	2.584	4.98981	5.29577	0.616172	1.43044	1.33974	0	0	0	0	8.42705	12.0197	12.4947	10.2111	8.81587	8.04726	8.82846	5.33729	5.13656	4.72537	7.92581	7.08765	6.79571	4.70836	1.41057	0.273702
DNT-80	D05	5,5-Diphenylhydantoin	4	12.0157	13.13	11.4448	6.38675	11.3546	12.4773	12.3395	9.41434	8.95597	7.0723	0.425548	0.138381	0.361956	0.139463	0	0.155374	0.590312	0	0.339401	0	0.613601	0.897363	2.98636	0.79002	0.933844	0.754787	0.485935	1.03542	1.57962	0.284381	14.9726	10.8129	18.9247	18.3419	16.7333	18.1257	15.7446	12.9689	12.8497	12.0825	10.7306	15.5075	14.0971	12.9097	11.9292	14.0985
DNT-80	D09	5,5-Diphenylhydantoin	4	3.00001	3.17218	0	0.649754	0.331511	0.843187	0.452963	2.53867	2.04636	2.50642	0.286348	0.410027	1.46599	1.45702	1.20806	2.38856	3.81473	1.16296	3.15275	3.10523	3.7544	1.41736	1.48802	0	0.462711	0	0	0	0	0	5.00911	5.83691	3.69111	1.53887	2.69447	3.46804	2.64591	0.414288	0.388447	0.543973	5.69984	5.63652	5.18258	3.32488	4.24914	3.2041
DNT-81	D01	5,5-Diphenylhydantoin	4	0.833952	6.82735	5.06088	5.91	4.92771	2.5504	0.210511	0	0	0.310752	0.142619	0	0	0	0.135342	0.202365	0.710921	0	0	0	0	0.13542	0	0	1.08923	0	0	0	0	0.5617	11.2729	12.0791	6.53622	9.02173	6.15046	7.66541	6.00634	6.36014	7.6133	7.31307	4.73163	3.37207	1.91357	1.07461	3.96033	1.1447
DNT-81	D05	5,5-Diphenylhydantoin	4	2.04119	2.24702	2.62409	2.11336	2.21664	1.27264	0.645481	0.509759	0.362274	1.2869	0	0	0.974969	0.772353	0.846625	0.375318	0.571632	1.73791	2.51341	1.3969	1.9086	0.745443	1.579	1.09499	2.91851	1.10176	1.87485	0.433781	2.20154	0.666375	6.58712	4.05757	5.07914	5.5668	4.17541	0	1.48705	0.490939	0.516959	0.321759	0.426832	0.407239	0.447617	0.693544	0.413701	0
DNT-81	D09	5,5-Diphenylhydantoin	4
DNT-82	D01	5,5-Diphenylhydantoin	4	3.67	4.55092	7.73804	6.9539	5.20308	7.65519	9.09973	8.11347	8.86857	2.44353	0.748614	1.26797	4.67553	0.916134	2.58305	3.09662	1.86736	2.13782	5.69037	2.07542	4.78928	2.3157	0.838018	0.824806	0.349758	0	0	0	0.149964	0	9.30907	13.0739	14.2082	12.3252	11.2338	14.9585	13.758	11.9895	12.2821	13.3712	15.0057	16.1498	16.044	10.1741	14.3918	19.0853
DNT-82	D05	5,5-Diphenylhydantoin	4	6.65593	12.0035	12.0596	9.61798	4.89766	4.08197	5.76555	8.72928	9.75941	8.04989	1.29212	2.47012	2.73703	3.2109	4.59859	2.35145	3.3336	3.23724	2.8642	1.22243	4.69048	2.63016	2.66645	1.60838	2.66228	1.22541	1.28642	1.69731	1.22678	0.173389	15.6398	14.272	13.1327	15.6546	14.7041	15.2005	15.6661	9.03519	10.9434	8.39522	11.3674	12.5286	11.7075	7.73412	6.43947	11.4652
DNT-82	D09	5,5-Diphenylhydantoin	4	12.4887	10.4324	13.0583	12.7309	14.8036	12.3237	13.0259	12.9941	12.4887	11.3249	2.3452	9.31571	6.5374	7.64914	7.68051	9.09106	9.8625	13.3491	10.6312	9.18389	7.11586	9.03062	17.3955	9.47334	7.34428	7.06382	2.2579	1.80586	4.50533	11.4344	19.8794	18.5071	18.6263	20.1999	19.0846	13.5333	24.7268	26.1543	21.3166	18.5948	21.2049	20.3815	19.2118	20.8933	19.22	28.78
DNT-83	D01	5,5-Diphenylhydantoin	4	0	1.67186	1.38149	0.596542	0.344158	0.156844	0.597611	1.87559	1.0298	4.80145	0	1.8701	4.02022	4.05022	5.20773	2.21938	2.08864	1.87225	3.34307	2.55545	2.52783	2.7908	3.95458	1.48781	2.05487	1.53365	2.4518	2.00177	1.4097	2.77607	8.00966	5.21033	5.92236	5.5307	6.78823	7.25183	8.68868	5.61146	2.37581	1.76382	0.640121	0	1.93905	2.82459	0.531261	0.664505
DNT-83	D05	5,5-Diphenylhydantoin	4	3.28716	3.11299	6.69461	7.63164	8.59206	7.46578	5.04179	6.40432	5.88063	9.15876	1.40287	1.22749	0.158677	0.372793	4.22344	5.5956	6.37947	4.16819	2.10495	1.54861	1.39	0	0.321056	0.364605	0.786454	2.65552	2.07031	0.412681	2.94433	1.4155	9.65625	13.5225	9.97678	10.2743	10.3591	9.28102	7.07702	6.1202	7.79726	6.85171	7.89387	5.97815	7.3398	7.37377	8.49875	7.85055
DNT-83	D09	5,5-Diphenylhydantoin	4	0	0.142765	2.95448	6.7565	5.62531	4.14061	3.95788	3.44626	6.22527	4.849	0	0	0.443674	0	0	0	0.13843	0	0	0	0	0	0	0	0	0	0	0	0	0.147535	13.5686	10.6026	10.8267	8.24538	8.88535	11.3482	8.47503	7.41657	5.00169	9.07568	9.43682	7.05655	4.58324	5.11893	5.40114	7.83931
DNT-84	D01	5,5-Diphenylhydantoin	4	7.75541	3.17658	4.03324	3.58836	3.16126	5.94533	1.91188	3.20781	3.24895	4.83224	1.15772	5.93214	1.17586	0	0	0	0	0	0	0.279503	0	0	0	0	0	0	0	0	0	0.136795	7.86462	4.63554	4.83091	2.67317	4.47946	2.09312	2.25159	2.31412	4.48794	4.59673	2.05979	1.79635	0	0	0	0
DNT-84	D05	5,5-Diphenylhydantoin	4	7.66677	5.0291	5.81439	3.36638	1.86635	3.43586	1.35397	2.9192	4.51497	5.7654	0.181002	1.81363	3.18289	0.728059	1.16267	0.916832	0.819543	1.94797	5.54466	3.89394	3.26818	3.24907	0.386679	1.83306	0	0	0	0	0	0	11.0131	9.61257	13.4636	12.1422	11.6428	6.25856	5.95797	7.29908	6.68671	11.1184	10.2942	7.07598	7.95326	6.65625	2.8433	6.05108
DNT-84	D09	5,5-Diphenylhydantoin	4	5.71994	12.1105	10.2086	7.81443	6.6166	6.92813	5.33648	0.193073	0	0.512945	0.145777	0	0	0.48142	0.456141	0.206147	0.603759	0.630349	0.553011	0.191897	0.136574	0.347017	0.728555	0	0.609189	0	0.739434	0.151985	0.297684	0	7.83962	9.72285	11.1018	8.81978	7.16423	5.66725	6.7124	4.70915	6.42955	4.87895	7.80028	0.693155	5.32916	7.42113	4.22615	3.76357
DNT-79	C01	5,5-Diphenylhydantoin	12	2.64569	1.13771	0.623401	0.749263	0	0.555374	3.08821	2.7875	5.99615	4.92693	0	0	0	0.135961	4.21699	0	0	0.81183	3.57385	5.25916	8.53284	4.90132	0.872427	0	0	0.307718	0	0.247456	0	0	7.20112	6.7175	8.36198	8.64506	8.09853	6.36205	8.37272	8.99175	9.84855	9.82909	9.78067	6.10268	0.96289	4.4113	5.14524	6.62725
DNT-79	C05	5,5-Diphenylhydantoin	12	2.72902	0.87547	0.358445	0.70102	0.852425	4.83655	4.20198	3.70684	3.29394	2.87209	0.266687	0	0	0	0	0	0	0	0.488698	0	0	1.66541	1.77957	0.13548	0	0	0	0.160825	0.82242	0	8.38571	8.19483	6.1698	6.47046	2.42809	0	0.293725	1.53909	3.64946	4.73776	1.05427	2.9899	4.55839	1.82466	0.291005	0.884017
DNT-79	C09	5,5-Diphenylhydantoin	12	0	4.0852	3.18879	0.570878	0.622287	1.31371	1.83512	2.02494	4.64663	3.16561	0	0	0.277414	0.605129	0.212026	1.07849	1.20197	0.737227	1.36294	1.28145	1.80483	1.0436	2.57324	0.451476	2.22603	2.87312	3.42779	3.1161	1.14039	0.355207	13.2117	12.2867	12.0442	10.6492	9.22126	10.308	7.61003	5.75089	7.33924	6.01662	10.1441	8.07484	7.65234	9.07735	7.86278	9.25998
DNT-80	C01	5,5-Diphenylhydantoin	12	6.4341	8.4537	5.36799	11.8264	4.94187	7.01153	3.38802	3.55633	2.77306	3.60216	0.141874	0	0	0	0	0	0	0.495225	4.296	8.9754	7.00453	7.91077	7.30746	8.79741	15.2774	8.95146	8.97137	6.2775	6.22552	10.1945	7.63307	10.198	13.4136	8.06904	4.84027	15.1589	14.9496	11.4446	11.1621	10.1114	14.9802	16.211	12.8393	17.2402	15.9453	16.6965
DNT-80	C05	5,5-Diphenylhydantoin	12	6.48737	5.12575	4.22019	4.49158	4.35259	3.44091	3.22256	1.26569	3.55399	2.17449	0.592514	0.353551	0	0.957583	0	1.12862	0	0	0	0	0	0	0	0	0	0.142582	0	0	0	0	8.15153	8.55704	8.96885	6.75919	8.11983	6.74547	4.36025	4.43122	4.8936	5.06467	2.79924	3.37168	5.34077	5.07672	4.37287	6.31647
DNT-80	C09	5,5-Diphenylhydantoin	12	0	1.94355	0.994721	0.140999	0	0	0	0.427958	0.145762	0.899485	0.470935	0.3339	0	0.665322	0.210601	0.635037	0.964615	1.19969	1.78636	1.49019	0.713724	1.2187	1.39754	3.21889	0.156939	0.354407	0.399731	0.948984	0.174141	0.50975	8.93988	10.1293	5.85486	7.60599	7.18032	8.50235	6.22398	6.51729	7.50625	6.55519	6.67685	4.30244	0.282139	5.22379	4.33094	4.52509
DNT-81	C01	5,5-Diphenylhydantoin	12	0.182135	0.537379	1.14397	0.150575	0.213352	0	0.702096	0	0	0.158675	0	0	0	0	0	0	0	0.715939	0	0	0	2.35985	0	0	0	0.473727	0	0.494033	0	0	6.29306	5.27514	8.73471	7.8304	7.32878	4.38969	4.45895	4.44026	2.96808	3.44754	4.02363	5.10923	2.68639	2.86134	2.2938	1.52988
DNT-81	C05	5,5-Diphenylhydantoin	12	2.6868	3.94205	4.12858	3.18178	3.78953	2.74526	1.91796	3.64341	2.49412	3.46219	0	0	0	1.19441	4.21838	4.80249	3.75432	3.92881	4.11098	5.83031	5.38496	8.06216	8.48213	4.50919	8.87829	2.84507	6.32228	0.227122	8.04656	0.631368	13.5277	14.0226	12.78	11.3777	12.2824	11.9037	10.8104	10.4869	11.0196	11.3024	13.5857	12.958	11.5655	11.296	10.5147	11.3431
DNT-81	C09	5,5-Diphenylhydantoin	12
DNT-82	C01	5,5-Diphenylhydantoin	12
DNT-82	C05	5,5-Diphenylhydantoin	12	3.60493	4.69669	6.412	3.63365	3.31087	0.426062	0	0	0	0	0.173407	0	0.336484	1.70831	3.91695	1.245	1.21033	0.2911	2.49634	0	0.432439	0	0	0	0.144804	0.140165	0	0	0.30303	0.148156	10.9167	10.8042	9.41035	8.90169	7.7696	6.00503	1.15901	1.79965	0.842976	2.80891	3.55813	6.25987	7.97389	6.34781	8.0054	2.47636
DNT-82	C09	5,5-Diphenylhydantoin	12	11.7754	17.8112	16.1127	19.7128	11.0533	17.6703	14.0217	14.7927	16.2103	19.2997	1.3615	0	0	0	0	0	3.3444	1.35093	0	0	4.77623	0	0	0	0	0.945021	0.135875	0	0.780379	0	12.7086	10.7698	10.2406	11.9104	8.8213	11.7324	13.834	13.4918	13.1636	12.863	16.2815	15.7161	15.5386	17.6063	11.3098	12.4984
DNT-83	C01	5,5-Diphenylhydantoin	12
DNT-83	C05	5,5-Diphenylhydantoin	12	0	0.384	1.07392	0	1.35486	0.521954	0.137646	0.842278	1.54426	3.03162	0	0	0.563489	0.785513	0	0.150018	1.29022	0.732733	2.40451	0	0	2.68189	0	0.13614	8.24299	6.94548	0	0	0	0	15.2766	18.9329	20.906	17.4694	21.3972	14.9686	16.2275	18.7059	17.6088	17.8592	17.0788	17.9835	14.5284	18.0888	18.0342	16.6897
DNT-83	C09	5,5-Diphenylhydantoin	12	5.31045	7.13466	4.81736	5.62967	6.54695	6.15311	5.61504	5.39288	5.5138	6.71979	0.18158	0.239198	0.503904	0.73857	0.674559	0	0.138396	0.15196	2.0446	0	0.366228	0	1.18855	1.35939	2.45729	0	0.278971	2.07943	0.506039	0.414087	5.6052	6.0154	8.54526	7.00997	6.88362	8.15596	6.26744	6.75943	6.39904	6.03697	6.10471	4.10116	6.83018	5.75576	5.60532	4.46806
DNT-84	C01	5,5-Diphenylhydantoin	12
DNT-84	C05	5,5-Diphenylhydantoin	12	14.2426	14.123	11.6898	12.2801	8.84562	11.1859	10.3063	9.56107	10.1082	8.9772	0	1.01152	0	0.459011	0	0.772131	5.73518	1.8364	0.356277	1.74593	2.68607	1.27875	1.50346	2.08275	1.85621	3.90198	4.3702	5.20828	0.144047	0.144762	7.77799	10.6457	10.518	11.9053	9.95512	9.42776	8.91281	11.6852	6.97681	10.0094	10.231	6.83602	10.1731	8.28072	8.90872	9.35584
DNT-84	C09	5,5-Diphenylhydantoin	12	7.27157	8.71911	9.82383	5.86387	6.40555	2.14981	3.90774	3.09313	2.72634	2.95703	0.45324	2.36694	4.28549	5.7165	7.21567	2.8988	5.26163	7.51324	6.18927	7.49323	3.70261	0.412049	0.875894	1.8716	0.368351	2.30815	2.1055	1.73321	0.543857	3.60654	11.8645	10.26	9.76157	6.54085	6.51455	5.20197	7.40577	5.63234	6.10477	5.99528	4.28546	5.88605	3.06972	0.149374	3.67548	4.13535
DNT-79	B01	5,5-Diphenylhydantoin	40	0	0.761705	0.588148	2.2337	4.68155	5.56682	5.11949	6.00273	0	0	0.470132	0	0	0.588022	0	0	0	0	0	0	0.143658	0	0	0.170129	0.99571	3.95175	2.02412	0.998715	0.741342	0	7.08047	8.78142	10.5026	8.59042	9.02662	7.67291	7.36391	6.28261	6.60388	8.77083	6.85891	7.13943	7.12068	9.12589	9.44439	6.32509
DNT-79	B05	5,5-Diphenylhydantoin	40	3.80868	5.8929	4.53442	5.34823	3.07812	0.559022	0	0	0.986649	4.14499	0	0	0.188324	0	0.793304	1.41349	2.83519	2.22885	1.45926	0.135553	0	0.562665	0.19368	0.489025	0.185618	0	0.512489	0.63025	4.5011	3.48786	6.88065	6.28549	6.31505	6.89006	7.5578	6.60271	5.95517	6.02812	6.16451	5.30722	5.12698	6.6369	6.24278	5.70331	6.31793	4.86271
DNT-79	B09	5,5-Diphenylhydantoin	40	0.422966	2.53456	3.1853	0.136135	1.06065	1.75808	0.979418	2.80064	5.54335	5.19012	0.139425	0	0	1.72255	0.15644	0.603261	0	0.203529	0	0.135995	1.52964	1.10568	0.141336	2.2088	0.462734	0	0	1.38117	3.08983	5.53873	7.00731	8.45259	6.75179	6.77637	6.74259	7.82552	7.32102	7.4495	6.15759	7.62674	8.94834	8.35238	9.88918	7.93189	7.10664	3.76701
DNT-80	B01	5,5-Diphenylhydantoin	40	3.23269	9.49699	1.86357	0	0.680536	0.173082	0.22398	1.97245	0	1.21826	0.585238	0.342625	2.16631	1.78611	1.66123	0	2.22814	2.9012	3.24855	4.56177	1.21433	0	0	0	0	0	0	0	0	0	8.25349	7.87099	6.68633	7.21596	5.5834	4.12649	4.78091	2.21127	1.36796	1.75589	0.756401	1.58386	4.58846	4.75345	6.59906	1.86901
DNT-80	B05	5,5-Diphenylhydantoin	40	1.3916	3.93695	6.02763	4.22165	4.54892	2.05577	0	0	0.316011	0.339676	0.282971	0	0	0	0.18106	0	0	0.144833	0	1.71042	3.10665	0.907295	0	0	0	0.186116	0.173264	0	0	0	6.52259	7.226	5.32601	6.55677	7.02193	5.24944	5.2613	5.41626	7.91716	4.84561	3.51917	4.12281	2.27855	4.06134	4.00077	2.1731
DNT-80	B09	5,5-Diphenylhydantoin	40	1.7539	6.56201	3.53214	6.20026	6.96114	4.30233	2.33266	0	0	1.48859	0.137264	0.262449	1.58647	1.72741	0	0.148828	0.163214	1.36984	0.676896	1.53315	2.60272	2.46428	0	0.20681	0	0.989622	1.69147	0.569988	0.137013	0.770451	7.34777	7.03141	6.78852	6.20646	4.06035	4.88465	3.7753	4.52282	0.596965	0.316382	0.373859	0.172835	4.1297	5.38291	1.94525	0
DNT-81	B01	5,5-Diphenylhydantoin	40	0.960518	7.85222	5.81147	7.17769	7.71713	7.68365	0	0	0.694342	6.96787	0.392113	0.769332	0	0.138685	1.80946	1.39439	0	0.796063	2.61498	5.10712	2.90637	0	0	0	0	0.432658	1.66217	0.602953	0.976043	1.76841	14.3197	12.6264	10.7941	12.1286	10.7901	9.41275	6.9554	8.76432	4.03533	9.01754	8.64858	9.59826	9.17021	10.053	6.98705	8.79202
DNT-81	B05	5,5-Diphenylhydantoin	40	12.7999	12	11.6614	10.2324	11.1815	9.59849	8.96133	8.66683	8.38993	9.8741	0.335043	0	0.136934	0	1.22251	2.59499	2.41034	1.81243	1.00402	1.21672	2.40164	1.23567	1.26266	2.12713	2.91899	3.50509	1.88382	1.43159	1.32316	0.790296	10.004	9.27375	8.44067	11.1089	8.65946	8.38133	10.1129	12.368	10.7358	12.4028	10.8774	9.78837	9.0837	8.34849	10.6402	7.97722
DNT-81	B09	5,5-Diphenylhydantoin	40	4.12405	4.91322	5.24432	11.6775	4.11819	4.34327	7.4197	8.63566	2.41996	0.489399	0	0	0	0.173102	1.76256	0.18135	0	0.164507	0	0.152777	0	0	0.47489	0.464446	2.40173	0.774791	4.95244	10.4665	2.38001	1.44865	8.94887	6.08255	9.56525	9.9389	8.36638	8.8246	7.05522	8.13762	9.36853	4.52799	1.92502	8.60409	6.37805	5.77841	6.53945	10.4098
DNT-82	B01	5,5-Diphenylhydantoin	40	8.07648	11.2676	10.6635	9.25343	8.517	11.8309	6.29835	6.0528	8.92709	7.38267	0.148323	0.145613	5.70771	6.1329	0.195464	0.40627	8.01845	4.27324	4.31233	0.645469	0.309378	0.155308	0.138046	0.600657	8.39964	1.17366	0.522521	1.62771	0.642098	2.63157	12.5005	8.63296	5.32216	7.36803	10.4945	7.47079	7.9275	6.57151	4.82595	5.23283	4.97439	6.11539	8.63028	9.39385	7.78154	5.11468
DNT-82	B05	5,5-Diphenylhydantoin	40	0.28475	0	0	0	0.436468	0.145484	0	0.560924	0.307538	0.143338	0.171233	0	0	0	0	0	0	0	0.136833	0.411603	0	0	0.197903	0	0	0	0	0	0.650033	0	11.3875	11.7851	9.38632	10.4234	9.85547	8.98383	11.5287	12.0965	10.0584	13.2858	10.2	11.8071	12.2341	12.8887	9.78879	13.1084
DNT-82	B09	5,5-Diphenylhydantoin	40
DNT-83	B01	5,5-Diphenylhydantoin	40	8.24506	6.45176	4.76636	1.65049	4.59169	2.53102	4.40079	3.67154	0.806206	0.694751	0	0	0	0.375206	0.458126	0.887949	0.729845	0	0	0	0.812978	0.32351	0.826017	1.59839	0.774842	0.50382	0.432088	0	0.150321	0.309725	14.2583	12.7772	11.053	10.6235	11.8282	9.71105	4.81421	7.54603	8.09655	12.5383	12.0537	9.77897	14.1195	13.6848	11.3617	8.04604
DNT-83	B05	5,5-Diphenylhydantoin	40	3.49223	7.33703	9.26589	7.56463	6.03046	7.20784	9.84295	7.50209	10.3947	9.29778	0	0	0	0	0	0.828876	1.56034	1.05144	1.90166	1.12018	1.18199	0.305129	0.72923	1.11907	1.90354	0.480636	0.707073	0.580689	0.768952	0.606645	6.00069	6.9324	7.80333	7.72323	10.394	7.76909	7.89179	10.2887	7.43616	7.31163	7.78243	6.78264	5.9186	4.48829	4.34748	3.4236
DNT-83	B09	5,5-Diphenylhydantoin	40	8.7719	6.21112	8.50888	6.60586	14.1927	4.45536	5.37158	6.12239	10.3575	16.2843	0	0	0	0	0	0.187772	0	0	0.149872	0.142381	0.875044	0.838926	0.454467	1.67407	1.82609	0.380877	0	0.349811	0	0.167456	11.3203	10.945	9.34754	13.876	5.69213	10.3667	10.9375	14.5061	12.4281	6.19904	9.68799	7.1702	10.4056	14.3163	13.5655	16.3222
DNT-84	B01	5,5-Diphenylhydantoin	40	4.43812	9.94182	5.21002	8.111	6.27673	6.323	4.38207	1.81461	1.16866	0.180605	0.139998	0	0.135329	1.17904	0	0	0.604545	0	0	0.763694	0.797344	0.153418	0.983988	1.48506	0	1.09625	0	0.212696	0	0.324021	12.5148	4.77979	7.53114	6.25589	6.44848	6.40769	6.03657	8.59728	9.10944	7.68112	6.48992	9.92419	9.60888	6.70778	10.942	9.37154
DNT-84	B05	5,5-Diphenylhydantoin	40	0.464012	2.59006	3.03746	3.32176	3.09271	3.28912	3.22941	2.9267	3.33221	3.60061	0.708156	0.598126	1.66064	0.425883	0.966918	0.142629	0.600683	0.474507	1.21149	0.349669	0.627288	1.16069	1.48936	1.57642	0.381317	1.27412	1.59046	1.01891	0	0	6.77358	6.76437	5.76273	5.64301	4.52862	6.13187	5.58329	3.39046	5.22305	5.60001	4.45559	3.4989	4.60722	3.88097	3.24269	2.14288
DNT-84	B09	5,5-Diphenylhydantoin	40	7.00343	5.4858	7.06041	7.80506	6.84426	6.86551	2.29201	0	0.244688	0.561506	0.336581	3.9524	4.07978	2.76579	0.704587	2.71693	1.98215	3.78471	0.941682	0.140079	2.55851	0	3.04845	0	2.15275	3.8884	0	0.783476	5.86686	1.59526	6.12664	8.49135	6.2787	5.8233	7.30115	7.52208	7.23942	6.97851	6.44517	6.04581	4.67564	5.17892	6.7579	7.3113	7.72818	8.18855
DNT-79	A01	5,5-Diphenylhydantoin	120	0	1.52745	0.660394	0.862433	1.55348	2.28245	1.33771	0.553435	0.1871	0.68941	0.346288	0.137435	0	0	1.02386	0	1.00992	2.04059	1.17408	0	1.5766	1.70812	2.81204	1.60188	0	0	0	0	0.199649	0.72629	8.0155	6.69376	8.03067	5.86213	3.49266	3.05204	2.42634	0.91973	4.0496	3.6131	3.75323	3.39608	3.47391	2.3755	0	0
DNT-79	A05	5,5-Diphenylhydantoin	120	0	0.148741	0.521565	0.140533	0.558351	0.714952	1.31933	0.367555	0.730198	0.484359	1.41208	0.466417	1.36676	0.483366	0	0	0	0.138397	0	0	0.632323	0	0	1.19068	1.75791	0.960722	0.519149	0.496461	0	0	4.18475	4.76813	5.52985	4.55053	4.28373	4.61356	3.80747	2.7255	2.826	2.67928	3.09129	4.00505	2.60502	2.65056	3.00809	1.7694
DNT-79	A09	5,5-Diphenylhydantoin	120
DNT-80	A01	5,5-Diphenylhydantoin	120	0.197697	1.90564	0.911437	2.16661	0	1.88827	1.21268	1.59831	1.93805	0.851877	0	0	0	0.135653	0	0	0	0	0.646234	0.136331	0.312328	2.59237	0.189475	0.44044	0	0.523715	0.528143	0	1.28565	0	6.67881	5.81492	5.94553	5.58189	5.71825	4.78001	6.20166	7.70123	7.72431	6.75257	7.38384	8.24283	7.11121	6.61441	6.83332	7.73154
DNT-80	A05	5,5-Diphenylhydantoin	120	1.79399	2.04115	1.41972	0.51695	0.699618	0.941165	1.14678	0.277234	0.63226	1.03615	0.298729	0.839129	0.337783	0.820342	0.616332	0.780418	1.23252	0.797277	1.25996	0.28536	0.844638	0	1.08812	0.948506	2.21319	0.178265	1.17297	1.15194	0	0.147216	4.56238	4.56379	3.88217	3.66943	5.01848	2.99044	4.93565	4.93853	5.54941	5.79822	4.34159	0.71562	1.6313	4.38759	3.35973	4.32583
DNT-80	A09	5,5-Diphenylhydantoin	120	0.73378	4.41654	6.265	4.61516	5.4815	4.01248	3.95725	3.26642	4.89186	2.75626	0	0	0	0	0	0.135301	0	0	0.68996	0.136826	0.992027	0.369071	2.59729	3.7648	4.22361	3.13137	4.75178	2.87647	3.07624	5.3849	7.97525	10.2896	8.02138	5.12963	4.0571	4.53726	6.06864	5.70713	5.63052	2.11331	4.52836	6.40572	6.76702	6.52561	7.31143	4.18083
DNT-81	A01	5,5-Diphenylhydantoin	120
DNT-81	A05	5,5-Diphenylhydantoin	120
DNT-81	A09	5,5-Diphenylhydantoin	120	0	4.57903	6.67455	4.49498	2.27684	1.92658	1.61787	2.25226	1.98083	0	0	0	0.136763	0	0	0	0	0	0.499549	0	0	1.05062	4.2834	5.34547	3.16333	2.12478	0.99105	0	0.195857	0.71125	1.48661	7.20426	7.87579	6.65276	6.05282	4.54602	1.14055	0.378397	0	0	0	0	0	0	0	0
DNT-82	A01	5,5-Diphenylhydantoin	120	0	1.34547	9.57411	10.1942	8.08976	1.14274	0	0.743541	0	0	0	0	0.137571	3.26373	0	1.2322	0	0.299362	0.313284	0.728106	1.71405	0	1.8156	0.161617	0	0	0	0	1.22698	0.169918	2.16393	8.50544	9.76121	9.16371	10.4772	7.29382	8.53905	6.34685	5.34835	2.44019	0	0	0	0	0	0
DNT-82	A05	5,5-Diphenylhydantoin	120
DNT-82	A09	5,5-Diphenylhydantoin	120	0	0	0	0	0	0	0.348501	0	0	0	0.135385	0.523332	1.60435	2.23814	2.10705	2.95873	0.451043	0	0	0.135273	0.712341	0.289819	0.444833	1.03395	0	0	0	0.203387	0.288128	0	5.51943	1.97957	2.843	1.98154	1.87294	0	0	0	0.88525	1.60177	1.584	0.594203	0.493939	0.181098	0.136784	0.34989
DNT-83	A01	5,5-Diphenylhydantoin	120	4.80985	7.3841	10.059	10.4181	8.19206	8.81759	8.94595	7.05268	1.68377	4.50961	0	0.136746	0.290972	0	3.29188	1.87293	5.73832	5.10215	4.04884	3.95194	4.13455	2.36028	5.14682	6.20913	4.63555	9.35657	3.37919	0	0	0	7.46369	7.95827	7.16461	6.19449	6.40312	6.68533	5.97351	5.23306	7.39784	6.32696	6.17063	3.47378	2.75988	6.07255	1.11879	0.170144
DNT-83	A05	5,5-Diphenylhydantoin	120
DNT-83	A09	5,5-Diphenylhydantoin	120	0.396466	0.514761	3.05121	4.96433	3.78864	3.62567	3.63446	2.55558	3.03077	2.54443	0.277474	0	0	0.137116	0.144344	0.281748	0.532084	0.896352	0.464551	1.56228	0.7488	0.76593	0.886861	0.296034	0.471584	0	0.332253	1.27057	2.0545	1.5751	7.75695	5.71513	7.32175	6.4071	6.63751	6.66962	5.61048	7.36487	7.88651	7.30722	6.30987	7.80523	8.30597	5.41706	5.78714	8.02701
DNT-84	A01	5,5-Diphenylhydantoin	120	4.24581	6.35949	3.26566	3.14671	4.95736	12.2851	3.12878	2.75943	0.936845	1.37401	0	0	0	0.135536	1.12946	0	0.293626	0.292976	1.15552	0.766717	0.840735	0	0.864818	0	0.602207	1.90698	0	2.64776	0	1.44435	6.17143	5.64338	7.34213	5.78871	2.26617	4.21075	4.35303	3.63849	3.57322	3.18052	3.03982	5.19106	4.75425	6.00332	6.24222	4.83048
DNT-84	A05	5,5-Diphenylhydantoin	120	9.62813	15.0384	19.7207	21.9277	21.7399	24.9146	23.31	24.5631	22.8793	24.2759	0.289636	0	0	0	0	0	1.65399	0.404668	0.24989	4.52728	10.1497	12.9548	14.1058	25.5245	7.25355	0.937579	0.591957	0.294221	0.306695	0.988052	10.133	16.7461	19.5587	20.3424	20.2051	19.9217	24.6193	23.1642	22.1479	21.6431	28.8703	24.6917	30.0407	27.5151	30.4257	28.8748
DNT-84	A09	5,5-Diphenylhydantoin	120
[truncated: 4 more columns]

## Sheet: 5-Fluorouracil
				units=distance moved (cm) per 2 minute interval
Plate #	Well	Chemical	Final Concentration (µM)	0-2	2-4	4-6	6-8	8-10	10-12	12-14	14-16	16-18	18-20	20-22	22-24	24-26	26-28	28-30	30-32	32-34	34-36	36-38	38-40	40-42	42-44	44-46	46-48	48-50	50-52	52-54	54-56	56-58	58-60	60-62	62-64	64-66	66-68	68-70	70-72	72-74	74-76	76-78	78-80	80-82	82-84	84-86	86-88	88-90	90-92
DNT-110	H01	DMSO	0	0	0.145875	1.18266	1.10125	1.42479	5.94292	3.80194	7.71424	5.05525	0.810924	0.269273	0	0	0	0	4.36924	6.09598	3.54764	4.48527	3.88687	4.67349	5.16946	1.69737	4.33074	4.40884	3.08203	2.91021	1.57585	1.81894	0.537266	19.0305	14.8521	11.4283	10.5183	7.3349	5.77446	7.49068	0.969489	3.22349	6.06068	4.05043	3.75979	4.45075	1.53233	9.93816	4.65766
DNT-110	H02	DMSO	0	0.762709	1.67783	2.9466	4.4932	4.75519	3.50849	0.665968	2.65327	3.25542	3.28979	3.5293	2.75617	0.58204	1.75926	4.19373	5.20424	6.88178	10.3444	12.2155	9.77232	7.6048	8.34195	10.8256	9.6491	7.95198	9.73272	12.9468	9.08399	8.76465	9.39285	11.8255	11.4764	11.2478	8.87344	8.20038	8.51492	6.63933	7.83031	6.73749	5.3688	7.73824	5.82779	6.4932	8.71287	9.14385	5.19494
DNT-110	H03	DMSO	0	0.693098	2.07271	1.30478	0.399597	0.273398	0.855047	0.313942	0.13675	0	0.601054	0.135579	0	0	0	0	0	0.753353	0.192211	0	1.49471	6.83165	4.18474	0	0	0.137076	0.165376	1.58363	7.18723	7.3924	0	8.36588	7.76067	7.40072	6.38003	3.98662	8.20157	8.83217	9.38291	6.38952	8.08675	0	0.647308	0	0.702106	1.0156	0.605144
DNT-110	H04	DMSO	0	3.60949	7.2791	5.48775	3.47628	4.71449	2.36978	5.2659	4.10252	2.04238	3.22006	0	1.32836	3.28229	3.06622	2.29817	2.36433	2.19588	4.77956	1.80544	3.3438	3.14148	4.91423	9.23154	8.06506	9.11037	7.02763	6.61866	10.8239	9.97785	3.35984	14.9666	12.2185	15.1387	10.3947	9.06189	5.13244	7.90781	3.03226	6.52918	4.06113	7.18535	5.46214	5.53128	6.6137	5.21131	6.71449
DNT-110	H05	DMSO	0
DNT-110	H06	DMSO	0	6.04753	7.43959	6.14248	4.2464	3.10471	1.78843	6.80701	3.11924	5.48104	5.9309	1.20823	0.310284	0	3.40592	7.53037	11.6947	10.4386	10.9378	9.09611	11.4985	6.73807	6.28752	10.5085	3.76109	5.28038	5.93802	5.23179	9.41073	5.64567	9.10544	21.387	15.4647	14.4277	12.9406	10.5543	11.3452	7.50685	8.42976	9.92844	9.09545	7.50399	9.64286	9.14416	8.96991	7.99809	5.91435
DNT-110	H07	DMSO	0	7.25428	8.95163	3.5721	4.28989	2.04368	1.75775	4.42249	3.60971	8.05709	7.06087	2.06141	0.143751	2.27847	2.08079	4.77842	6.67362	6.90337	5.17007	2.78875	4.87489	0.608993	3.80355	2.74232	0.858374	4.72311	1.06237	0	1.28977	1.27275	1.20088	16.1807	15.6727	12.4648	12.4506	13.3234	6.84793	4.48805	2.21621	3.12921	3.64947	3.6412	3.69887	10.7211	4.1869	4.75665	2.91637
DNT-110	H08	DMSO	0	3.5393	4.27862	4.28195	3.38436	3.23773	2.99741	2.50428	2.15325	1.87477	2.11012	2.83056	6.51065	0.486182	0.777053	0.188163	4.32496	10.2119	6.97714	8.93802	3.79408	5.31133	0.73209	6.35222	7.67833	5.53587	5.73797	1.36222	5.96764	9.39581	0	12.7397	13.2159	12.2991	13.2828	10.1532	11.9924	10.0375	10.5547	7.64341	10.2362	9.29499	8.35323	9.22232	13.0471	10.2341	11.0004
DNT-110	H09	DMSO	0
DNT-110	H10	DMSO	0	0	7.24251	2.94254	4.65158	3.7008	5.3091	5.63049	5.97197	3.95376	3.01831	0.35085	0	0	0.271041	0.13845	0.736854	2.97903	0.8786	0.755152	1.92218	1.45733	0.180874	0	0.461721	0.138413	1.9365	0	0.138112	0.135601	2.0179	10.1037	10.6369	5.75008	0	0	0	1.22133	3.74132	8.42678	7.34887	1.62601	1.82872	4.88075	5.02886	0.362292	0.158471
DNT-110	H11	DMSO	0	6.53812	5.80717	3.92672	5.90524	7.25849	7.52379	6.67965	6.94638	6.32086	6.01214	0.801317	0	0	0	0	0.892191	3.4138	5.76648	6.25882	3.39587	6.16429	6.84829	1.1746	0.167941	0.268637	0.139101	1.89722	1.76735	2.89102	4.80705	11.2519	13.7493	14.0328	11.9455	10.6084	11.6479	9.83974	9.01058	0.204115	3.93728	7.83946	7.40296	6.13296	6.72222	7.26919	2.42686
DNT-110	H12	DMSO	0	0.957097	3.57759	10.9203	7.12178	10.3216	4.98084	7.47424	6.92404	5.72219	5.62519	0	0	0.13524	0	4.847	3.85032	2.42506	1.27794	2.61653	1.42406	3.16035	3.13838	2.46049	1.06631	2.85153	1.45068	1.04144	1.25235	1.94756	0.743349	12.2893	13.0244	12.9736	12.9177	13.397	11.5696	11.907	8.38506	9.69994	7.75718	8.01243	4.99673	1.29988	2.07534	2.63299	1.80619
DNT-111	H01	DMSO	0	3.41667	2.98875	3.99717	1.72792	1.10453	2.00331	0.135916	2.23648	4.53927	7.09543	0.479858	0	0	0	0	0.366043	0.472556	1.21796	7.19669	5.36794	7.43916	3.3868	6.65852	3.34339	2.30906	5.41141	3.59484	6.21267	1.20842	0.506934	13.4069	12.0524	14.263	5.75972	5.87402	8.4971	9.94409	7.07883	8.73198	2.64703	1.10428	3.44714	1.30071	1.82962	0.585544	0.477022
DNT-111	H02	DMSO	0	3.52684	6.51787	7.55771	6.38148	3.41853	4.91051	5.77202	6.88574	5.62387	4.2557	0	0	0	0.135289	0	0	0.286552	0	0.296231	0.300679	2.3978	0	0.998068	1.58827	7.75526	8.12385	4.07551	0	0	0	7.08354	5.53242	6.00504	6.51603	4.45047	4.57276	4.3722	8.90578	6.96836	5.51729	5.58183	3.50643	7.83001	4.29479	3.57554	8.05681
DNT-111	H03	DMSO	0	2.17884	2.30429	1.83205	1.95578	1.12597	1.38692	1.49175	1.6272	1.67697	0	2.70958	4.93066	5.72514	10.9064	11.0229	1.69702	2.39088	1.14466	2.84133	7.89592	3.53076	5.45165	1.7122	9.57923	0.321811	6.02465	4.58628	0.590025	4.83782	12.2871	6.50536	12.7064	9.91063	10.8501	11.1311	7.26068	8.54578	9.38249	8.84033	5.21691	2.19404	1.34269	1.62236	0.561109	0.569892	1.17918
DNT-111	H04	DMSO	0	1.46975	6.81953	2.01936	3.88453	6.19793	5.56305	4.9931	8.27052	1.44563	7.0775	0	0	0	0.595972	5.30554	9.36677	9.62245	4.84557	9.79452	10.5477	8.6834	12.3996	10.8255	1.99762	2.09189	4.04643	5.29173	0.210381	0.249207	2.4541	14.6646	13.3519	14.3892	1.36198	4.30567	10.9454	12.6685	10.1234	7.83901	9.35455	7.40013	0.198905	0.154065	0.213398	2.62008	5.01489
DNT-111	H05	DMSO	0	0.606986	0.829869	0.613512	0.772301	1.21525	0.986605	2.38958	2.51674	1.07251	1.2685	0.746912	0.739512	0.844977	0.677753	0.668685	0.502325	2.76933	2.25975	1.36773	3.01001	2.68371	0.960118	1.36623	2.12728	0.510548	0	0	0.152151	0.707748	0.135242	11.3355	11.0336	3.44915	1.56628	1.30232	3.04716	2.50432	1.36032	2.02993	0.321769	0.741303	1.28317	0.703629	1.09351	1.31311	1.44058
DNT-111	H06	DMSO	0	2.83179	3.90617	3.49587	2.29422	0.421539	1.15501	3.04051	2.4945	2.49678	1.75533	0.166265	0	0	0.648963	2.38108	1.31021	3.78207	0.931973	6.60883	5.81195	1.20501	0.711729	1.44788	2.70895	0.165513	0	0	1.18978	1.87101	1.98345	8.61408	10.3859	9.47849	7.13283	5.03715	5.9627	4.98144	2.34473	1.28846	0.890019	3.03234	1.30177	1.38759	3.82935	3.90055	2.11102
DNT-111	H07	DMSO	0	0	4.20829	3.75763	4.79704	2.64016	3.71305	3.05574	4.1516	4.01385	3.87346	0.175104	0	0.135355	0	0.624922	0.500804	0.696518	0.846507	3.66579	4.61939	0.203406	0.465446	1.62838	6.01612	3.6761	7.51112	9.77688	9.41986	8.03836	8.23822	7.30522	7.21866	8.46579	8.33823	6.99553	8.98154	8.64181	8.70454	6.19652	6.03336	6.07956	6.80727	5.86923	7.15885	6.54104	7.77953
DNT-111	H08	DMSO	0	1.22332	2.44849	2.38568	1.42847	1.49657	2.75033	1.47862	0.968236	0.271299	0	1.21818	0.138881	0.61499	3.55644	2.01844	6.94541	1.78119	0	0.233154	5.73156	8.1323	6.12988	9.7128	8.22396	7.18963	8.27824	4.81118	4.04617	3.15054	5.27763	5.07404	8.2715	6.71012	6.54075	7.49968	3.71865	4.05936	2.45487	5.21021	3.55409	3.38224	5.54612	6.93246	7.02381	2.13655	1.19006
DNT-111	H09	DMSO	0	0	0.497573	3.37209	2.137	2.34524	3.67735	1.70637	1.02769	1.42474	1.02083	0.275282	0	0	0	0	0.472465	1.21745	2.92999	0.323411	0.13919	0.609422	0.820562	2.01864	0.502447	3.691	5.15023	2.72524	6.17836	5.90735	0.297774	20.7588	17.6533	17.745	12.2235	14.8218	12.3201	9.96619	11.3624	2.98409	0.695856	0.914433	1.18386	1.07413	1.96092	0.400011	0.931422
DNT-111	H10	DMSO	0	1.65669	3.37312	6.24141	2.69741	5.15236	3.00537	2.81808	5.09555	5.42	3.81226	1.21901	0.835989	0.137825	0	0	1.07705	4.56408	2.02798	4.27144	0	0	0.703946	2.07063	4.17008	4.03774	0.518887	0	0	5.77237	5.53312	12.0304	8.43792	4.18482	2.05581	0.288478	0.987802	0.712369	2.40308	3.24114	1.08723	2.77685	0.957022	1.48068	3.03216	2.30351	1.59699
DNT-111	H11	DMSO	0	1.17234	4.70468	4.38864	1.0089	1.66468	6.95184	4.25682	3.96092	6.44773	4.62605	0.139233	0.149886	0.432983	1.63012	3.16073	6.61874	5.21974	5.34215	9.98121	3.72309	13.3635	8.89802	8.20965	8.5038	9.49681	0	1.70618	8.35781	5.16984	10.5664	17.4243	17.1418	13.3579	6.17679	12.6252	10.2604	11.4797	6.08958	0.394399	0	0.405644	0.514095	2.47298	0	0	0
DNT-111	H12	DMSO	0	10.9774	13.2029	8.75296	8.6538	7.53705	5.45898	6.30396	1.7595	0.286855	0.9061	0.573194	0	0.273021	0.469157	1.11776	2.54888	0.136309	0	0.136261	0.291407	0	0	0	0.152851	0	1.42918	0	0.527467	1.79084	0.146816	22.6044	17.5048	15.0718	14.0058	11.3598	9.43349	9.76398	10.1909	9.94662	12.2294	5.72425	10.1901	4.77231	0.731494	1.64406	0.562862
DNT-112	H01	DMSO	0	9.43982	10.409	12.682	10.5319	7.40199	7.92917	7.85369	5.26178	2.80594	1.55618	0	0	0	0	0	0	0	0.60586	1.60966	0	0.155004	0.498923	0	0.164145	1.01363	1.14978	1.7335	6.22635	6.40507	4.87162	12.8044	12.6244	13.2772	14.0913	8.74477	10.4522	6.28724	6.30488	5.9024	6.64638	7.44111	7.9946	6.36538	7.271	3.64718	4.30072
DNT-112	H02	DMSO	0	0	5.96969	12.9548	14.9284	14.7616	14.8341	13.7202	13.2193	8.84215	6.33707	1.26996	0	0	0	0	5.08539	9.1192	11.6979	13.9768	3.03604	0	0	0	0	0	0	0	0.857604	6.00498	12.2871	16.5578	14.7027	12.5498	14.7104	8.75032	13.398	14.9653	10.9238	12.7116	12.1346	12.1439	8.95088	11.9652	12.3025	16.0683	16.6825
DNT-112	H03	DMSO	0
DNT-112	H04	DMSO	0	2.64762	6.71977	5.71928	8.69478	8.44253	6.88973	2.04057	0.475785	0.646385	0	0	0	0	0	0	0.604206	0.980239	0.546579	4.92907	2.28696	3.39419	7.98291	5.81968	3.25051	4.56715	2.44123	0.85228	0	0	0	8.53022	12.479	10.6759	12.3313	10.2694	9.98669	10.9572	12.0463	11.2761	7.304	6.53338	7.12327	3.74151	0	0.999037	7.28825
DNT-112	H05	DMSO	0	5.3089	10.7097	14.3009	16.7579	18.7812	19.5832	21.0603	16.3182	13.5362	8.80242	1.75328	2.67026	2.24608	2.24765	9.08234	13.4341	14.1045	11.5057	0	0.556969	0.159144	0	0.144368	0	2.53431	0	0	0.135819	0	8.28187	11.649	10.2441	8.79674	17.7958	14.1402	17.1843	16.6153	13.7998	12.5278	9.39095	4.55101	6.75846	4.31182	4.79609	0.698751	2.25404
DNT-112	H06	DMSO	0	5.82214	8.31874	10.4638	11.9348	11.3989	8.25084	11.6798	10.4138	9.85867	8.28775	0.153913	0.137289	0	0	0.255289	0.146243	3.12613	5.42478	1.59393	4.63772	0.901265	1.66619	0.42506	1.71428	3.04009	1.15357	6.96349	4.03067	2.46332	2.9397	16.4842	14.2466	14.9256	14.1121	12.1598	10.7871	11.6698	9.67821	11.2787	9.62389	11.3608	7.43119	10.3928	11.0701	11.0066	7.27095
DNT-112	H07	DMSO	0	11.3191	15.895	14.3221	18.5344	19.1204	16.2206	14.2068	11.4907	7.90159	8.41559	0	0	0	0	0.135817	0.749885	1.85496	2.76866	7.36663	7.99437	8.46654	0	0	0	0	0.472856	0.519442	5.52391	7.00838	10.4635	18.6058	19.6393	18.9937	18.92	17.8705	15.0819	18.0806	17.5245	16.4191	12.8268	13.2135	14.8656	12.1894	10.1429	12.8503	13.1922
DNT-112	H08	DMSO	0	0	0.212666	0.951638	2.6088	1.71316	2.62951	3.09415	3.11242	2.16877	2.21241	1.03243	2.19305	3.74324	6.95692	8.27972	7.62649	4.09727	3.25068	0.136521	0.327264	0	0	0	0	0.899614	1.87973	4.2339	5.49122	3.17644	3.42648	10.2037	7.33441	8.5813	6.84664	8.1974	6.05395	5.3338	8.36428	8.36849	7.16467	7.15796	4.80844	4.97958	0.83659	1.05967	0.301003
DNT-112	H09	DMSO	0	0	4.0932	8.34131	8.12964	7.77542	4.72013	7.05495	8.75235	6.98	8.41558	0.164524	0	0	0	0	0	1.59518	6.11026	7.06308	2.92497	2.98626	3.57142	3.74335	3.58919	4.43092	1.25824	3.6732	1.80032	3.10651	4.125	8.54821	9.69473	7.49896	7.43377	5.86215	6.46542	6.06413	4.33804	8.98381	8.1262	6.27079	7.02524	4.77739	4.27751	7.50495	7.50008
DNT-112	H10	DMSO	0	2.14965	7.71218	8.62005	6.56084	7.30018	5.70214	9.1352	7.37631	3.65151	1.02464	0.628859	0	0	0	0	0.462383	0	0	0	0.316549	6.35147	6.12757	2.0032	8.7465	0	0.942978	0.436396	0	0.358056	0	9.77601	12.4873	13.5719	13.3926	11.8115	8.21642	4.90231	2.03827	2.1901	4.02756	2.63255	0.527574	0.261294	0.882318	0.288688	2.06885
DNT-112	H11	DMSO	0	7.31331	10.0992	7.75308	4.68018	7.47026	2.95738	6.83082	2.22035	3.62967	7.13527	0.320652	0.138187	0	0	0	0	0	0	0.53564	0.782046	1.3074	2.96089	2.02385	2.44576	2.83025	0.508673	2.29673	0	0	0	10.7981	17.3163	16.4795	12.2265	13.4142	11.6884	10.3213	8.69411	10.8303	4.65042	7.68778	10.4971	7.46519	8.63633	9.91287	3.74113
DNT-112	H12	DMSO	0	1.50041	8.98131	7.74813	9.30853	12.2341	10.5001	8.06932	8.74885	8.01336	6.73812	0.301921	0.868286	0.192956	4.72088	0.254297	2.98078	0.577638	0	0	0.818775	2.92536	8.43342	6.54209	9.46855	6.76905	3.36447	1.97739	0.666745	1.75069	5.5392	17.7751	14.8162	15.6619	12.9614	13.9074	12.2176	14.4098	8.54251	12.8523	8.61981	11.384	10.6978	11.4915	9.13943	8.85691	11.2221
DNT-113	H01	DMSO	0	8.10237	7.17592	8.34726	7.31073	9.08658	5.13718	4.29852	4.52376	4.85523	4.71385	0.60896	0	0	0	0.319838	4.04335	5.09295	4.89504	7.08528	7.19122	3.80807	2.72625	3.48604	2.32376	2.97513	4.0204	3.16318	1.41774	3.01849	1.24113	7.48909	13.582	11.5689	9.63484	12.7477	5.99202	5.70244	4.30682	5.12972	7.69172	7.13492	9.25842	6.0063	3.38745	3.8535	3.3889
DNT-113	H02	DMSO	0	5.4264	2.11873	3.95799	1.58525	2.4432	4.13727	3.45382	3.52827	5.31072	3.23177	0	0	0	0	0	0	0	3.49442	3.70181	4.60511	6.09964	7.41742	5.87003	0.480039	2.40936	4.89782	5.47886	5.17168	2.94309	0	15.2595	11.369	9.86965	11.9624	12.2836	11.2725	9.65782	10.7213	8.66822	4.61779	3.40941	0.508176	1.2728	4.08968	2.32255	0.391372
DNT-113	H03	DMSO	0	3.37865	4.69106	6.51491	8.05984	9.27008	10.0489	10.5064	9.09681	8.34552	8.34039	7.54493	0.292159	0	0	0.498863	6.03654	5.35947	7.06463	7.79927	3.78115	5.99781	5.34001	7.2416	8.75381	10.9949	11.8703	12.6596	9.93563	8.67288	8.22511	13.9415	12.4399	10.8095	12.2848	8.68814	9.21745	12.1442	12.3771	11.312	9.06089	8.53499	9.6463	6.99299	7.08214	12.1769	10.4011
DNT-113	H04	DMSO	0	8.92797	5.23512	4.17418	7.98653	6.28031	6.00212	5.01028	5.40499	3.78864	6.51152	0	0.210596	0	0	0	0	0.136685	0.135256	0.279569	0.321161	0.150185	0	0.347247	0	0.135572	0.160323	0.276442	0.1515	0.735616	1.62158	11.036	6.2158	10.4113	11.4973	11.0351	7.05307	7.09239	8.61658	4.91183	1.75505	5.20852	6.37943	2.7598	2.35207	0.895739	0.135151
DNT-113	H05	DMSO	0	9.40056	9.76387	9.85052	11.2277	10.0994	2.08663	8.91618	8.84021	6.84765	6.75321	0.396191	0.327999	0.142849	3.16346	4.05223	1.16481	3.24233	5.01716	5.08931	11.3061	9.9799	8.90089	7.81765	0	0	0.34247	1.00929	5.96454	3.97835	4.34253	16.4046	17.6843	16.2564	15.7997	9.82999	6.75378	12.2117	11.5154	11.3619	12.5266	11.7928	10.6864	10.1518	10.7729	10.9181	9.18466
DNT-113	H06	DMSO	0	5.44518	4.98233	2.89177	2.63174	2.02063	2.43309	2.83744	2.99503	2.99495	1.56266	3.13863	0	0	0	0.493183	0	0	0	0	0.404378	1.3529	2.1513	1.69626	2.83167	3.9829	5.61909	1.67819	3.71869	2.44433	0.746769	11.1667	13.687	11.6865	14.3596	13.0824	12.2074	11.0478	11.8502	9.45406	6.2127	8.61672	6.75607	8.04366	6.45653	5.61575	1.83724
DNT-113	H07	DMSO	0	10.822	11.2151	9.75726	10.9095	13.3188	7.91253	6.71587	11.0794	8.49148	4.98797	0.672313	0	0.15435	3.83238	3.84116	5.80625	6.44996	4.7909	6.35425	7.29807	6.21485	1.80111	2.80991	4.67625	4.07479	2.02758	4.51795	3.15891	4.9515	2.29789	18.9095	17.2919	17.6618	16.0076	12.6414	13.6576	8.81478	12.162	9.30027	5.18202	6.62599	6.09919	4.28736	1.81028	2.19482	3.42773
DNT-113	H08	DMSO	0	13.0724	10.7877	7.17143	7.31859	7.7743	3.1614	0.590267	0.491013	0.59235	1.8282	1.52472	0.488914	0.573633	0.135676	0	0.710272	2.42365	8.62925	1.5436	0.13756	0	6.89914	5.09033	5.58192	2.39935	0	0	0	0.634386	3.30712	7.87941	7.17199	4.85799	1.70219	2.51229	2.97358	4.45316	3.16982	2.91732	0.322642	1.22563	1.51317	4.85794	3.10158	1.97097	0.543859
DNT-113	H09	DMSO	0	0	1.50063	2.92466	2.89298	1.16431	2.34015	0.967132	0.712696	2.26163	2.24861	0.487434	0	0	0.136864	0	0	0	0	0	0.158175	1.14769	2.89285	4.31662	2.94559	3.38763	0	0	0	0	0	9.50281	9.82094	5.61756	8.59145	7.13633	5.10134	3.26725	1.93294	0.809964	1.27416	0.904227	0.631154	2.7578	1.88123	2.79843	0.509367
DNT-113	H10	DMSO	0	8.12517	6.12374	7.67981	3.81063	11.0247	9.1725	6.14347	3.55746	9.12379	7.2215	0	0.197378	0	0	0	0	0	0	0	0	0.135974	0.137573	0	0	0.308749	4.79232	5.94507	4.60752	2.90886	0.142827	8.84935	10.1813	9.55941	7.79771	2.50464	0.210011	1.07737	7.93997	9.1452	6.64009	0.358355	2.79303	10.2201	8.59293	7.01469	6.51734
DNT-113	H11	DMSO	0	8.63592	10.8034	9.49886	8.90398	9.80798	11.7429	12.7902	9.22448	11.5862	8.22833	6.23701	11.4327	11.5337	12.8649	12.9957	12.5551	15.8589	1.00968	10.4395	11.0832	14.7724	7.98654	12.1388	12.4432	8.37404	11.0918	9.93246	8.41872	4.69323	10.0105	15.402	15.9906	13.6142	14.5144	13.3532	13.0299	14.0895	11.7922	11.5888	9.4727	10.0061	10.0367	9.78165	9.62596	10.6428	2.57641
DNT-113	H12	DMSO	0	7.84159	8.64057	9.76554	8.44982	6.40801	5.69814	9.2172	7.24211	5.87186	4.03993	0.2981	0	0	0	0	0	0.563395	1.81548	3.47852	7.25298	5.91472	10.2839	6.07811	3.22577	5.60053	6.5824	2.85129	5.75855	5.77179	5.16859	16.3418	13.3608	11.9956	12.9809	9.9324	7.84228	9.31028	8.80738	8.03635	6.68246	7.25178	8.98078	7.8063	7.8899	8.34953	4.45336
DNT-114	H01	DMSO	0	2.48082	2.39093	2.05699	2.32419	4.04194	2.30204	1.97689	2.23035	1.30559	0.573053	0.728988	1.02443	2.33386	6.72724	5.23462	4.87832	3.8218	3.84954	3.53148	4.1033	3.50484	5.0239	2.12634	3.06175	2.24712	3.52434	0.937594	1.12353	1.08377	2.22313	11.9478	11.8723	11.7873	11.557	10.4227	8.63477	8.8373	5.19564	7.72497	5.69044	3.55053	3.55227	2.79591	2.73507	1.8872	2.57764
DNT-114	H02	DMSO	0	1.17681	1.3418	1.5054	0.879004	1.48955	0.525235	0.633429	0.85039	0.607631	0.56759	0.139168	0.543092	0	0	2.15283	8.78622	12.9621	14.1036	9.96851	7.09864	8.55185	9.65581	10.6541	10.1603	11.7587	10.503	11.4147	7.34479	0.879036	1.91745	14.0405	13.4589	12.3432	10.762	10.4493	10.6259	10.8854	9.68495	9.20212	2.40768	6.61763	8.04434	9.07928	5.33789	4.18263	2.91685
DNT-114	H03	DMSO	0	1.66806	2.61958	4.58266	3.373	0.716302	0.257874	0	0.165544	0	0	1.39351	1.87337	0.79182	9.14227	8.52378	5.87547	7.86292	5.02416	2.24865	3.83935	3.11848	0.484205	0.354366	2.19442	3.1139	3.57792	0.995582	0.854733	0.135535	1.73071	12.6505	9.8796	9.70123	7.92756	5.86152	4.90621	1.59975	1.90161	0.5621	2.27824	0.142423	0.979814	0.158007	0.438971	0.140745	0.159377
DNT-114	H04	DMSO	0	0.464363	4.54943	6.75756	7.43933	8.28013	9.61479	10.5187	8.79082	9.51239	8.91726	0.336415	0	0.135276	0	0	0.678541	2.36368	7.52105	12.0595	9.64885	12.1018	8.41415	0	0	0	0	0	0	0.138001	1.17999	16.6616	18.9736	15.9607	14.0193	13.9554	12.1133	10.1549	5.80039	3.87121	2.32737	4.84746	3.40258	2.43657	3.20911	4.85461	3.61423
DNT-114	H05	DMSO	0	0.452299	1.13374	1.28233	0.973378	0.436267	0.637745	0.700363	0.592499	2.0088	2.26605	0.383195	0	0	0	0	0	0	0	0.311981	2.4548	0.453634	0.688456	0.442074	3.15413	0.923234	1.58588	0.16094	4.08773	4.54801	0	11.478	11.0647	10.6206	7.377	9.62101	7.88929	6.07838	8.39495	8.70556	7.78601	6.99517	6.59154	6.59975	6.60119	7.559	7.05402
DNT-114	H06	DMSO	0	5.03862	6.17373	7.46717	3.80959	5.95075	6.12343	3.84645	5.45442	7.0885	5.99776	0.355641	0	0	0	0	0	0	0.141824	2.86629	4.2374	6.70459	5.18783	5.5671	7.09393	5.40344	3.78549	3.98891	0.173978	0	0	11.2135	12.088	13.2897	12.5711	12.4391	11.1654	9.37898	9.38055	7.77714	6.44804	8.39473	6.21717	5.63166	4.22533	2.9551	0.208463
DNT-114	H07	DMSO	0	6.26285	8.0735	4.95183	5.73501	3.77973	4.69194	5.38869	0.61267	1.55932	6.46518	0	0.510321	0.820392	1.94961	2.78429	1.60974	2.36116	3.75944	6.08078	6.22886	5.05627	3.25509	2.89272	3.90194	0.694929	0.518873	1.35163	0.665981	0.271366	0.591303	15.6003	17.329	17.8852	14.4088	12.8658	9.45884	8.38937	8.22553	8.72159	8.50689	8.26835	6.91276	9.62333	8.63427	10.2491	1.73165
DNT-114	H08	DMSO	0	6.28697	8.793	7.33926	8.39378	4.89486	7.0718	7.925	11.3345	7.34088	0.337732	0.201668	0	0	0	0	1.57972	7.15451	10.6807	3.58758	1.65397	0.293709	4.26553	1.33261	4.78502	6.04543	1.04337	0.627135	3.36275	2.28519	0.78046	17.015	14.9624	13.4255	8.03214	7.83946	7.44694	3.93862	8.04905	5.73038	4.15102	4.06308	2.51282	6.21825	6.56284	0.483104	0
DNT-114	H09	DMSO	0	0	2.17316	0.825126	0.654098	1.37082	0.491776	0.412415	0.336765	0.180814	0.946183	0.135007	0	0	0	0.412573	1.54378	5.18242	4.77404	7.05609	4.99102	7.99876	4.96011	4.73052	1.28505	0.270504	1.99671	2.20943	2.77099	2.65989	1.82166	8.42158	7.9764	8.54215	6.86499	13.7779	12.3645	8.65304	9.54409	10.375	11.948	11.3815	10.0297	11.4044	10.8138	11.6722	9.58188
DNT-114	H10	DMSO	0	2.86485	6.08559	2.92238	3.05873	1.97691	0.248773	0	0.322895	0	0	0.993464	1.77543	0.862682	3.62361	5.07411	1.8208	3.01992	3.80107	2.33226	0.229365	0	0.470098	0.34466	0	0.880169	6.67939	0.882341	2.27525	5.93112	5.855	9.1313	8.67976	5.68698	4.53264	10.5333	6.17689	2.45277	3.44828	2.79311	0.458496	0.524217	0.470911	0.161887	0.896322	0.69038	0.587729
DNT-114	H11	DMSO	0	4.27398	5.67364	7.92312	7.22354	7.74331	4.56358	4.50905	4.58108	7.21173	7.44753	0.488545	0.154172	0.326448	1.93383	4.73728	8.49821	9.548	10.1834	8.26558	8.29926	8.1724	8.6178	5.74045	0.670473	4.51082	6.00478	5.86461	6.93388	4.62104	5.31381	11.5452	11.6093	11.195	9.91171	10.0439	7.99547	7.729	5.94041	7.16741	7.85414	7.3667	5.28532	5.75182	5.94876	4.60079	6.01571
DNT-114	H12	DMSO	0	0.62847	0.20435	2.58551	2.02741	1.64053	0.449755	0	0.318902	0.199355	0.496088	0	0	0	0	0.431011	0	0.893812	0	1.33958	2.37357	3.07208	0	0.210566	2.64676	0.31027	0.275367	2.02914	0	0	0	11.2474	6.815	6.11466	3.22058	0	0	0	0	0	0	0	0	0	0	0	0
DNT-127	H01	DMSO	0	11.4122	8.88911	10.1093	11.2529	3.17978	2.7997	3.62895	2.79571	7.76759	3.58702	0.8383	0	0	1.51412	0.135786	0	0	0	0	0	0.154228	1.84941	2.3523	4.24827	3.26167	1.20029	6.16819	5.83732	0.668157	2.15892	17.7845	17.0636	13.3599	3.56971	3.73777	9.33709	7.14658	8.04158	8.12312	4.35804	0	0.414588	0	0	0	0
DNT-127	H02	DMSO	0	6.09034	8.05593	6.80151	7.66922	4.96343	2.3695	0.200608	3.18351	0.170692	0	3.38642	2.80536	3.84879	0	2.67191	2.41811	1.53398	2.73827	0.518788	0.538106	0	1.7128	2.34972	2.8334	3.33447	0.655082	0.720781	0.84587	1.17183	1.30986	4.85416	6.82176	10.5602	10.4874	4.37567	7.13183	5.87245	6.65578	8.68489	8.33132	8.76597	3.19639	0.722848	0.335934	0.603932	0.994213
DNT-127	H03	DMSO	0	7.10571	7.02732	5.43481	6.61056	5.5285	4.49257	3.6239	3.46213	3.37236	1.76236	0.446668	0	0	0	0	0.316846	1.85168	1.99838	4.00153	5.37296	1.3802	5.76546	4.28451	1.20539	2.72427	1.8503	0	0.780134	2.82162	5.07165	13.7326	10.1445	11.67	12.4014	6.30575	6.53217	8.06862	5.19192	4.02882	1.64874	4.5375	1.67218	0.202532	0.322382	0.565403	0.208718
DNT-127	H04	DMSO	0	6.73417	8.34777	6.33619	3.2864	6.20422	3.78566	5.94063	3.79914	7.01961	2.32376	0	0.16553	0	0	0	0.135185	1.95071	7.64445	6.08779	4.52483	3.50375	0.138	1.43076	4.85059	5.27256	4.77066	0.300401	0.149645	0.279868	2.51608	18.4098	15.3087	12.4205	6.56249	8.4129	10.7428	6.38143	6.3277	4.88722	5.7639	2.78834	2.5144	3.54877	5.87998	5.11043	6.14743
DNT-127	H05	DMSO	0	5.58078	2.56477	1.75728	1.52081	1.3855	0.961659	0.83271	0.989041	0.862218	0.373797	1.05536	0	0.47413	3.67608	3.05642	1.97867	2.84194	6.28878	4.83579	3.30034	0.330471	0	0	0	0.325271	0.441559	0.136138	0	0	0	10.1796	6.06103	5.96732	4.19186	1.92401	1.35975	0.191047	0	0.209424	0.447653	0.258307	0.210498	1.06359	0.170712	1.36316	0.971815
DNT-127	H06	DMSO	0	10.2779	6.43152	8.62671	9.39367	7.24354	9.0428	8.78544	7.11874	10.1547	8.55729	0.167499	0	0	0	0	0	1.23646	6.67547	6.96823	3.59463	7.09442	7.30756	9.31566	9.72947	1.78001	5.21899	4.25801	6.1018	6.66182	0	17.557	12.3485	11.3994	9.97767	10.4806	11.7514	12.0092	9.53062	9.06415	11.3546	9.53363	9.11349	9.68091	8.98769	12.7142	7.15133
DNT-127	H07	DMSO	0	8.03585	12.5353	7.23646	3.9577	1.1158	2.98966	4.18182	4.92975	0.654422	2.97076	0.816346	0	2.45612	8.5183	11.9867	9.52093	8.56781	5.15146	7.0856	6.16235	9.24113	7.73352	11.2348	9.70604	8.94362	6.28091	10.7372	10.5473	4.45874	8.25466	15.8995	13.3608	15.1444	10.2508	8.20017	2.60598	4.45612	7.05709	1.74412	1.34879	3.71421	2.77916	3.44812	0.784097	0	0
DNT-127	H08	DMSO	0	9.02794	8.49326	7.50975	7.20015	8.72361	8.15881	7.36189	8.48502	9.02679	6.22041	0.136401	0	0	0	0	0	0	0	0.142779	2.1633	1.22649	5.36014	4.82879	0.285132	0.828233	4.96611	2.91985	0.140519	1.5521	1.54082	11.4064	11.5323	9.29772	6.99483	8.8466	5.07383	8.49088	5.70323	6.15776	6.97842	4.14638	4.44375	3.13522	0.1378	3.20647	3.613
DNT-127	H09	DMSO	0	5.78786	6.39802	7.68451	6.73561	5.95453	7.09445	3.61871	3.29851	7.4206	7.33213	0	0.396062	0	0.287988	6.06543	11.1917	7.31722	8.8552	6.71319	5.10417	6.07889	0	0	0	0	0	0.135514	0	0	0	2.03388	8.66689	11.6164	10.5708	10.9031	11.8618	9.73953	1.53225	4.49769	5.6391	7.38538	5.46813	2.16204	1.91356	4.35482	3.48134
DNT-127	H10	DMSO	0	8.40724	5.75617	6.40686	5.12412	4.78531	4.77478	3.30225	1.54917	2.69413	2.00989	0.612864	0	0	0	0.614451	0.472097	1.45505	3.64919	1.44831	5.14702	1.93281	0.795703	3.00644	2.78007	1.11404	1.48257	0	0.681789	1.36586	0.59279	14.2625	9.51451	8.15764	7.43005	2.84903	2.55856	0.629163	0.947142	0.589695	0.341733	0.159459	0.955548	0.151003	0.155771	0.135777	0.422805
DNT-127	H11	DMSO	0	6.91082	7.0518	7.80973	7.18948	7.70043	7.51666	4.87771	2.16374	3.67412	2.30683	0	0	0	0	0	0	0	0	2.46056	7.0674	5.60877	6.95189	6.81655	4.46157	4.06618	4.97583	3.2979	2.95742	4.28283	4.33235	8.74355	8.69924	6.53532	5.17865	1.06113	3.33611	1.80441	1.2467	2.38588	0.241096	1.07714	1.64559	1.38863	0.888888	0.968349	1.43174
DNT-127	H12	DMSO	0	12.0733	10.916	9.36937	6.90056	6.83896	5.25238	3.06262	2.77829	1.16218	2.32464	2.24706	3.38314	5.47627	5.24657	5.59223	9.70618	10.5068	6.82296	1.60973	6.73696	8.21365	6.38894	6.69902	4.2819	1.78666	0.149061	2.84822	7.10688	6.17783	5.03907	17.0704	10.3202	10.0395	11.692	10.71	8.7763	9.43243	7.47157	4.94114	8.6588	6.92899	4.02011	3.52361	4.81691	0.272359	0.340406
DNT-128	H01	DMSO	0	6.70643	7.44435	6.9372	6.00086	7.98787	5.5387	4.39723	3.53815	4.55103	2.50818	1.4521	5.53638	2.84349	3.03742	2.88438	2.35497	2.26792	2.63766	2.44319	3.01229	3.53216	3.69559	2.95585	4.12477	6.32308	4.81827	6.81353	4.05326	6.11891	6.81048	14.931	6.97227	7.2877	7.5847	8.79721	7.92265	7.34039	6.79813	6.96437	7.47531	6.31463	5.53116	2.66304	6.95899	5.48435	6.37822
DNT-128	H02	DMSO	0	11.6945	11.7047	10.5121	7.86991	6.13072	3.71237	3.26065	4.20558	2.78265	1.98543	0.275755	0	0	0.273066	1.4271	0.325762	1.41209	4.2435	1.37273	7.44121	3.23677	9.93715	9.938	9.91727	6.37811	4.76156	0	0	0	0	17.6849	15.5991	16.3306	14.729	8.74427	9.10548	7.47055	11.6236	10.258	11.1597	7.78369	7.75246	5.61342	7.85691	6.69117	7.96993
DNT-128	H03	DMSO	0	11.0667	10.4393	6.14768	7.28985	5.17039	4.85485	2.53733	3.01377	4.45426	1.2232	4.14492	2.55053	8.271	6.27403	5.93938	7.59565	5.75207	9.18531	8.26895	9.26149	12.0986	13.6685	16.7195	9.66643	8.54894	16.4523	7.0128	9.02947	7.96542	6.62499	16.8956	11.0705	12.0074	14.0787	14.3726	14.1327	9.47434	8.24906	12.3857	10.7248	8.85024	3.0655	1.52524	2.45779	7.11426	9.32839
DNT-128	H04	DMSO	0	6.16666	6.92646	6.08174	6.29774	7.93076	6.43785	7.13101	7.59216	3.28343	0.88443	0.420917	0	0	0.475327	0.286273	1.16144	0.99621	4.37545	1.77772	4.88198	3.18452	1.25883	4.07263	0.798594	0.666632	0.653982	3.0984	5.61006	0.58226	3.19856	11.0713	10.6103	8.095	10.9069	4.25509	7.11474	12.4177	5.40807	5.53883	4.61336	5.77627	4.66974	7.14648	3.16766	2.8261	5.58223
DNT-128	H05	DMSO	0	1.43908	1.84438	5.62897	5.33095	4.10989	3.35113	3.32139	7.45148	6.80678	4.62071	0.325492	0	0	0.154888	0.439505	1.28303	1.02372	2.22252	2.05192	2.97432	3.97774	5.53955	3.62588	4.82373	4.77681	3.51595	3.52413	4.53702	2.5132	4.79552	14.7078	14.257	10.0629	9.60171	7.09208	7.83825	6.07276	3.24666	0.925017	2.29476	0.902584	1.57452	2.05739	2.86166	0.779637	2.8019
DNT-128	H06	DMSO	0	12.8195	14.0444	12.7382	10.8901	11.4142	10.7775	8.37486	11.2055	11.2197	0.173221	0.318581	0	0.136874	0.148758	1.24211	0.482489	3.34795	1.56825	0	3.41361	3.61563	0.428435	0	3.64322	2.18232	3.58718	1.37835	0.169602	1.12136	0.894822	15.0487	13.4783	16.8729	10.3628	8.09522	10.412	8.7829	11.3189	8.18571	9.18178	8.95258	11.3299	9.00192	9.76113	8.01902	10.1752
DNT-128	H07	DMSO	0	5.31032	8.56254	8.04965	9.3502	6.89103	2.75212	2.44007	4.82023	5.48943	5.14165	0.346665	0.202366	0.15172	0.185658	0.983589	4.35359	6.53943	0.149484	6.59732	6.53029	1.1948	1.62319	2.90959	4.68831	4.40303	5.37392	6.56016	1.83202	7.43981	8.28941	13.3574	13.5631	16.2985	13.9382	13.2657	8.64534	13.3033	10.1703	5.30227	2.41416	6.98463	0.668784	2.55525	5.92924	1.73609	0.544078
DNT-128	H08	DMSO	0	11.5336	11.0166	9.04756	5.77283	3.95922	5.21892	4.35083	3.77257	2.7512	0.293301	0.427288	0	0	0	0	0	0	0	0	0	0	0	0	0.440217	0	4.04186	1.89791	0.721226	1.45458	0.427669	16.4911	14.1381	10.0187	10.0025	8.35475	8.29922	6.78107	7.51462	13.0616	10.2538	7.51325	7.94582	9.53007	9.84279	6.03956	9.4463
DNT-128	H09	DMSO	0	1.32288	1.82485	1.87885	0.861424	1.42421	0.148686	1.07185	0.974231	0.644314	1.14822	2.29683	0.264255	0	0	0	0	0.14436	0	2.79794	8.83864	11.901	13.3451	7.71819	7.48741	2.7179	0	0	0	0	0.135063	23.963	17.0203	12.6501	10.7353	8.20257	3.69037	3.43738	2.11414	0	0.333259	0.895907	0.446717	1.38774	0.298863	0.725193	0
DNT-128	H10	DMSO	0	13.8502	9.60543	8.4554	4.15927	0.983532	1.01048	0.890382	0.78402	0.386952	0	0.359127	0	0	0	0.190983	0.636217	0.453872	2.13773	1.07044	7.38613	3.22184	3.33183	3.5788	0.136338	2.77396	3.64644	3.40824	2.81144	3.46579	1.07957	14.0886	12.987	10.9679	9.03443	5.97429	3.59838	5.51433	6.39048	4.77818	3.88167	3.42225	4.73236	3.13894	1.1298	1.54141	2.02189
DNT-128	H11	DMSO	0
DNT-128	H12	DMSO	0	6.18157	3.64447	2.34594	2.59042	1.38416	1.94418	0	0.383664	0.592036	0.135293	0.381539	0	0	0.451383	0.983917	6.1065	8.53435	8.10609	6.01904	1.12216	6.91337	4.68059	7.62124	9.08567	4.04115	0	0.205932	2.54521	5.88781	5.83647	16.5351	14.4496	12.9614	9.89765	9.10366	8.6618	3.62366	2.32891	3.65043	1.362	2.34734	1.30504	0.701499	0.336686	0.40778	0.503226
DNT-110	G04	5-Fluorouracil	0.12	6.17677	2.04622	1.22284	0.598447	0.559356	0.482477	0.788746	0.135146	0.370425	0.594423	1.5782	1.34737	2.28748	4.23211	8.79816	10.6957	10.1337	11.6134	9.61254	13.1552	10.4844	10.8212	13.8911	14.8643	17.4237	18.1815	17.5836	19.4113	20.2769	20.8342	15.3851	17.026	18.6524	11.0187	10.4642	6.5949	6.27915	6.7673	2.91008	2.22486	4.23128	3.55704	2.17704	1.62156	2.00319	1.4205
DNT-110	G08	5-Fluorouracil	0.12	6.69518	11.1788	9.38889	7.7082	9.29191	6.23984	4.03155	1.54059	5.27588	5.06645	1.26599	0.764574	0.141997	0.800336	5.42934	6.97117	4.81339	8.03526	6.10879	3.56638	5.96753	4.59211	5.23682	5.69542	5.68703	5.79904	4.61791	3.59978	5.46102	2.69443	16.3964	17.0836	17.5318	15.8426	12.93	12.721	11.2956	9.88763	10.0803	11.6492	8.72017	8.88424	7.70667	11.1021	9.91183	7.93385
DNT-110	G12	5-Fluorouracil	0.12	2.69638	6.05203	5.40878	3.40568	4.64807	5.11507	3.36775	3.49964	3.19813	3.12872	0.297467	0	0	0	0.136746	0.938258	11.0778	10.1259	9.7593	10.6031	10.0979	10.9571	10.6991	8.3827	8.66515	12.0975	7.10736	0	0	0	11.7347	11.2086	12.066	11.1532	10.1023	9.30848	7.61349	8.30629	8.26088	7.10475	5.39412	7.17839	6.81661	5.69268	6.17337	6.03976
DNT-111	G04	5-Fluorouracil	0.12	6.56268	7.4337	7.89806	6.27389	10.9679	6.2914	5.88385	11.5105	10.0623	13.9439	0.58062	1.96009	1.0988	0.183056	0	0	0	0	0.17057	0.733344	2.27802	1.21958	1.51431	2.31216	0	0.161057	2.87624	0.618424	0.313029	0.591834	8.2692	20.5359	14.1127	16.0442	15.3595	21.3144	21.2796	15.8287	15.9247	19.2586	16.0014	18.1341	23.2369	24.1519	21.2649	21.0069
DNT-111	G08	5-Fluorouracil	0.12	8.15656	8.84298	2.70101	3.95258	4.74028	2.48395	0	0.814192	2.64377	4.6888	0.141247	0	0.137209	0	0	0	0	0.135723	1.56192	5.01812	8.53859	0	0	0	5.84892	7.09461	4.90297	0.956559	0.22652	0.451107	8.42235	7.62403	12.6073	7.78979	11.6831	2.663	3.6362	0.593275	0.538934	0.465515	5.74424	1.55046	0	2.88267	0.82415	3.49938
DNT-111	G12	5-Fluorouracil	0.12	5.20949	6.74338	7.0273	3.77334	2.99338	0.902022	2.33244	2.812	2.96653	3.68088	2.23371	0.981676	0.739076	0.991389	0.623714	2.35672	2.22282	7.13915	10.8543	12.291	11.3582	9.09913	8.60517	7.78511	6.51192	4.49715	3.64955	4.76891	4.13884	6.33607	16.9809	17.6185	18.3958	11.8451	13.1158	13.3641	11.5049	11.3622	9.75063	7.79768	8.58898	6.13972	8.43757	5.18668	6.41725	4.85702
DNT-112	G04	5-Fluorouracil	0.12	0	0.144567	1.08001	5.65918	6.13946	5.48994	7.37273	6.83233	6.19424	4.04205	0	0	0	0	0	0	0	0	0	0.168913	0.611062	3.64163	3.43174	0.447508	1.2346	2.67279	0.471745	0.28964	2.31499	3.16605	12.0241	4.68384	6.47757	6.45372	6.41526	5.96619	5.53081	3.30827	5.36644	2.51994	1.38541	1.57533	0.594492	0.64579	0	1.30422
DNT-112	G08	5-Fluorouracil	0.12	0	2.47192	2.53553	2.53227	3.55773	2.1426	1.53336	1.12801	1.57502	0.512461	0.135441	0	0.136207	0.145579	0.151024	2.76964	0.808668	0.964551	0	1.00898	4.20274	2.84385	2.09692	3.91099	1.54682	1.60999	1.57454	1.90082	3.20922	2.75329	7.00211	6.58477	5.74116	5.05611	4.30181	5.77612	2.24012	4.5495	3.3921	2.38622	0.694074	1.98248	0.178906	0.858604	0	0
DNT-112	G12	5-Fluorouracil	0.12
DNT-113	G04	5-Fluorouracil	0.12	0	0	0.474962	1.16604	0.868357	1.8837	0.756094	0	0.457891	0	0.142978	1.73477	0.519396	0.372013	0	0	0	0	0.136492	0	0.150218	2.46577	0.138135	0	0	0.185616	0.273209	0.191758	0	0	16.8165	12.5421	6.33385	7.6391	6.08441	1.73132	2.01155	1.50771	0.617073	0.287433	0.401902	0	0.218825	0	0	0
DNT-113	G08	5-Fluorouracil	0.12	9.07737	10.9718	9.23162	7.04965	7.1283	4.77389	3.76062	3.6574	1.57511	0	1.48592	0.14857	0.175292	0	0.155274	0	2.95939	4.94847	3.79605	3.56314	0.866889	3.23074	5.01949	3.22932	0.280431	1.73585	1.10479	0.377911	2.03627	0	8.878	15.9683	17.8775	19.3562	17.7143	14.6101	13.6027	10.6205	10.0725	10.8054	5.97027	1.90167	7.88411	4.65547	7.78197	6.16872
DNT-113	G12	5-Fluorouracil	0.12	2.39448	5.84134	4.97099	3.48308	2.11238	3.14528	1.95908	0.506583	0.639877	0	2.31773	4.46484	14.634	7.76327	7.88616	4.79288	2.11856	0.87962	0	0.53915	0	0.182629	1.07673	0.544983	0	1.45534	0.135571	1.15361	0.519159	0.757488	15.2638	10.7913	8.11674	3.13763	1.02116	1.22494	0.921011	0	0.53364	0.284202	0.587974	0.759334	0	1.6525	0.333492	0.984748
DNT-114	G04	5-Fluorouracil	0.12	0.653896	0.710952	1.41737	1.53105	0.171427	0.137289	0	0.505092	0.916945	0.474247	0.488387	0.603314	0.216455	0	0	0.643789	2.37034	6.73721	3.55796	1.36967	0.798328	0.557254	4.18025	3.65096	0.557474	0.303409	0.479729	0.594231	2.14629	0.152497	10.8487	6.25147	8.22561	0.713108	0.141498	1.36183	0.274632	0.139503	0	0	0	0	0.316951	0	0.309736	0.66692
DNT-114	G08	5-Fluorouracil	0.12	5.04403	1.94196	2.01823	2.2074	1.91387	0.497058	0.337298	0	0	0	1.57327	0.757817	2.80201	1.19604	6.00516	1.89946	8.20532	4.09623	8.6988	8.38729	7.01127	6.56152	6.09069	3.26094	0.310714	4.80743	6.58496	4.92079	6.67219	6.68856	20.6433	15.1144	12.2092	10.7509	7.23929	6.59996	5.9667	2.78388	1.6092	2.48696	1.37618	0.601405	0.378127	0.788535	0.592588	1.24
DNT-114	G12	5-Fluorouracil	0.12	3.38171	6.96577	8.76909	5.73057	5.18222	3.72739	5.3154	4.0578	2.82108	3.79636	0	0	0	0	0	0.713248	1.44286	2.044	4.33381	4.70972	3.56103	4.36246	4.56023	2.11452	1.458	0.880794	2.1315	1.2864	1.52636	1.48881	13.2083	12.6006	10.4359	8.07976	8.18327	7.30471	6.65882	4.68694	4.81975	1.94122	2.25632	2.60092	3.0381	1.16952	2.90615	2.99654
DNT-127	G04	5-Fluorouracil	0.12	10.0569	5.38024	6.86296	6.45036	4.47689	3.60311	3.24571	0.383774	1.93849	2.06087	0.416148	0	0	0	0	0	0	0	0	0	0.580203	0.382204	1.62152	2.57562	3.06232	6.63755	3.32032	5.51106	6.4015	7.76275	11.8547	14.0787	9.36139	10.5119	7.01736	8.0306	8.31324	5.48679	6.31133	4.49563	6.02145	3.99132	5.54692	5.41972	3.34615	1.31927
DNT-127	G08	5-Fluorouracil	0.12	9.42739	10.2826	9.62108	8.79126	9.53465	4.60572	8.03075	8.09925	8.02831	5.68156	0.263655	0	0	0	0	0.344863	2.28197	3.63922	1.96822	3.74787	3.84845	4.24908	4.2586	1.62716	0	0.352226	0.405205	6.32493	6.03402	6.45749	15.5691	12.8305	11.0683	11.762	12.6141	12.9008	10.7748	13.4139	8.40065	9.39978	3.54527	2.68305	5.61145	1.96711	2.86436	1.50396
DNT-127	G12	5-Fluorouracil	0.12	12.3871	15.4182	12.5988	10.0206	11.4298	7.76219	10.0656	12.5507	11.8118	8.26507	1.51314	0.631198	0.254816	0	0.49009	1.96856	2.04592	5.11975	9.46087	0.169113	0	0.138948	0	0	0	1.28221	0.277415	0.849518	1.47076	0	19.7126	13.7421	10.1368	12.7995	13.4923	13.4152	12.6873	12.5512	14.1322	9.05517	7.44012	11.1479	7.50672	7.07205	1.48691	6.51192
DNT-128	G04	5-Fluorouracil	0.12
DNT-128	G08	5-Fluorouracil	0.12	0.220547	0.455203	0.865363	1.29596	0.780329	0.817427	0	0.725454	0.598361	0	0.233493	1.02137	5.22177	0	0	0	0.612635	11.9553	6.25001	0.196055	3.47827	2.25895	0.856681	2.93922	4.66826	6.68962	5.74519	11.0119	3.35407	3.27177	18.2816	16.4106	11.4914	10.1469	6.05788	4.21671	0.604983	0.160389	0.145297	0.558715	0.391206	0.39278	1.69279	0.723398	0	0.69595
DNT-128	G12	5-Fluorouracil	0.12	9.5296	6.92554	7.7403	5.73766	4.7309	4.63518	4.22151	2.72646	2.19745	0.878285	0.142201	0.146564	0	2.46566	7.4389	9.30014	7.40512	6.83614	9.692	9.59502	9.00779	6.70517	7.81657	7.36624	7.69466	5.82782	6.73468	6.69679	5.7103	4.94702	22.7837	20.1844	13.5256	10.0129	11.1039	11.125	4.4087	3.16297	0.298526	0	0.31289	0.851727	0.544892	0	0.140919	1.02156
DNT-110	F04	5-Fluorouracil	0.4	3.21014	6.23197	4.9179	6.79507	8.52247	4.17517	5.49293	6.09665	6.71463	6.33055	0	0	0	0	0.304776	5.58881	9.98928	7.48146	10.7156	6.58379	4.56107	6.79799	0.332301	2.10496	1.55074	6.69196	0.681305	0.706691	4.06576	3.8614	16.3676	21.2603	22.8952	20.6804	18.772	17.3246	13.1281	13.8534	14.2537	7.44449	4.35044	8.60969	0.156778	0.749437	0.536699	0.255122
DNT-110	F08	5-Fluorouracil	0.4	0.253208	0.72711	0.274512	0	0.387044	0	0	0	0	0	0.7049	0	0	0	0	0.143939	0	1.60343	4.12379	8.13581	8.31384	8.27101	5.53112	0.158088	0.278735	3.07447	7.11396	8.43997	5.87376	7.47424	7.55833	7.69047	7.07177	6.65233	4.31365	6.53007	1.94631	3.28115	4.98716	2.05049	0.156906	0	2.17299	3.8609	2.75913	2.85265
DNT-110	F12	5-Fluorouracil	0.4
DNT-111	F04	5-Fluorouracil	0.4	6.26592	7.01431	1.20199	4.05087	6.82806	7.04666	6.93537	1.09308	0	0.90887	0.959429	0.340414	0.414528	0	0.543349	0.143137	0.6015	0.96705	0.41727	3.6764	4.74579	2.63224	6.19093	5.19888	4.32018	4.09932	3.05802	4.48351	7.37923	6.45229	17.7638	18.4674	17.8437	14.2912	13.4707	11.7644	13.5363	10.4572	12.8937	11.7469	9.87112	12.3768	12.183	11.8348	10.4924	2.09611
DNT-111	F08	5-Fluorouracil	0.4	1.95697	5.79245	5.67775	1.87344	1.27323	2.8351	3.9175	3.96912	4.75791	2.05319	7.39763	2.54476	0	0	0.224663	1.46454	5.18775	3.83168	0	0.135778	0	0	1.30703	3.32086	2.81462	1.55256	3.98798	3.20241	0	0.135113	14.9785	13.9379	16.584	8.73031	10.2022	8.55728	6.3977	6.52766	7.5869	6.78967	7.8087	7.01655	8.29227	7.60826	7.97132	4.70808
DNT-111	F12	5-Fluorouracil	0.4	4.23656	6.57697	2.18575	3.37612	3.11141	2.38792	1.62068	1.50772	4.74739	0.865803	1.98412	0.330461	0.447397	2.00556	6.17599	6.26347	6.44496	5.58826	10.063	5.22934	2.40597	8.5039	4.70499	9.13187	1.8734	7.06196	5.20334	1.64541	2.70482	3.53374	15.5149	7.85311	10.724	5.78425	7.68056	0.298749	1.84655	4.73643	0	0.590173	3.15282	1.36238	2.27633	1.11783	1.80434	0.297706
DNT-112	F04	5-Fluorouracil	0.4	7.21285	7.94723	8.84221	9.94368	9.47887	10.2444	8.0048	9.88905	8.08094	8.1303	0.744801	0	0	0	0	0	0	0	3.41967	7.83685	11.6867	9.11741	6.85329	8.02362	2.46105	4.1551	6.20719	9.84793	4.74564	0.195615	12.0719	10.5491	11.8587	11.5931	12.7241	9.39999	9.95163	8.70715	8.80334	4.19916	2.61957	4.07771	7.43659	6.96869	6.90494	4.98364
DNT-112	F08	5-Fluorouracil	0.4	0.505012	5.5565	7.16673	6.21349	7.96607	8.15041	6.24172	5.61052	6.86485	4.52996	2.18395	1.77294	0.138185	0	0.138648	0.622823	6.23351	1.03923	5.25109	3.67763	5.91953	5.90881	5.24599	6.5581	4.34729	6.39471	5.74318	5.99726	5.08331	4.54501	15.1425	12.1646	10.387	8.32196	11.2557	7.99977	11.9285	10.3097	8.92917	10.7209	9.04306	10.675	9.16935	13.3434	11.8194	9.41049
DNT-112	F12	5-Fluorouracil	0.4	0.380908	5.54965	4.64544	3.27219	6.26379	6.23254	7.36779	1.13177	1.05665	0.582615	0.136449	0	0	0	0.151227	3.36129	6.65747	5.86113	4.65246	4.53961	3.15646	2.09907	3.3666	2.9681	1.93712	1.08539	2.93555	2.43181	1.92454	2.26599	8.24188	7.22963	1.81535	5.16723	5.42332	7.31412	5.92976	3.00356	2.72881	3.46083	1.58992	3.51128	2.29283	1.71856	2.3665	5.32048
DNT-113	F04	5-Fluorouracil	0.4	5.44411	4.12338	5.30504	4.29051	4.25624	4.81505	4.24199	3.87804	2.12005	3.01588	1.70738	2.40844	0	0.286949	0	0.532349	0.951555	5.31315	7.35222	5.11831	3.35971	3.75584	7.75017	3.58964	7.94844	4.34408	7.62402	6.37751	9.51207	4.6285	14.5612	14.7325	14.3726	14.2922	14.2837	11.6724	11.8726	7.53871	10.8787	9.10936	10.1151	7.49849	6.16868	9.29929	8.59553	7.71006
DNT-113	F08	5-Fluorouracil	0.4	9.26374	9.94965	7.33489	6.61521	5.72797	8.08188	5.00357	7.93172	13.2326	7.39676	0.293469	0.35014	0	0.433121	0	0.139935	0	0	0	1.43134	5.50789	10.4635	7.96787	2.66686	0	0.426989	0.581208	0.135007	0	0	13.4156	11.9903	11.2778	7.46763	8.64691	8.08258	6.53551	6.79759	5.50744	3.51235	0.456933	1.96431	0.980446	2.10616	0	0.378952
DNT-113	F12	5-Fluorouracil	0.4	16.5505	10.1702	7.59333	3.46992	5.8513	4.89374	5.92899	4.59244	2.81399	1.01522	0.816694	0	0	0	1.05104	7.7743	11.9691	12.1924	9.90938	10.0841	8.92988	10.4499	8.73282	9.55217	9.4427	10.4278	13.07	6.2699	12.7153	11.0636	20.0562	14.0211	13.9382	16.1838	16.9524	15.9095	12.766	18.0824	15.9194	13.5827	11.1322	11.6793	12.3293	14.0956	5.19653	1.93775
DNT-114	F04	5-Fluorouracil	0.4	0.554895	6.29065	3.26532	5.8181	3.7123	2.9424	2.6776	1.48686	0	0	1.35111	0.177034	0	0.179002	0.755514	2.34665	5.62818	11.4314	6.89073	4.50475	4.76885	9.66098	4.58931	3.46272	0.168207	9.5543	2.19901	3.63998	5.3427	8.88406	13.7858	13.4792	14.5352	10.4505	10.7729	6.81367	4.03865	0.147579	0	5.10648	7.44736	6.47314	2.75574	1.59862	4.02035	1.60789
DNT-114	F08	5-Fluorouracil	0.4	4.13234	7.20792	6.09086	6.73477	3.193	0.212428	0.875842	1.02114	0.642433	1.68888	1.39853	1.29624	1.35132	4.03382	5.01779	12.8243	10.1346	10.282	8.92211	11.9422	9.00206	5.43931	8.53854	12.2075	8.79529	12.8947	6.03552	14.7827	10.7598	3.53367	17.4719	22.0137	19.7734	15.4508	14.024	13.5264	13.5487	13.3481	13.051	11.3752	9.69521	11.8078	10.2327	6.58249	2.01549	4.78813
DNT-114	F12	5-Fluorouracil	0.4	4.98758	8.54667	9.07822	9.15128	8.15885	6.14989	1.10227	0.140038	0.632422	0	0.587629	3.31959	5.54247	8.28182	8.8404	7.92479	9.51144	9.57766	7.18817	7.00882	6.8626	1.88493	1.43805	0	0	0	0	1.57761	3.01071	4.87924	14.0445	14.9913	15.239	12.1969	10.7705	12.5024	8.82237	7.25995	3.3423	2.50786	0.684958	1.46633	1.35013	0	0.558427	0
DNT-127	F04	5-Fluorouracil	0.4	7.38103	2.4634	4.78769	7.32619	4.22408	2.69247	5.52154	6.31956	1.49381	1.71382	2.21135	0.722261	0	0	0.135436	0	2.30166	11.514	8.97658	9.8478	6.64306	7.51695	7.58018	9.12208	6.10151	4.82784	7.96994	9.77246	7.52598	7.44447	9.57349	8.05563	7.45197	8.27043	8.52085	7.44888	10.3758	5.32142	0.244224	0	0	0.26555	1.84366	2.9651	3.90174	4.43654
DNT-127	F08	5-Fluorouracil	0.4	7.41549	4.871	4.58333	4.39959	4.24043	2.38114	2.50956	2.19879	0.793181	1.02493	0.982725	0	0.135088	0	0.646689	4.23321	6.2581	6.37613	4.71595	5.73607	5.59868	10.269	4.88373	7.56282	9.4975	8.30804	6.06708	8.35344	3.14916	9.98206	10.9673	14.0768	12.5999	7.21001	5.56934	7.64445	7.73203	4.90008	6.20489	3.68973	4.91083	3.87394	5.93352	2.30571	3.02432	4.86047
DNT-127	F12	5-Fluorouracil	0.4
DNT-128	F04	5-Fluorouracil	0.4	11.8571	10.5344	8.08959	7.50611	5.95372	4.97945	4.15736	3.12579	4.35046	5.31532	0	0	0	0.217367	0.768342	1.49351	4.71792	6.50289	9.34366	5.62158	7.08097	3.82071	5.22675	6.52404	4.36475	7.86486	8.00277	6.12646	6.86088	3.14743	22.7157	18.17	15.3935	15.4046	14.0318	13.6246	10.8846	11.9267	10.7618	8.2933	6.39125	4.42981	6.11204	6.58828	4.17442	4.81966
DNT-128	F08	5-Fluorouracil	0.4	6.63878	5.22289	4.87632	6.38667	6.09697	5.11309	2.59113	1.23664	1.0674	0.773573	0	0	0	0	0	0	0	0	0	0	0	0	0.279335	0.147809	0.275415	0.272978	0.52984	2.89709	0.334409	0.420962	17.393	13.2829	11.0886	10.1786	5.43611	8.96426	7.68971	6.741	3.68983	5.81003	0.849075	0.206596	0.403188	1.08411	1.3231	0.36351
DNT-128	F12	5-Fluorouracil	0.4	10.1306	9.87173	9.46868	8.01915	8.23553	7.45402	4.1753	4.64984	2.5044	3.41816	0.284361	0.141251	0.145881	0	0	0.15432	4.27899	6.50294	8.75761	5.40886	8.95804	10.2495	7.30483	10.7815	12.438	13.6546	0.582868	6.56715	11.8616	13.9953	19.5225	17.8846	17.7032	16.1108	14.0217	12.1331	11.4829	13.5728	10.8311	13.8404	11.3645	11.997	8.01118	7.49938	5.50838	5.74218
DNT-110	E04	5-Fluorouracil	1.2	0.6402	5.25824	7.656	8.16295	10.0326	9.12369	7.95661	6.91568	9.00408	7.0717	1.28229	0	0	0	0	0	0	0	1.65166	5.13579	7.79817	11.6332	6.19093	8.68427	4.8803	0.727804	7.1054	8.9951	5.38113	2.73855	12.3357	13.4861	13.2399	14.6769	11.5783	13.4157	11.7098	9.28051	9.1446	12.8517	11.3947	11.53	9.54487	10.5357	14.8187	12.8139
DNT-110	E08	5-Fluorouracil	1.2	0.712478	2.13782	2.63845	2.59345	3.21048	4.00154	1.86674	2.42598	1.14602	1.19537	0.991393	0	0	0.594402	7.20661	10.8003	8.56025	12.3195	7.84405	3.93464	6.87731	5.03111	0	4.18775	3.52532	5.66079	4.28282	6.88558	1.58929	5.45716	6.19693	4.92079	8.16942	7.45824	4.73715	4.934	2.53018	2.9852	2.06972	2.37703	2.66342	4.03241	2.68568	3.57434	2.90531	2.72467
DNT-110	E12	5-Fluorouracil	1.2	3.06702	7.16245	4.65281	5.76396	6.9401	4.80368	1.60103	0.73253	0.436614	0.245083	1.20199	0.203794	0	0	0.178328	0	1.51669	2.53004	4.40285	6.48703	5.83734	6.36514	7.57345	6.88876	6.3777	5.21286	7.09649	5.28376	5.28375	3.7168	8.34593	13.5659	14.3046	11.0378	10.2566	10.6508	8.21798	8.53538	8.47724	7.26726	8.65538	6.43299	5.67132	6.25197	3.16744	2.25409
DNT-111	E04	5-Fluorouracil	1.2	3.74787	4.39397	3.31578	7.49308	3.91478	1.38876	0.423574	0	0	0	0.565775	1.20862	5.36722	6.99784	7.31136	10.3564	8.77973	9.22519	9.0231	1.64798	2.96263	5.4044	3.54584	2.84936	3.94015	2.87945	1.99052	3.26501	4.6084	4.54004	22.366	20.2374	20.9213	17.3312	21.3694	17.9225	13.6285	12.2309	11.8189	0.652448	8.99644	11.1409	4.66504	0	0.34305	1.08843
DNT-111	E08	5-Fluorouracil	1.2	2.34043	2.00659	1.96876	0.787304	1.07975	1.1399	1.05396	0.390819	0	5.54265	0.141367	0.540398	0.300369	1.0089	0	0.283121	0.734479	7.60837	17.9135	0.457817	9.21198	13.3309	13.6716	12.5983	8.44917	0.927036	0.323895	4.29801	3.04659	0.174274	13.5863	14.5464	12.4091	9.68762	7.89418	8.00849	2.45381	0.983277	3.57927	5.83222	5.82907	4.59025	5.13281	5.47073	3.53995	3.44619
DNT-111	E12	5-Fluorouracil	1.2	3.21479	8.34032	6.39501	4.95692	4.21822	2.32539	0.138772	1.00119	1.71453	0.752272	0.514645	0	0.920158	2.23157	2.08784	5.9192	6.33578	3.93911	0.449451	0	0	0.67057	4.49858	4.26097	8.64619	5.97187	0	0.736493	0.64849	3.79152	21.2548	20.9936	9.32854	1.9282	8.65273	5.14489	7.81354	7.27778	7.12827	4.85111	8.42128	12.6547	8.91781	1.69113	0	3.222
DNT-112	E04	5-Fluorouracil	1.2
DNT-112	E08	5-Fluorouracil	1.2	1.3839	1.28428	2.41835	3.073	2.74095	2.93514	1.92715	0.819701	1.21345	0.793343	0.394644	0.252882	0	0	0	0	0	0	0.14525	0.298492	3.36466	3.96001	3.39623	0	0	0.143049	4.08773	6.48451	1.12882	0.649238	8.06402	10.4505	11.3539	7.61193	3.52874	2.20524	1.25822	1.35566	1.05398	1.79219	0.454119	1.85358	3.0942	2.0644	1.84151	0.789479
DNT-112	E12	5-Fluorouracil	1.2	4.53525	11.6561	9.76393	12.4815	14.1349	13.8313	15.7028	11.605	11.9955	13.2178	1.81721	0.673129	0.14028	0	0	0.135228	2.85623	5.8502	5.32226	6.44559	9.14652	10.9174	11.3877	7.07561	10.3881	5.66229	0.142154	0.160808	1.72893	8.84529	17.6591	17.3498	18.4133	13.8752	12.0415	11.9425	12.8502	14.349	18.2189	14.9585	17.935	10.7049	4.89434	9.05979	11.265	6.04991
DNT-113	E04	5-Fluorouracil	1.2	8.7645	7.05592	7.80151	6.82223	6.32389	5.04616	6.38136	4.59483	3.32062	0	0.226984	0	0	0	0	0	0.685889	4.93842	11.0106	8.9079	8.61766	8.28091	1.29284	10.2945	9.07845	8.64109	0.148733	3.91859	9.04131	0.184685	13.3604	14.6521	12.7353	15.3251	15.8845	11.0317	12.811	11.3059	8.08722	7.92654	8.54213	11.0153	8.4021	9.39879	9.88507	8.24357
DNT-113	E08	5-Fluorouracil	1.2	7.79324	6.3395	5.40401	5.56611	3.53048	2.14014	3.49131	0.512887	1.02018	0.366034	0.573412	1.56763	1.28311	0	8.00968	9.14341	4.48874	5.86828	6.52639	8.94639	8.4563	4.35057	2.61757	7.89081	4.46234	1.86205	3.35092	4.34692	1.44302	2.03296	11.9327	14.8685	12.742	11.3567	8.77451	5.94455	6.31966	4.98057	3.4015	0.55389	0.7007	0.780814	1.34277	2.36707	0.831432	0.459411
DNT-113	E12	5-Fluorouracil	1.2	9.68174	7.75778	6.55265	2.67042	0.607239	0.484538	3.17287	3.49424	3.38427	4.95193	0.394964	1.65144	3.68046	5.9601	6.03279	8.11326	9.48898	7.70297	7.21423	11.555	8.14788	6.63449	6.4238	8.12606	4.38283	4.1593	6.06522	7.81475	2.41862	7.98783	18.6812	17.3064	17.6385	13.3829	8.04999	12.0491	9.31311	7.99033	7.29586	6.56692	4.8047	3.59921	3.62851	3.49473	5.0845	2.62621
DNT-114	E04	5-Fluorouracil	1.2	0.147843	0.980199	1.20512	4.43251	5.39596	3.29411	1.93006	0	0	0.447982	1.21118	0.166896	0.167564	0	0	0	0	1.23427	4.9417	11.8059	10.6032	9.06584	8.05128	5.48442	6.395	5.2178	3.20348	1.58072	1.07016	0.138971	11.2057	13.8848	11.2627	9.99861	7.04664	5.62214	4.39072	3.71351	3.34857	0.911134	0.232191	0	0.500463	0	0.204224	0.197798
DNT-114	E08	5-Fluorouracil	1.2	0.670962	4.09654	5.38602	6.38167	6.63854	0.415279	0.435783	0	0.575925	0.164852	1.35891	0.135011	0	0	1.95593	7.47245	8.88254	7.6155	10.2628	6.40853	10.2907	9.39805	7.61363	5.32107	9.89232	5.40217	6.24224	7.62323	6.55367	6.23703	17.5195	14.1571	9.89794	11.1773	12.6862	12.2943	10.7033	12.7195	10.4966	9.48292	10.3529	10.2861	8.54852	2.15439	2.52627	1.56398
DNT-114	E12	5-Fluorouracil	1.2	11.5313	10.7684	9.52427	8.91812	8.28903	8.05761	5.10372	0.275522	3.10101	1.03187	0.602144	0	0	0.877754	2.74751	6.3543	3.8336	9.38372	2.72466	3.95301	5.0716	4.63448	1.05124	0	1.57081	1.61092	1.09443	0	0	1.31014	11.2477	15.0876	11.7209	12.3957	10.0065	7.23827	0	0	0	0	0	0	0	0.350825	0	0
DNT-127	E04	5-Fluorouracil	1.2	7.73121	4.70966	4.78845	3.92916	6.10536	3.42381	4.73161	6.36732	5.8488	2.58296	0.474235	0.427454	0.423517	0.564713	1.21195	5.10217	8.7803	1.22492	6.34696	2.41421	0.75065	3.62604	6.41801	4.29363	4.54474	5.84858	1.55169	4.54644	3.43447	2.05566	13.3604	10.8753	10.6676	9.98297	9.4772	6.47721	4.2414	3.52471	5.04018	1.24447	3.645	3.92479	3.28144	2.44321	0.5252	0.560774
DNT-127	E08	5-Fluorouracil	1.2	7.35173	7.45474	6.76535	3.09242	1.5411	1.40461	1.72978	1.02404	0	0.24894	0.271352	0	0	0	0.14058	0	0.413514	0	0.143534	0.144271	0.467767	0.307418	1.62836	0.44702	0.678511	0.162893	0.136006	1.07398	3.49014	2.34803	14.4212	11.0815	12.9482	8.93143	6.99235	5.52758	6.29345	5.30344	4.07548	3.36318	2.92577	4.65147	0	0.316822	0.674478	1.82363
DNT-127	E12	5-Fluorouracil	1.2	17.9419	13.0133	14.6655	11.5186	11.467	9.52453	6.51801	10.9527	9.03012	1.77696	0.135683	0	0	0.135533	0	0	0	0	0.14642	0.175404	4.01641	6.02478	5.73806	6.10391	6.27724	7.36095	7.32648	6.93222	4.46272	0.698073	20.9005	14.7199	13.1772	12.5658	11.9618	10.4793	9.12499	7.71821	4.68984	5.10718	2.39182	0.722056	0.966036	0.458483	1.52205	0.807087
DNT-128	E04	5-Fluorouracil	1.2
DNT-128	E08	5-Fluorouracil	1.2
DNT-128	E12	5-Fluorouracil	1.2	4.9915	5.4599	4.49336	4.29004	3.44688	3.53753	1.70363	1.45504	1.58328	2.61167	0.750895	1.69269	0	1.35134	2.10499	0.13714	0.193308	0.343656	2.29914	3.36051	1.8313	2.45679	1.99029	5.12452	1.9233	4.56821	1.17531	4.18935	1.76665	3.06299	7.78957	8.19967	5.74585	6.39529	5.66869	5.20189	3.788	6.95998	5.61149	7.3006	5.37376	5.0655	5.71856	4.78965	4.99418	4.65829
DNT-110	D04	5-Fluorouracil	4	0	0.342936	0.622344	0.373698	0.893824	0.399287	0.415645	1.47599	0.417689	0.184266	0.257926	0.145573	0.280614	2.1225	1.83537	3.95538	7.24637	0.331811	0.449347	1.62652	4.0927	0.920455	6.44222	5.65698	5.55501	3.1589	0	0.138862	0	3.49467	11.7435	11.7975	10.9996	9.5569	7.65642	10.7732	8.46848	7.91994	5.54223	7.86491	7.68996	5.1398	6.56977	7.60053	6.75687	7.29792
DNT-110	D08	5-Fluorouracil	4	4.47088	4.37559	6.332	4.08727	1.83338	1.60021	1.86399	2.69767	2.22354	0	0.79485	2.14723	6.0729	8.05195	9.59768	8.29619	6.09743	0.914176	5.92885	10.4189	11.2926	10.3544	7.70733	12.0049	1.23194	3.29414	2.47736	5.69973	5.52212	8.74385	17.2513	14.9676	10.7014	11.6654	15.2662	10.9586	10.8744	8.69487	9.88135	7.8632	2.0717	8.19064	10.1902	7.70515	8.6179	7.99375
DNT-110	D12	5-Fluorouracil	4	3.3632	2.96827	2.87968	2.51897	1.82206	1.47723	2.07444	0.382399	1.54015	0.760588	0.481178	0	1.58177	4.49019	7.02579	7.09711	4.79514	6.4849	4.39353	3.51885	2.68949	3.36789	4.44338	4.30217	3.05158	5.16916	3.36742	4.19628	4.12557	4.15828	12.0954	11.1714	8.65381	8.11532	10.146	6.41252	4.29347	0.500695	1.17006	5.04527	5.71435	6.00917	0.963903	3.90691	0.930872	1.08775
DNT-111	D04	5-Fluorouracil	4	5.82923	9.46266	7.43441	4.52193	6.87685	5.16152	7.37925	4.62062	8.57701	6.22199	2.89799	4.65994	0	0	0	0.138345	0.919171	3.78697	3.29487	5.3048	7.01372	2.03118	0.798767	3.37289	3.91362	0.376274	0.273363	0	1.50031	3.8926	19.1828	19.2873	14.5295	13.9007	18.1954	14.4354	14.4639	11.5341	13.1182	13.2526	13.3778	9.49473	7.13262	8.27352	7.9414	3.65186
DNT-111	D08	5-Fluorouracil	4	1.66017	2.68038	2.93144	2.65528	2.76486	4.21389	4.17413	2.48312	3.45448	3.84648	0.759699	0	0	0	0	0	0.867487	0.135053	0.604296	9.36539	5.01256	0	0	0	0	0	0	0	0.13754	3.73126	10.9073	13.0638	10.7997	8.24246	8.67418	6.89483	5.87539	2.4063	1.8576	1.83143	0.660492	1.24535	0.367201	0.493579	0.598375	0.490755
DNT-111	D12	5-Fluorouracil	4	0.724384	2.20481	3.03163	6.34536	3.24174	6.89251	6.58052	4.00366	8.16032	4.72809	0	0	0.137386	0	0	0.758915	4.6547	3.10331	5.96128	9.76581	12.6698	11.212	10.768	3.90886	0	0.148373	0.316213	0	0	2.37727	14.4561	10.2047	12.0675	8.13434	4.29099	1.25342	1.37105	2.88441	0.793346	1.27982	0	1.17247	2.93526	1.36218	2.46529	2.64253
DNT-112	D04	5-Fluorouracil	4	0.776702	2.53056	5.29207	5.48153	6.55027	6.73984	6.78888	3.73671	3.36545	2.25731	0.41193	0.136468	0	0	0	0	0	0	0	0	0	0.335254	0.843629	0	0.412004	0.475744	0	0	0	0	12.7849	13.7996	11.5194	9.34334	8.18287	6.57414	4.51956	4.63551	2.29191	5.97904	4.78364	2.86524	2.20299	4.14205	3.74832	4.8038
DNT-112	D08	5-Fluorouracil	4	0.828951	6.05827	8.40623	7.28989	6.40503	2.44965	3.32307	2.17058	1.02457	1.48191	0.472227	1.10717	4.06314	3.86796	5.15083	3.12773	2.97957	7.48879	6.53547	8.54421	8.45233	8.37731	4.06944	5.50904	5.7219	9.61494	8.28103	7.6218	7.56833	7.84331	15.6944	13.3165	16.8763	16.2598	16.5256	17.0426	11.3405	5.26367	10.4857	7.76079	9.99199	7.27634	4.10013	3.2679	3.27255	1.94664
DNT-112	D12	5-Fluorouracil	4	1.42056	7.29045	5.55488	6.31326	10.434	8.41859	7.90257	7.01533	8.30928	6.47378	0.437816	0	0	0	0	0	0	0	0	0.135116	0.162843	0.136285	0.96219	2.25198	0.191173	0.800296	0.669604	1.52853	2.04277	3.08428	13.567	17.2221	13.3058	11.4742	11.5748	11.2413	9.73468	9.44512	6.16446	7.34773	6.94746	8.7841	7.3732	6.60276	7.62835	7.53924
DNT-113	D04	5-Fluorouracil	4
DNT-113	D08	5-Fluorouracil	4	1.82826	1.4461	3.35414	1.53372	1.42243	1.26062	2.97484	0	0	2.07341	0.159808	0	0	0.303051	1.27796	2.24062	7.11088	5.58188	3.8328	7.48688	7.90071	2.10143	0.274659	0.784579	1.09844	2.49226	3.60342	5.774	4.53531	3.84171	10.533	7.62498	9.75447	8.1728	7.73204	4.69023	7.4037	5.5133	5.77055	5.41862	3.5369	4.03463	4.63958	5.08139	6.89728	5.37331
DNT-113	D12	5-Fluorouracil	4	2.48516	4.22559	1.74423	2.6573	2.00082	3.79954	6.09849	7.30906	7.2661	2.12595	0.147761	0.323807	0	0	0	0.532586	1.33588	2.71178	1.40698	5.22788	6.9653	9.09984	8.39743	2.99634	0.605587	0	0.557168	1.50971	2.37244	0.570846	11.9538	11.2724	7.90571	9.63177	5.78404	4.48687	0.549893	1.12512	0.992894	1.29935	0.13659	1.81577	2.8171	1.78758	0	0.138164
DNT-114	D04	5-Fluorouracil	4	2.01096	3.80677	2.70571	1.2588	0.590269	0.564542	0	0.135985	0.30015	0.453741	1.45177	0.289996	0	1.87334	0.802722	4.19445	7.34013	0.826653	2.39056	2.11748	1.80906	3.79888	1.54839	2.38927	4.52412	5.93276	6.38895	7.13579	10.4801	7.37919	12.2229	11.3946	10.5746	5.52189	8.03853	7.14806	6.12437	6.33075	6.17369	7.13777	6.58891	5.62591	3.70363	4.258	5.4732	2.20922
DNT-114	D08	5-Fluorouracil	4	6.44287	9.59798	12.8676	6.10511	7.59725	1.16116	0	0	0	0	1.26375	0	0.135728	0	0	0	1.90297	11.3762	12.7058	12.1831	10.4938	3.49403	0	0	0.19147	0.400564	7.10086	8.42489	11.5935	8.25999	20.0548	20.6571	16.5925	14.7108	8.85335	3.41541	0	0.16665	0	0.401419	0	0.177799	0	0	0.145164	0.652528
DNT-114	D12	5-Fluorouracil	4	4.79612	2.9585	2.52907	2.05259	2.86825	2.07649	1.72619	1.66538	1.26069	1.70225	0.509572	0.528113	0	0.722129	3.17894	0.275382	1.4466	3.35715	4.04543	6.66074	8.20618	7.63898	8.67938	8.17981	7.5418	8.97405	6.44233	6.13087	6.39203	4.90885	9.5065	11.6682	10.5296	10.4578	6.43631	7.70906	8.90755	5.52975	7.03598	6.51605	5.15437	4.10047	2.26283	3.61302	1.92025	0.339835
DNT-127	D04	5-Fluorouracil	4	5.81487	5.21783	4.30463	4.39526	3.79866	2.93387	2.14495	1.3212	0.703454	1.18496	0.135952	0	0.518871	1.43192	1.47831	0.546244	4.0937	5.00799	6.61411	5.59182	4.58318	7.4476	7.151	5.80869	4.98642	5.65596	5.9007	5.86689	6.42555	7.10277	4.07819	6.4804	5.50129	4.47796	1.71103	1.76541	1.28198	0.301653	0.14788	0.145047	0.278453	0.34147	1.19327	1.83844	2.49106	0.794848
DNT-127	D08	5-Fluorouracil	4	7.48592	5.34072	5.35577	5.07107	2.72774	3.61207	4.40121	4.9971	1.60883	0	0.412965	0	0.14299	0	0	0	0	0	1.91044	2.65995	6.01781	6.40174	5.12059	4.50643	7.18521	5.74874	6.65482	6.93494	5.27165	4.56198	15.4387	10.0021	7.94221	1.56597	0	0	0	0	0	0	0	0	0	0	0	0
DNT-127	D12	5-Fluorouracil	4
DNT-128	D04	5-Fluorouracil	4	8.78632	8.02366	9.4699	9.11525	7.04738	6.74699	8.41019	5.32857	5.07935	4.61358	1.42705	0.19817	0	2.36842	4.91643	0.973359	2.66406	8.36564	7.72113	2.14901	5.12268	3.96594	9.80264	3.00385	6.72897	5.0078	0.909967	3.05368	8.6437	4.49528	16.7555	11.4553	8.08056	10.0259	10.4462	9.40531	8.74187	6.21469	7.61138	9.25807	10.8398	8.95399	8.52618	11.5282	10.8265	7.36591
DNT-128	D08	5-Fluorouracil	4	9.63715	8.84071	8.08043	6.50484	5.24428	0.872314	0.664775	0.95	0.136308	1.46934	0.617095	0	0	0.288839	1.07441	6.3659	9.16359	6.29973	9.15643	8.43154	4.00204	1.58199	2.17265	3.52801	5.18387	5.28856	3.31681	4.67721	4.9969	5.53452	14.0306	9.48182	8.32132	9.46646	5.70122	2.79124	3.94918	1.18453	1.47367	0.858194	0.678259	0.732465	0.653037	0.656124	0.488318	0.694131
DNT-128	D12	5-Fluorouracil	4	8.47911	8.2626	5.68297	5.41601	3.49045	5.1974	0.285253	0	0.739924	0.462766	0.42172	0	0	0.187041	0	4.06345	5.55668	5.80776	9.93168	10.8194	10.5701	10.3836	10.2363	11.2404	10.1265	0.693309	3.67744	6.6559	5.08256	2.22722	17.388	16.2411	16.0738	12.1034	11.5144	7.79695	7.96418	7.88019	8.57313	6.45496	0.892363	1.04602	2.6201	0.354629	0.389039	0.831457
DNT-110	C04	5-Fluorouracil	12	3.50501	6.52544	6.29612	12.6179	9.91408	11.6793	9.50721	7.8582	12.9585	9.37314	1.35698	0	0	0	0	0	0.137172	0	0	0.17567	2.63502	2.71611	5.23715	6.1274	0.278367	3.33398	2.36966	1.74079	1.34095	2.72465	17.975	16.9735	15.9698	7.56378	10.085	7.02563	14.683	13.702	14.1742	7.03793	12.7263	7.69328	8.77471	9.8612	2.261	6.15914
DNT-110	C08	5-Fluorouracil	12	9.38271	14.8106	16.0825	16.3023	16.2566	18.2337	17.8296	18.0013	17.8324	19.8925	0.150726	0	0	0	0	0	0	0	0	0	0	0	0	0.200796	0	0	4.7762	8.7257	9.54436	6.09367	18.1165	15.361	18.7283	14.5248	16.0229	13.4163	17.5368	14.2708	16.8253	14.658	12.6333	17.2352	12.681	14.577	15.4542	13.1659
DNT-110	C12	5-Fluorouracil	12	1.77738	1.6082	0.744795	1.14131	1.53248	1.94998	3.09093	10.1274	9.60193	1.28088	3.94817	11.0765	9.60881	5.65684	8.90452	4.01035	7.94512	5.5007	5.30718	9.20923	2.35653	4.69439	8.48884	5.38001	6.10281	4.83212	7.81405	2.78622	3.80639	7.06522	19.2706	16.7467	16.17	14.5001	14.2056	5.90647	9.39771	12.0868	11.3607	12.6071	10.4931	3.86867	5.00665	2.93324	2.3723	3.11875
DNT-111	C04	5-Fluorouracil	12	5.92784	6.20327	4.28056	4.34778	2.2823	3.22218	2.74229	2.01909	3.71243	1.92254	0.977023	0.137752	0	0.692811	4.45991	3.28717	12.3659	12.5054	12.1428	11.9716	12.7822	10.7258	17.037	10.1588	14.8679	12.2766	14.6438	15.2061	8.86195	21.743	16.9143	25.2205	19.0205	14.3436	14.1919	11.8657	10.1419	11.2809	4.87281	7.44383	3.19901	0.50347	0.864542	4.27532	4.46927	5.95644
DNT-111	C08	5-Fluorouracil	12	0.204265	2.13836	2.79503	2.39421	1.93465	1.20762	1.69543	0.87048	1.77312	2.18463	0.49111	0.481578	1.00695	2.35565	5.16209	10.195	11.4439	7.27689	0	0	0	0	0	0.848208	2.5827	5.56318	7.357	4.82133	1.19485	0.339131	11.179	15.0086	11.2327	6.19892	1.24678	0.718133	0.862943	0.36288	2.17888	0	0.926177	0.314477	0.756493	0.68981	0.568524	0.5725
DNT-111	C12	5-Fluorouracil	12	12.5447	15.9015	15.3663	13.9677	3.90126	9.14107	2.596	2.99656	3.22877	3.14589	0.280582	0	0	0	0	0	0	0.492417	0	1.67922	9.25359	9.63784	2.05612	1.14025	0	0	0	0	0	0	15.4592	17.5384	18.4986	13.0034	17.2847	15.6079	11.145	14.4873	9.42817	2.53075	15.3406	14.8178	12.1983	6.05421	10.2998	6.00383
DNT-112	C04	5-Fluorouracil	12	1.49049	3.35067	4.79577	3.7932	5.15475	4.92837	5.90779	7.19356	5.25517	2.34227	0.135087	0.418642	0.140877	0.444341	0.177085	0	0.155989	0	1.3336	0.77237	1.86435	2.43883	1.80723	0.654514	1.71342	5.48667	4.86674	1.97889	1.33254	1.16731	14.4817	13.074	12.4692	15.0075	13.0925	12.3861	11.6974	11.6295	11.7964	11.2124	10.3488	9.14824	8.73005	9.12824	6.89352	6.17978
DNT-112	C08	5-Fluorouracil	12	5.56884	4.76896	5.80504	4.17749	4.70586	4.29279	5.98388	2.17764	3.66181	3.81147	0.56917	0	0	1.31217	2.54112	4.011	6.90515	6.40223	6.20748	6.01519	9.17696	9.74793	7.44062	0	0.950223	3.84723	2.72687	0.769741	3.01673	4.95042	11.6399	9.93762	8.35225	11.6982	13.0362	9.31921	9.07812	8.28931	7.1782	9.44864	6.80405	9.71159	7.62326	8.2402	6.99986	9.99898
DNT-112	C12	5-Fluorouracil	12	5.95728	7.15257	8.20682	7.31331	7.63792	9.27053	8.95451	8.69876	10.8528	11.6699	6.67812	7.73933	1.8695	2.31265	3.49547	1.62273	2.03583	2.78494	2.00479	2.18575	3.34455	3.85447	2.46579	2.06412	3.42665	3.31974	3.6305	3.36497	0.258823	0	13.9897	12.6716	9.12808	10.7342	12.155	8.94997	8.39958	11.6977	9.29322	10.7769	7.7701	9.3373	9.57699	7.52919	10.2407	9.8069
DNT-113	C04	5-Fluorouracil	12	7.3861	7.00878	4.75996	6.1648	3.90754	0.887224	1.33187	2.44992	4.03081	1.02454	2.27722	5.41972	2.25861	5.41504	8.18789	5.7479	8.87367	5.308	3.13212	5.48385	6.05204	8.61551	5.81742	5.68203	5.39623	6.38769	1.24996	4.15531	2.07741	5.75964	6.19919	6.42528	10.6525	7.733	6.75502	7.673	3.6742	1.43153	0.871902	0.39471	0	0.320832	0	4.6025	2.7918	0
DNT-113	C08	5-Fluorouracil	12	3.85404	3.79873	1.51755	0.465251	0.736821	0.431209	0.614038	0.767457	0	0.835323	0.355524	0	0	0	0	0	0	0	2.03046	3.66816	2.95415	1.7661	0	0.986161	0.552227	3.78217	5.57904	6.37147	4.60013	5.80612	11.5457	9.11913	9.02493	7.38929	7.46222	6.22449	5.17168	5.3534	3.07438	2.26166	4.25332	4.3298	3.89214	3.90626	1.90295	2.35201
DNT-113	C12	5-Fluorouracil	12	5.55785	9.41345	7.85049	6.19257	6.19513	6.63202	6.80028	5.09915	3.0565	4.04418	1.21197	0	0	0	0.135215	0.51693	0	2.64864	8.4111	0.140488	0	3.41177	3.65075	3.14446	5.20298	2.78493	0.135357	0	5.60669	3.96121	14.617	14.7631	16.3536	14.3646	12.8204	12.6589	12.4675	13.0677	10.1735	11.2977	9.27266	7.785	8.02945	4.85608	7.93152	8.39714
DNT-114	C04	5-Fluorouracil	12	3.96395	7.26599	6.34643	3.60489	2.02418	2.1213	0	0	0.277462	0.594505	0	0	0	0	0	0	0.38793	1.3479	2.57437	6.35425	10.8513	11.4785	10.6945	7.48446	0.166324	0	0	0	0	0	17.2874	17.7757	17.9015	12.4381	11.2544	6.90591	2.45554	1.15763	0.362019	0.157612	0.136894	0	0.280937	0.306034	0	0
DNT-114	C08	5-Fluorouracil	12	3.42064	8.71844	7.04506	6.87517	8.00134	7.59157	9.13141	8.23932	7.40934	6.9188	3.16176	1.43181	0.349333	1.63732	5.56704	8.89047	11.5766	11.2784	13.8802	14.4549	0.142254	11.8764	11.9402	0.244027	4.59278	15.3297	3.20563	0	0	0	14.0859	16.2946	14.0545	14.7276	12.6983	11.8803	11.1999	8.7534	5.54851	6.28562	7.51483	6.8666	3.19166	5.37833	3.61103	1.65486
DNT-114	C12	5-Fluorouracil	12	2.27148	3.54364	2.57719	0.855318	0	0.137699	0	0.135326	0.164217	0.241748	0	0	0	0	0	0.144506	0.283468	0.138127	0.47872	0.878985	1.29569	2.06703	3.16249	0.491532	0.328002	1.23038	0.524284	0.186904	0	0	8.65804	7.91488	5.54254	4.93448	3.5777	1.08614	1.862	2.00804	1.19121	0.749109	0.166663	1.29912	1.2304	0.994956	0.443178	0.325601
DNT-127	C04	5-Fluorouracil	12	16.1426	21.1906	22.1387	15.2664	15.1144	22.5396	21.8499	16.4776	6.9971	22.9231	1.06901	0	0	0	0.13548	0	1.50393	3.96958	0	1.70537	3.06361	2.74183	0.444815	2.84121	0	0	0	2.87878	0.135401	1.82668	10.2911	22.6094	18.9307	15.0635	9.64288	12.9167	9.66653	6.08324	10.0277	7.58202	8.95185	3.36673	4.67814	10.2163	8.22598	0
DNT-127	C08	5-Fluorouracil	12	11.3216	8.62716	4.95197	2.4533	0	0.513277	0	0.159648	0	0.151901	0	0.169735	0	0	0.250842	0	0	0.315348	1.03826	2.29445	0	0.998548	3.17914	0.700242	1.20915	0.878531	0	0.882748	0.720105	0	11.9775	8.8406	10.6017	9.5629	8.39438	0.40893	0.139519	0	0	0.88896	0	0.509989	0.154136	0.37636	0.36076	1.40691
DNT-127	C12	5-Fluorouracil	12
DNT-128	C04	5-Fluorouracil	12	6.80384	9.7211	9.82163	8.7863	7.16641	5.36596	4.05438	5.93435	5.88408	4.4623	0.573731	0	2.57074	5.22769	4.77934	6.49622	1.97488	7.01344	10.0361	8.28224	7.28801	7.09062	5.0882	4.40489	6.21437	9.04609	2.39311	6.37575	9.83339	9.035	14.0701	10.6614	13.9346	8.83104	6.58563	5.9321	8.86694	8.15659	6.7975	8.09268	7.33973	4.76887	6.0382	6.4582	6.03374	6.12629
DNT-128	C08	5-Fluorouracil	12	13.9168	12.2461	12.1394	6.93722	8.51227	6.07969	3.81618	2.34631	1.60457	0.445781	1.04159	0	0.328939	0.521983	3.73576	4.56694	9.63755	7.81036	1.72292	0.729141	0.986963	4.1633	2.82816	1.2005	3.6701	11.0385	9.08441	12.4063	0.136412	0	16.6155	18.949	17.0765	18.956	11.5634	16.3374	13.8545	14.583	16.962	13.2016	11.6237	11.1991	10.9363	10.4184	8.91642	7.87405
DNT-128	C12	5-Fluorouracil	12
DNT-110	B04	5-Fluorouracil	40	2.23488	5.57227	7.66458	3.43318	9.94472	13.377	11.7264	9.49947	12.4603	12.3339	1.63847	0.1862	0	1.93628	4.40359	7.18601	6.94211	15.1281	9.61152	19.834	14.642	13.2025	5.74453	10.062	17.8546	14.3051	17.5504	22.3498	17.3787	26.5569	15.2987	13.4378	18.5234	18.6634	13.9044	13.9792	15.8063	14.0769	13.3435	14.4976	12.3202	7.38382	13.0631	11.4105	7.97764	13.7576
DNT-110	B08	5-Fluorouracil	40
DNT-110	B12	5-Fluorouracil	40	0.181246	6.46751	6.04124	6.47879	2.89514	0.232566	0.138008	0	0.303774	0	0.317616	1.62691	1.91558	1.11774	1.6395	3.8468	3.9914	2.5372	1.98247	4.61708	2.25383	0	0	0	0.845536	0.56129	2.35336	0.729035	1.36296	1.27745	13.8895	13.228	10.4858	7.51863	7.23161	6.24317	1.56618	0	0	0	0	0.340374	0	0.308635	0.380524	0.254719
DNT-111	B04	5-Fluorouracil	40	2.38061	7.90502	8.7019	8.63947	1.94858	0.169358	0	0.147727	0.385221	0.29025	0.165255	0	0	0	0	0	0	0	9.18323	6.89306	1.00554	5.28753	1.73234	3.7835	0.21056	4.05674	12.1416	6.75271	0.135483	0	24.0049	19.801	21.2141	12.8259	10.3923	7.87911	11.7472	8.16937	0.976344	0.503889	3.5406	4.87974	4.43803	2.67044	4.75451	2.08644
DNT-111	B08	5-Fluorouracil	40	11.1328	10.4776	11.1356	9.50294	10.3128	9.86511	11.6798	13.7304	9.42053	12.9642	1.58106	0.138713	0	0	1.22136	2.43297	5.48631	12.6408	9.36541	3.77601	14.8935	15.276	14.177	13.5085	15.8917	7.43951	3.28018	14.4824	15.1307	8.48161	14.4887	18.9604	19.2873	14.6521	4.78174	5.32003	5.7145	5.54351	6.13538	3.56857	6.44829	9.24024	11.1334	11.4475	13.5897	9.13854
DNT-111	B12	5-Fluorouracil	40	0.537214	0.767989	0.328177	0.455511	0.141534	0.226798	0.869231	0.794169	0.151758	0	1.07072	0.346158	0.146961	0.135366	0	0	0	1.68439	0	0.461291	0.292957	3.14107	11.1881	10.4573	6.41259	6.0575	6.47381	5.92106	2.31028	0	8.85953	8.2392	7.99866	5.23041	4.92329	3.87588	2.62233	5.05741	4.72568	2.63145	1.81024	3.03247	0.967662	0.86452	0.994829	0.480329
DNT-112	B04	5-Fluorouracil	40	0	1.72141	2.39525	3.30647	2.76695	2.26712	4.79753	6.86336	4.32066	8.33013	1.35627	0	0	0.170015	0	0	0	0.289961	0.637683	5.45048	9.24087	4.11349	4.3372	1.89016	3.78671	1.17694	2.31942	2.6949	7.61076	4.34139	13.0592	12.5349	12.9354	11.9249	11.7922	10.7151	8.02287	8.315	9.00223	8.70342	6.61063	5.6888	6.22516	3.68744	3.9033	2.84624
DNT-112	B08	5-Fluorouracil	40	2.67358	2.84844	3.50551	1.82117	1.61447	2.1983	0.624181	3.23646	1.5891	1.61779	0.206599	0.136934	0.142667	0.135413	0.790866	0	1.75583	3.95499	3.20928	2.62526	0	0	0.137797	0.182713	4.83212	3.1982	1.18524	0	0.136224	0.135587	11.8292	13.7577	11.0306	8.55631	9.6987	7.41003	6.22605	6.74336	4.2568	3.90421	3.14673	3.93274	2.22757	5.79263	2.20045	5.40437
DNT-112	B12	5-Fluorouracil	40	0	0	0.357958	0.202392	0	0	0.171576	0.287613	0	0	0.485048	4.03425	8.61976	4.85	1.79844	1.84915	0.810847	5.41721	6.53266	3.7185	0	0	2.01949	5.20354	3.78936	0.175125	0	0.78687	3.87091	2.9968	5.01598	5.61211	5.27211	4.31394	5.82554	4.8499	4.37478	4.67439	3.85552	2.1725	4.00325	2.58967	0.937532	1.23186	1.37318	0.661082
DNT-113	B04	5-Fluorouracil	40	4.20878	6.35108	7.42367	5.48976	3.44869	1.34635	1.00073	0.734176	2.28664	1.1217	1.61298	3.99078	12.4047	10.3613	10.1261	9.26719	11.8978	9.85176	1.91985	0	0	0.276508	0	0	0	0	0	0	0	0	8.33021	9.58187	8.7167	9.4809	10.8532	11.3258	10.5323	16.8672	13.2098	12.2845	12.2176	8.59655	13.647	11.636	10.5723	12.9521
DNT-113	B08	5-Fluorouracil	40	1.64543	2.68991	2.25753	1.88106	1.41165	1.32964	3.18381	3.12464	3.18379	4.09797	0.276332	0	0	0	0.143639	0	0	0	0	0.56931	2.29962	2.23704	7.77939	7.36164	4.18261	0.638308	0.1446	0	1.70107	0.698918	12.6532	9.02537	11.8223	8.36514	8.35431	10.1542	8.42696	3.42328	4.97615	6.07094	5.28275	4.475	6.10053	5.71868	3.13718	3.66452
DNT-113	B12	5-Fluorouracil	40	0	4.36696	5.3643	6.1172	4.98153	3.20044	2.0053	1.30713	3.90794	4.69217	2.46634	6.28695	4.16746	2.13745	1.19003	0.136426	9.01832	4.5529	0	2.55214	7.80185	6.64029	6.73074	11.6886	1.28439	1.43084	6.72656	8.80545	5.25361	0	10.621	14.4389	12.6877	10.1119	10.8254	8.20193	5.60839	4.8132	5.1274	2.01097	4.12385	1.40934	2.50835	1.6518	2.01866	2.16877
DNT-114	B04	5-Fluorouracil	40	5.98743	6.18644	3.20491	2.52185	1.01989	1.40762	0.432707	0.887706	0.14374	2.02364	0.942562	0.97533	0.301355	1.15254	2.24508	1.67786	2.98682	4.65698	8.53356	7.01621	6.63978	5.17822	8.57826	7.13859	10.4991	10.4569	11.3282	10.2678	0.173525	0.135232	9.03283	9.03876	8.86003	11.0104	8.83913	8.67894	9.34084	11.5215	11.3731	11.2646	11.3341	10.4256	9.75155	9.24114	9.66965	8.80426
DNT-114	B08	5-Fluorouracil	40	5.56948	7.18722	7.33894	7.73399	5.5935	0.858825	5.31721	1.54014	0.153615	1.22846	0.969732	0	1.5067	8.68231	16.4376	17.8741	12.7803	14.9434	16.4696	17.7267	11.2789	0	0.138151	0	0	0	0.140878	0.145529	0.968956	8.01786	17.2108	17.8549	14.2948	17.9209	15.419	11.3881	14.615	12.4455	10.6896	9.21634	7.98074	12.7568	8.64404	8.46728	8.33867	7.16186
DNT-114	B12	5-Fluorouracil	40	0.32983	1.59792	0.475981	1.40137	1.41111	0.748858	3.67331	4.61867	5.72596	2.77193	0.178648	0.284031	0	0	0.143741	0.292052	2.71132	5.44563	7.99371	4.5897	7.91524	1.34079	4.72868	4.14057	6.49823	0.314444	0.453477	0.894587	1.64476	2.92108	9.04136	8.81597	7.32752	7.4329	5.9383	5.52105	1.8975	0.763829	0.682436	0.31285	0.641699	0.354894	0.185974	0.253411	0.753577	1.15497
DNT-127	B04	5-Fluorouracil	40	4.62859	4.65532	5.01412	3.1227	0.965343	0	0.385555	0.153485	0.358676	0.599865	1.22265	1.21127	0.471359	0	0	0	0	0.634482	2.70316	1.19002	0	0	0.418399	2.37225	7.36753	2.37344	0	0	0	0	9.2884	8.25442	10.262	6.76572	7.40622	7.45432	4.53504	7.52954	6.47163	3.67171	2.86456	0.602105	2.72814	2.84505	3.56267	2.57023
DNT-127	B08	5-Fluorouracil	40	11.8106	13.0438	10.1624	10.2923	9.18948	1.71293	2.93013	4.18152	6.8516	0.921427	0.141316	0.135833	0	0.137975	0	0	0.314632	0	0.135787	2.58191	3.92554	4.35068	0.627264	0.151111	1.91338	0.886142	0.660967	3.68657	0.647963	1.73912	16.0416	17.2635	14.9935	15.6074	14.5418	13.0999	12.9327	9.28392	10.4961	11.3929	10.2889	10.6025	10.9123	8.36006	1.39731	0.873598
DNT-127	B12	5-Fluorouracil	40
DNT-128	B04	5-Fluorouracil	40	7.52096	8.55817	6.77231	6.12301	4.77818	3.90375	5.06863	4.28712	4.02163	3.43518	0.285855	0	0.184221	0	0.221571	0	0	0.185499	1.70634	0	0	0.143601	0.274824	0.141704	0.35463	1.2081	0.698822	0.700621	0.57518	0	13.6274	11.7233	11.8769	7.74309	8.65555	6.7855	8.13216	9.15247	9.34461	8.311	8.33605	5.6192	7.28798	5.93461	7.35707	6.87121
DNT-128	B08	5-Fluorouracil	40	9.24295	9.14895	9.49377	7.96018	4.76276	3.86939	2.2685	0.684575	0.140058	0.446499	0.418806	0.137995	0.334078	6.0237	0.808364	1.72391	1.36615	0.949419	1.6201	0.996375	1.77165	0.135878	1.13931	3.51062	1.84987	2.04921	2.11839	1.80452	2.44488	3.28608	14.6734	11.2683	10.3484	13.1986	10.4058	10.4817	3.59345	8.38392	9.34184	9.68884	4.19131	0.895431	1.79952	1.87443	1.87832	1.68875
DNT-128	B12	5-Fluorouracil	40	2.99574	6.73024	7.70104	5.74639	4.97598	2.71477	1.97439	0.504646	1.52503	0.297454	0.448017	0	0	0	0	0	0	0	0	0	0	0.136747	0	0	0	0.135271	0	0	0.271309	0	11.3114	11.3568	10.9475	11.4441	10.033	8.73348	5.91803	4.20678	3.96001	4.29395	2.22566	1.88165	1.92057	2.13635	1.69162	1.79116
DNT-110	A04	5-Fluorouracil	120	0.270469	3.11623	3.34261	2.69032	3.49315	2.69679	0.912716	1.32448	2.3239	1.41681	0	0.770222	2.7082	7.62791	7.45719	8.07105	8.18416	4.7664	6.48485	7.01402	4.66655	4.18387	5.27302	7.3198	3.97047	8.36409	6.29285	0	0.195552	0.283132	4.59039	8.86552	4.66184	5.11364	3.45491	4.33446	3.88184	3.80441	3.30094	2.39915	3.89366	2.56052	1.25396	3.72463	2.42184	1.39884
DNT-110	A08	5-Fluorouracil	120	0	3.41336	4.28787	2.91211	4.26072	5.38267	6.96942	6.77382	6.61455	1.17743	0.14078	0	0	0	0.249053	0	0.161602	0	0.135318	0.30868	0	0	0.138632	1.55495	0.652879	2.88707	0.302137	2.52398	0.89386	0.357894	10.1878	11.8981	11.2409	7.46662	10.3586	5.79725	8.278	6.6398	8.05881	5.94469	6.50451	6.75574	7.3946	5.31911	4.74351	7.7673
DNT-110	A12	5-Fluorouracil	120	7.19484	9.17582	9.81739	6.88952	6.43469	8.17746	8.51972	8.11438	7.93928	7.93462	13.683	7.31451	0.867322	1.5735	4.56225	5.5841	6.83593	6.5515	7.43978	5.4741	5.30505	6.3163	6.56855	7.43517	6.24942	5.9048	5.01952	0.473712	6.9257	7.22377	15.8557	12.5435	11.7989	10.2978	13.0274	13.0197	15.7356	12.8096	10.5689	10.1313	11.5538	8.14084	10.4116	6.54337	7.52979	7.18198
DNT-111	A04	5-Fluorouracil	120	6.62628	4.55213	4.35185	1.86463	0.664953	0.369198	0.753925	0.988071	2.82275	5.76788	0	0.15039	0	0	1.07055	2.50793	6.46744	6.93374	5.98594	4.90424	3.39409	0.46184	3.54427	4.50171	3.24515	2.46081	1.16243	1.63495	3.32031	0.677405	11.1803	9.5255	12.6009	11.2313	9.00579	13.9536	12.4906	10.0152	8.12472	8.25517	6.17468	12.1494	5.60965	3.05819	1.7894	3.38862
DNT-111	A08	5-Fluorouracil	120	9.52259	13.4887	16.6602	19.7781	19.5443	13.0247	14.7258	10.7013	15.2364	22.8423	1.05679	0.789513	2.27575	0	0	0	1.46108	1.49705	2.39668	0.894338	1.72676	1.8147	0.142868	0.438117	1.28172	3.5156	1.56901	1.08871	0.720151	1.93222	29.6687	20.9452	29.1198	27.0355	25.1876	20.9325	21.3665	20.2238	23.0523	24.7041	12.8309	19.6112	17.7686	17.6165	22.3707	13.7588
DNT-111	A12	5-Fluorouracil	120	4.54304	4.99178	3.60426	2.37194	2.0493	3.67906	6.0138	4.69834	7.06139	5.45188	0.307565	0	0	0	0	0.429177	2.51793	0	0	1.46372	5.90874	2.54979	0	0.149749	1.94232	5.15279	1.20435	4.47395	4.59083	9.87778	13.958	12.0253	12.64	8.49612	10.4359	13.1134	13.1382	8.64066	10.3051	10.0149	12.525	11.6491	11.0943	11.6894	11.0054	5.89926
DNT-112	A04	5-Fluorouracil	120	2.49549	8.05777	13.0447	11.4292	17.1715	13.3408	11.4764	13.1344	8.4353	19.9471	1.878	1.43593	1.94443	0	0	0.633084	0.508569	0.253401	0.756226	1.26408	2.0073	1.18976	2.58847	0	0	0	0	0	0.655463	2.09199	9.73439	6.97284	8.23897	12.6067	17.2917	11.3796	12.2219	17.6778	19.3924	4.33497	15.9825	20.7996	16.2223	16.4321	13.069	13.6015
DNT-112	A08	5-Fluorouracil	120	6.38432	8.23017	10.0997	7.57158	5.50526	3.0227	5.60098	6.05103	4.01702	1.4534	1.7777	3.24225	6.66546	4.69126	4.46288	4.43158	5.04681	4.87363	5.9693	0.84593	1.28554	2.0071	3.23123	2.22579	4.63444	2.52051	1.15397	2.43617	2.18519	2.79764	16.8109	13.3528	13.2867	14.8912	14.5624	14.9609	13.9076	15.1166	15.8444	14.1121	14.8634	8.61557	12.2864	7.45045	9.65522	6.82145
DNT-112	A12	5-Fluorouracil	120	0.193877	0.687688	2.13343	6.1227	9.42689	11.4139	12.0877	10.7604	11.8864	8.85597	0.229104	0	0	0	0	0	0	0	0	0	0	0	0	0	0	0.475403	0	0	0	0	7.66972	12.1825	9.5073	8.70287	10.4164	11.3595	10.5795	8.10313	8.16852	8.3466	2.1223	0.669826	3.78941	8.6348	6.86008	5.02853
DNT-113	A04	5-Fluorouracil	120
DNT-113	A08	5-Fluorouracil	120	1.90669	1.27551	5.02037	4.57282	6.10725	4.76181	5.23484	0	0.668768	0.621852	0.140187	0	0	0	0	0	0	0	0	0	0	0	0	0.140018	0	0	0	0	0.874614	0.188081	12.7426	11.1586	14.1321	13.5799	13.3317	13.4691	11.8382	6.71431	8.335	11.1721	11.9054	6.96666	5.08553	3.12671	6.84557	5.06215
DNT-113	A12	5-Fluorouracil	120	8.92296	8.8597	8.39887	6.69075	6.61149	6.21233	7.60933	6.42719	6.93417	7.18328	0	0	0	0	0	0	0	0	0	0.498924	0.571386	2.59904	8.23331	7.24398	7.30438	8.03365	6.88426	5.45055	6.77841	8.19061	8.50186	10.3564	12.094	10.6952	7.12593	6.08583	7.15752	7.04652	6.44531	10.4377	6.86926	5.38653	6.90911	6.9077	4.59075	0.445904
DNT-114	A04	5-Fluorouracil	120	4.7251	7.59303	5.58144	8.44091	6.54379	8.58295	5.95333	8.03383	7.84909	7.50868	1.01525	0.316358	0.135206	0.578354	1.96401	3.52149	5.99777	6.19669	4.63296	4.53996	1.33938	1.42143	0	1.03741	5.49616	5.64205	4.63788	1.80533	0	2.65019	14.4425	15.6649	19.7434	17.1123	12.7245	13.0877	20.1419	16.5989	15.4115	14.0939	16.1523	14.8661	16.0445	15.6169	14.0898	14.637
DNT-114	A08	5-Fluorouracil	120	4.78372	3.83051	3.59394	2.29651	1.36438	0	0	0.138835	0	0	1.38982	4.0403	8.59465	9.94984	10.1644	9.87187	9.03129	1.90579	2.35038	2.19965	0	0	0	2.83748	6.20182	7.22279	9.59865	2.44	4.44678	4.88541	7.01345	9.14274	6.38124	4.42842	5.40921	5.27047	6.07328	7.55881	6.5454	4.67068	8.00481	5.19339	7.11743	2.69198	3.60595	6.59814
DNT-114	A12	5-Fluorouracil	120
DNT-127	A04	5-Fluorouracil	120	10.3125	7.88244	9.55891	7.01688	8.37303	8.18702	7.44999	1.53546	0.333903	3.66195	0.144371	0.136142	0	0	0	0	0.137938	0	0	0.138477	0.756437	2.01679	3.3838	3.73833	2.24745	2.48577	0.273315	0	0.758183	0.32543	10.3286	10.1726	8.30116	7.22605	6.12968	7.47145	5.93076	0	1.87209	4.01367	4.6486	3.62787	3.08548	6.51417	1.62402	1.17845
DNT-127	A08	5-Fluorouracil	120	7.69812	6.28064	6.38033	5.876	6.55872	8.18737	6.04658	2.4672	4.05668	1.25148	0	0	0	0	0	0	0	1.34758	2.42845	0	0.691192	0.81864	0.334559	2.45797	1.0872	1.9358	2.70201	0	0.292511	0.596829	8.97856	9.7121	11.1337	12.0265	11.9021	8.18665	7.54594	8.75851	11.1166	8.62936	6.69064	7.75316	4.25934	7.88426	7.17503	7.32316
DNT-127	A12	5-Fluorouracil	120	8.72762	8.42315	7.94202	6.64404	5.57564	8.1757	7.09135	7.29981	3.49159	7.08572	0.713825	0.863819	0	0	0	0.148475	0.35835	2.50832	2.9926	4.15305	0	0	0	0	0	0	0.49834	1.29237	5.45934	4.75942	15.175	10.3646	5.71055	6.75762	7.79447	8.69612	7.11781	8.55658	9.43986	7.42204	7.33982	8.12475	7.11753	11.8759	9.14169	6.59065
DNT-128	A04	5-Fluorouracil	120	12.4902	9.04692	7.75184	8.63397	6.44752	5.16878	3.602	2.49482	1.27016	0	0.478344	0.285637	0.318979	0.759216	2.62094	2.35805	7.68613	14.0039	11.6397	10.0193	8.76829	12.5773	3.34717	0	1.96638	3.93502	0.993256	0.505669	0.601739	0.285411	14.2189	10.1171	2.34717	0.29349	0.570095	0.315509	1.18863	3.31232	1.15975	1.59708	0.913831	1.1803	2.23649	0.365152	1.36618	1.01412
DNT-128	A08	5-Fluorouracil	120	11.302	10.9735	7.37429	9.91722	8.30288	8.20795	5.94209	6.49729	6.30044	6.31245	1.74351	1.41652	4.54449	5.56641	7.30939	6.339	7.15355	5.45286	9.17651	10.461	5.42299	4.74305	5.39008	5.5789	6.16786	6.23538	3.82348	5.58196	5.76054	3.70365	13.0432	10.4714	11.3721	10.7229	8.50132	8.36888	7.36607	7.78475	8.07756	8.13466	8.58122	7.07607	7.48198	8.20996	9.09549	7.41762
DNT-128	A12	5-Fluorouracil	120
[truncated: 4 more columns]

## Sheet: 6-Aminonicotinamide
				units=distance moved (cm) per 2 minute interval
Plate #	Well	Chemical	Final Concentration (µM)	0-2	2-4	4-6	6-8	8-10	10-12	12-14	14-16	16-18	18-20	20-22	22-24	24-26	26-28	28-30	30-32	32-34	34-36	36-38	38-40	40-42	42-44	44-46	46-48	48-50	50-52	52-54	54-56	56-58	58-60	60-62	62-64	64-66	66-68	68-70	70-72	72-74	74-76	76-78	78-80	80-82	82-84	84-86	86-88	88-90	90-92
DNT-71	H01	DMSO	0	0	0.336868	2.95244	5.16144	6.66015	6.27388	5.52048	4.70778	3.53267	4.39735	0.50614	3.54527	5.76858	5.24179	0	0.891572	4.84558	3.62881	3.51208	1.47366	1.142	2.60258	1.24018	2.17072	1.25665	1.55198	0.151552	2.81375	3.05016	3.37344	8.98908	11.0135	10.1077	10.9996	8.18698	7.87649	5.78161	7.20822	5.22067	7.95398	8.04844	4.17578	4.42615	2.83519	1.28614	2.79645
DNT-71	H02	DMSO	0	8.56716	7.06265	7.26563	4.79148	6.03676	6.04221	4.95689	3.84686	4.60582	2.22427	0.451034	0.137407	0	0	1.16463	3.08266	0.654518	3.61973	0.810045	0.706939	0.290785	0.539166	0.816025	0.922361	0	0.27955		1.537	1.19275	0.476263	16.9157	14.5208	10.1919	12.7949	13.5516	11.9691	12.5645	13.4095	13.2805	11.5884	12.3988	12.9703	8.63808	11.3303	8.51307	11.7801
DNT-71	H03	DMSO	0																											7.35441
DNT-71	H04	DMSO	0	0	0.163492	1.07145	2.87481	4.16222	5.32819	1.53887	0.567667	1.17879	2.20384	0.394729	0	0	0	0.18152	0.291452	6.81301	1.51056	4.74118	0.144555	0	0	1.04696	7.92096	10.4281	6.56966	5.40061	2.39851	5.62343	3.24037	11.879	12.0785	10.7914	11.0327	11.943	7.44654	7.20102	3.74783	1.57722	0.964661	1.04263	0.585079	3.47291	4.27426	5.63374	4.15259
DNT-71	H05	DMSO	0	2.23838	9.62541	10.2326	8.55814	6.57496	7.8711	8.13502	9.74431	9.32813	7.03177	0.714373	0	0	0	0.287661	0	0.611719	8.2316	8.68908	5.19577	2.1777	8.47486	8.39128	0	0	3.57855	0.151013	8.60879	8.97773	7.89639	12.7479	12.6082	9.65183	10.456	7.02066	7.57377	6.24326	6.09071	4.75108	2.05769	4.20156	4.78096	1.52405	1.31803	2.63449	1.72496
DNT-71	H06	DMSO	0	0	5.06044	12.2661	10.9638	15.1571	9.17151	0	11.5168	12.7432	10.2062	0	0	0	0	0	0	0	0	0	0	0	0.142998	0	0	0	0	1.54648	0.158073	0.135732	0	8.12511	12.0783	8.90681	15.4836	12.7084	7.98535	4.80201	3.60609	2.87303	1.46209	3.52558	4.58823	6.40144	2.88406	2.97659	2.82776
DNT-71	H07	DMSO	0	0	3.76188	4.82688	7.61729	8.19256	9.11162	8.59482	10.4352	6.40918	8.83001	0	0	0	0	0	0	0	0	0	0.161809	0.60811	0	0.13569	0	0	1.84345	5.76496	2.30187	8.70769	4.32102	17.7246	17.4177	16.9293	15.6044	15.0561	14.6051	14.5299	11.9397	10.3935	8.12239	8.44221	8.79816	8.50019	7.03864	4.40073	2.8224
DNT-71	H08	DMSO	0	2.77121	3.80087	2.06033	4.50268	5.28723	3.41569	2.9493	1.85295	4.23509	3.54801	0.155503	1.83719	2.82069	3.56783	7.59836	6.73584	8.95959	0.14146	9.11619	7.71347	5.0939	0.759393	4.24556	4.96682	7.76463	0.44746	1.18648	7.55908	4.16103	2.76247	11.8634	14.7837	16.0113	10.6687	3.97551	6.7206	2.1856	4.09561	2.05744	3.16562	3.14298	1.35177	0.518872	0.938577	1.10483	1.02005
DNT-71	H09	DMSO	0	2.01112	3.57966	2.29704	11.1336	15.3251	5.29334	14.2242	3.57283	6.5912	11.8441	1.40629	0	0.145253	0	0.16136	0	0	0	0.727621	1.35614	4.31909	0	0	0	0	0.15608	0.663808	2.90885	0.175362	1.75159	12.1363	13.8838	17.0415	15.3528	12.3778	11.2371	13.4508	13.604	12.6589	12.4786	11.2374	6.74816	3.3521	2.69976	1.48239	1.68855
DNT-71	H10	DMSO	0	10.7005	17.3325	8.99628	11.5156	7.53144	3.12338	6.2092	4.7179	4.44565	9.33667	0.156213	0	0	0.136382	0	0	0	0	0	0.136503	0.157671	0.33345	2.18409	0.597922	0.303864	0.531426	0.869593	2.24454	0	0.147212	10.0388	5.85322	11.1196	12.5675	17.7732	15.3923	9.9347	9.86572	13.9487	15.3254	9.77633	10.83	5.89879	5.05122	4.19192	4.76585
DNT-71	H11	DMSO	0	0.151445	6.5549	1.95219	1.53939	0.500064	0.443732	4.94716	1.32852	0.718618	0.649983	1.81115	0.302263	0	0.483589	0.144832	4.67645	4.72949	6.51058	4.37402	3.65933	2.85027	5.00101	2.60187	1.62156	6.99549	7.87425	9.74085	3.61542	1.9294	1.14699	9.45665	11.5129	12.9387	12.6556	17.0641	9.43056	10.1152	10.3413	7.13308	9.88527	7.55377	5.06468	6.68022	7.96476	7.71262	4.99993
DNT-71	H12	DMSO	0	4.60698	11.7257	10.9513	9.39399	9.13871	9.12034	7.95635	10.6781	8.64316	8.05653	1.05937	3.38476	5.47055	6.89598	8.82106	8.05646	2.40311	6.51853	4.01117	7.56405	5.12693	0.171555	3.80734	2.18378	7.23341	6.05776	3.82648	4.92355	6.93375	5.77522	16.9807	13.8445	10.3422	11.6072	3.07611	6.29629	13.7124	12.0641	13.1829	15.4705	12.5782	13.9196	15.7975	11.8689	11.8875	12.4112
DNT-72	H01	DMSO	0	5.88059	8.83752	6.57167	6.68964	5.59956	5.74757	4.35381	5.31909	5.8973	1.39366	0.517922	1.40583	0.287868	0	0	0	0	1.76531	3.86739	5.29732	3.25884	3.43185	2.82568	1.16927	3.32434	4.98036	6.5274	3.18367	5.25158	4.84783	14.3389	9.01842	12.136	11.7388	8.20343	8.18847	8.53922	5.54459	3.68299	2.76859	0.767683	1.58031	1.23563	1.69707	1.44599	0.894238
DNT-72	H02	DMSO	0	1.06127	1.4172	1.46509	1.98632	1.41318	1.15211	0.989886	1.19534	0.493972	1.08552	2.92554	1.64094	2.29971	4.14385	4.32046	4.1727	2.93961	4.59628	4.51283	3.09133	6.30378	1.70262	1.40655	1.87781	4.93579	5.66167	3.53884	1.08534	3.0546	3.70168	5.41434	7.33352	6.54331	5.02983	6.44126	2.86839	0.224749	4.873	4.02125	2.87017	1.07541	2.56862	0.986558	1.07118	0.86402	2.83521
DNT-72	H03	DMSO	0	2.56133	7.01941	6.37284	4.96942	4.02606	2.51	3.65118	1.95723	0	0.476772	1.26447	0.64848	0	0	0	0	0	0	0	0	0	0	0.271069	1.26501	1.17245	1.72369	0	6.54848	0.179101	0	12.4916	7.11766	3.95275	3.91901	5.37277	3.13722	3.31125	1.99466	1.00332	1.35149	1.18528	0.135998	0.354875	0.253577	0.896517	1.33137
DNT-72	H04	DMSO	0	0	1.02472	4.04325	9.49096	7.91096	8.1762	7.75501	11.268	11.5296	14.2785	0.822923	0	0	0	0	0.135395	4.88613	9.23229	6.80973	8.29663	7.50428	0.190303	7.77317	4.33062	0	0	17.4871	0	0.556026	6.6346	12.1386	9.91385	12.5687	8.95788	10.7075	15.4557	14.86	10.5719	6.05992	9.74171	7.51682	8.64778	3.53436	5.02967	6.9872	7.95499
DNT-72	H05	DMSO	0	3.85748	5.59862	9.51171	4.15817	7.76874	8.46855	10.1623	9.927	9.41702	7.01854	0.713306	0	0	0	0.13508	1.65642	0.295456	2.57209	9.00851	11.036	7.6853	15.631	11.0689	6.99146	15.1534	11.2399	0.423819	6.71187	0.190207	0.135889	18.8587	17.92	17.556	12.4699	12.9664	14.2928	14.5259	13.2592	9.70403	13.0149	8.3558	7.42505	10.9992	3.93648	9.83445	7.31611
DNT-72	H06	DMSO	0	6.49649	10.0086	14.2296	13.4346	23.8497	20.1218	21.5214	29.2431	15.7231	15.6759	0.318406	0.135598	0	0	0	0	0	0	0	0	0	0	0	0	0	0	8.75687	0	0	0.156241	11.2084	10.8419	10.9915	11.5844	11.9964	11.9607	12.071	9.00395	8.82626	9.05381	9.41326	10.695	8.8077	10.4255	9.30204	7.30367
DNT-72	H07	DMSO	0	7.19638	8.78937	6.583	8.98532	10.0688	8.81409	7.6273	9.29727	8.2052	8.28293	0.920658	0.44335	1.3519	4.83531	4.8561	5.81816	9.57423	6.30265	12.9433	6.20711	7.09248	0	0.239691	4.88741	2.81587	12.3302	1.72237	14.7142	12.8551	13.6799	22.5528	26.9607	27.125	26.9645	22.4595	19.1894	20.7497	20.1946	16.461	18.8572	19.4322	17.4201	16.4834	15.7735	14.7487	17.9301
DNT-72	H08	DMSO	0	5.6104	3.29749	2.5951	8.46378	6.41088	7.71973	4.48172	0.889128	0.284823	1.06491	1.22097	4.27891	0	0	0	0	0	0	0.247414	3.03232	3.00027	1.01844	0	0.534409	1.77583	3.06264	1.0235	0.14695	0	0	13.3244	16.1615	13.9798	15.3844	9.97001	8.01794	9.92275	8.88666	9.62507	8.549	9.45836	6.1886	6.05794	8.4343	9.98931	7.43377
DNT-72	H09	DMSO	0	11.302	10.8729	11.3246	12.7464	13.1731	10.7033	14.7608	13.3025	12.9145	11.7613	0.836144	0	0	0	0	0.387102	0.541057	0.780531	1.59997	7.08805	11.6109	12.7881	10.0782	4.30828	0.98809	1.17963	7.69338	2.75533	1.25291	1.40768	20.0096	15.6674	18.3172	16.9766	17.6299	18.8072	18.9673	15.4972	19.7417	20.1719	20.4109	21.4551	19.5229	15.4686	14.2865	17.3797
DNT-72	H10	DMSO	0	9.78325	10.9862	9.6759	0	2.59438	1.43351	0.648164	0.606472	0.768622	1.74113	2.00236	1.18295	0.135998	2.10482	2.92406	0	2.57192	6.91063	0	0	0	0	0	0.479778	4.28522	5.11548	14.2218	7.39054	6.37784	11.6426	9.28301	16.8314	15.0934	18.1782	23.3677	11.2735	14.6318	15.9496	14.2264	11.3196	11.1604	10.8015	13.4484	9.02055	0.195518	6.96317
DNT-72	H11	DMSO	0	11.0025	13.365	18.2475	16.58	16.552	14.4485	14.678	13.4254	11.4163	4.92896	0.453795	0.982116	4.45951	9.37915	5.12217	9.15342	6.54511	7.24307	7.0384	6.19123	6.80514	13.355	10.8108	8.19254	9.69628	14.2905	6.2454	13.9395	9.79641	14.2239	16.3196	15.9856	13.0439	11.6216	11.9726	12.8111	13.3864	11.7298	12.7897	10.361	10.9376	8.45894	8.84064	12.002	9.26116	9.99213
DNT-72	H12	DMSO	0	4.01013	8.41826	7.79589	6.39012	5.9443	6.88281	4.88353	3.31705	4.84031	5.20663	1.72867	0.943397	0	3.69971	3.52592	6.30741	4.61235	7.10633	8.11796	10.2273	10.0993	10.0183	6.04662	6.26083	7.63215	4.32053	0	3.12298	4.46847	4.98261	15.3216	18.5626	18.3014	19.3673	14.4092	11.5055	11.4071	9.97672	9.72379	0.959256	1.45341	2.55312	6.22776	2.29087	2.58266	1.69475
DNT-73	H01	DMSO	0	4.708	7.51242	3.27906	9.22061	9.03566	9.89183	3.11354	6.41059	5.88597	0.828953	0.229245	0	0	0	0.209726	0.220448	1.67979	2.42784	7.87567	9.20964	9.29384	8.4748	7.30817	1.91668	0	0	5.57311	0	0	0	11.0375	9.7749	7.01751	13.1029	8.9426	1.94391	0.178419	0	0.346695	0	0	0.393241	0.200999	0	0	0
DNT-73	H02	DMSO	0	3.42338	9.21863	10.5479	9.68642	11.4197	10.1342	12.7134	11.1315	10.2458	8.13441	0.932521	0	0.565059	2.17335	4.86444	7.96832	12.4407	7.47664	9.40201	8.14593	12.4701	6.84031	8.30659	13.1754	11.6613	5.09171	9.10287	10.2686	7.60414	7.83122	20.1456	19.9611	20.6141	21.7207	19.0363	17.743	17.8151	15.3184	14.5446	2.41467	9.99886	11.1459	12.2511	13.1561	12.5236	10.8569
DNT-73	H03	DMSO	0	3.19162	3.34701	2.74617	2.91386	1.22992	1.32881	0.159749	0.201231	1.11686	0	1.97717	0	0	1.95291	6.54371	6.70786	10.6938	4.80741	10.8969	11.1857	4.63315	11.2507	9.46632	13.1229	6.77175	10.6763	10.3352	7.15263	11.3866	9.00245	18.4085	18.1893	13.7735	9.66225	7.64287	6.09289	4.70412	6.76593	3.48142	0	0	0.821196	3.65968	2.69343	0	0
DNT-73	H04	DMSO	0	5.54801	11.4791	9.11688	7.39748	9.00707	5.07085	7.84359	9.65697	11.351	11.8318	0.290779	0	0	0.139808	0	0	0	0	0	0	0.581574	0.675384	3.92479	6.24096	10.0138	8.00187	0	4.65044	8.39688	2.97437	11.8051	9.58086	10.2907	8.92819	14.3273	13.6172	14.8628	11.8012	11.5046	9.72227	12.6642	11.0553	12.5539	8.3882	10.8583	12.8096
DNT-73	H05	DMSO	0	16.3035	12.0134	13.3686	14.3589	14.8008	13.1696	19.3936	21.2001	30.1955	17.2172	0.755118	0.709813	0.459719	0	0	0	0.135497	0.776371	0	0.300066	4.33678	1.80828	3.35202	0	0	0.420923	5.83105	0	0	0.135599	19.1457	11.3759	8.59935	16.6477	25.199	23.7752	21.5955	18.7838	23.2143	20.6347	24.1077	20.1722	24.0094	28.0333	29.1009	15.5989
DNT-73	H06	DMSO	0	8.82676	11.1371	4.86515	2.84551	2.63694	1.7866	1.37268	1.2114	2.16565	0.145478	1.96119	8.80218	1.80078	6.11824	13.6414	15.7646	5.32589	0	2.87687	2.1585	0.745809	8.10638	0.86713	3.23516	3.17542	0.765423	2.92847	7.91169	3.4968	0.584918	19.9263	22.6168	21.9458	16.6397	12.6925	15.6385	15.6581	17.2608	17.7178	9.92229	2.74846	1.18509	6.44804	4.6099	5.16819	3.47245
DNT-73	H07	DMSO	0	4.5038	4.71523	3.53922	4.41249	6.71648	6.43048	6.06453	6.75358	7.92373	6.58751	1.2595	1.22502	0.443705	0.136114	0.135832	0	0.605405	5.80338	4.20676	7.32328	1.29697	4.44113	1.73451	1.40187	1.79986	1.41757	0.1642	3.61888	5.01904	5.86749	14.1768	10.576	10.6211	11.9298	11.9388	11.4333	10.9104	12.2889	13.2375	6.24954	10.5485	7.91665	6.71942	6.82529	5.21404	5.38348
DNT-73	H08	DMSO	0	9.86868	13.1849	11.3034	14.1297	12.1406	15.2452	13.2098	13.7283	11.2923	9.16094	0.171353	0	0	0.151398	0	1.01801	0	0	2.22271	5.133	8.86218	8.1361	7.50033	0	1.81759	1.3059	2.44114	0.436611	1.25204	4.52914	15.9697	14.0346	12.7057	12.3749	10.8747	10.4953	11.115	10.0621	10.2134	6.26866	10.2125	7.74685	8.87486	7.75864	8.7813	1.13545
DNT-73	H09	DMSO	0	4.77379	9.58702	9.40535	12.2631	15.2937	13.2725	7.66251	11.6659	10.9163	2.84388	2.0345	0.510574	6.4031	11.2023	5.01034	0.140745	0.557274	2.21405	3.57957	2.56194	3.95735	2.34303	2.94854	1.35808	2.50173	0.67786	0.54832	2.42999	2.67976	1.32114	15.3367	5.61155	8.60778	9.57083	6.31203	8.07309	6.61814	4.40069	7.28531	6.97434	6.39326	3.90285	5.17428	5.73454	0.543494	0
DNT-73	H10	DMSO	0	16.4714	12.6098	14.7421	12.6361	15.6734	14.2336	14.0112	17.3122	16.1601	14.3099	2.03865	0	0	0	0	0	2.20341	6.03655	10.038	12.8608	17.1013	19.8098	20.1869	15.6434	21.1299	8.25733		0.146535	0.952794	1.043	20.3702	19.0272	23.3379	22.0595	22.0126	19.9225	17.4878	11.8078	14.0594	1.15657	0	0	0	0	0	0
DNT-73	H11	DMSO	0																											0
DNT-73	H12	DMSO	0	9.22547	12.2802	11.1652	10.4473	9.35859	9.74695	8.45987	7.98439	7.86484	4.66246	0.193596	0	0	0.755895	5.4825	4.91812	0.840377	5.13656	5.12155	5.05181	4.43583	6.56607	8.22479	12.5407	4.1889	0.135364	2.47105	0.36484	3.93975	0.291814	18.071	16.7478	15.7777	14.6765	15.3456	11.3236	12.8036	13.3918	10.4869	10.0663	11.2995	10.4048	8.6785	9.83535	12.6189	10.5142
DNT-74	H01	DMSO	0	0	0.150592	0.145694	0.325377	3.82998	9.94969	11.0063	5.06536	8.10211	11.1851	0.601494	0	0.14191	0	0.157121	0.42174	0	0	2.28532	0.136841	0.513328	0.235142	1.87737	1.51782	0	0.15611	0.144479	2.08163	0.27605	0	18.1709	16.1244	16.0393	11.3203	16.0573	14.1993	14.5043	12.8126	10.2378	12.4545	8.31067	7.17648	3.73706	1.44975	1.65821	1.37197
DNT-74	H02	DMSO	0	6.41028	10.3405	10.3064	11.8425	14.669	14.1394	10.117	1.40031	0.411529	1.02069	0	2.31552	2.66159	0	0.141727	0.328964	1.53973	2.20062	0.135663	2.46322	0.530564	1.26429	1.58135	0.728797	2.54023	0.878498	0.639727	0.542687	0.802207	0	11.407	11.8813	12.7031	11.6908	7.03059	0	0	0	0.639081	0.857314	1.94431	7.81271	9.26281	9.27798	7.7114	6.60956
DNT-74	H03	DMSO	0	0.410045	3.82654	5.43067	5.8885	9.58377	10.6389	11.3803	6.49116	11.5844	9.22894	0.292887	0.272835	0.135305	0.952485	1.49824	0.84621	2.34098	0.163973	3.12837	1.90754	3.96282	5.99496	1.12678	2.49711	4.70237	6.41373	0.1944	0	0.32075	3.28597	17.1935	13.4209	13.0837	12.3661	10.6148	12.5003	10.6116	12.3016	7.73247	11.485	8.10508	8.09243	7.26436	5.56588	6.86699	4.46723
DNT-74	H04	DMSO	0	6.25054	14.1025	14.413	15.5048	14.6896	15.8184	18.0753	17.9158	16.3567	21.1037	0.444462	0	0	0	0.414145	0.991377	0	0.136168	0	0	0.779498	4.77413	6.31112	1.05465	4.69292	5.65433	3.41833	0	0.824208	3.10946	18.4047	20.763	22.25	18.2454	20.1975	19.693	19.0265	21.8898	18.8021	13.5826	15.9672	17.9431	18.2325	17.8302	19.9718	20.3877
DNT-74	H05	DMSO	0	4.34535	7.42071	6.63969	7.79986	8.65281	9.90573	8.63486	7.51391	5.74632	4.65284	0.293762	0	0	0	0	2.13603	3.06912	6.3063	6.24606	2.22573	5.00799	1.00237	0.139369	1.50771	4.08126	6.34731	5.20634	4.69602	2.79331	3.80267	18.5328	14.7281	12.1985	11.2825	10.7484	7.6227	5.78921	9.41429	7.9234	9.70439	7.63212	1.21907	7.72527	7.01507	5.38128	7.24669
DNT-74	H06	DMSO	0	1.03699	1.29553	1.78025	0.953404	7.43781	5.52925	9.45048	1.41839	1.13939	2.07266	2.81804	3.39813	1.53682	0.560505	3.38781	4.2724	3.47901	2.93797	9.39579	7.40725	0	0.14527	5.0082	8.93837	2.25076	1.23031	3.33111	5.19062	8.66643	3.75564	13.3926	13.0255	13.9889	11.0545	11.0454	11.377	11.5322	9.42431	9.75462	12.4548	9.99297	9.74549	6.5834	8.51294	8.95608	7.98404
DNT-74	H07	DMSO	0	0.553967	2.91055	5.3895	5.72074	4.56728	4.6683	2.14904	4.40905	3.81571	3.5198	0.138438	0.147126	0	0	0.14826	0.939401	0	1.65747	4.59354	5.11408	4.77141	3.24583	4.36361	3.35135	3.92579	3.16112	1.87174	6.33794	3.93489	1.25568	16.5502	10.5284	10.3309	11.0769	11.511	10.9121	7.59842	9.88881	7.85741	5.94971	7.36277	5.80067	2.52566	6.00088	6.1596	5.49967
DNT-74	H08	DMSO	0	10.3374	16.327	17.0001	18.6202	16.3947	14.1561	17.3523	16.6429	15.2039	18.6986	0.305684	0.214786	0.522692	2.22957	3.83802	1.21215	0.779126	0	0.926028	4.57674	0	13.9558	0	1.58133	5.82744	0	2.24309	1.18031	11.7865	0	18.6692	15.9475	18.2463	14.7049	18.9915	15.6381	18.8903	20.3737	16.9967	16.3578	12.8408	16.0884	16.3495	14.4439	12.9918	14.9125
DNT-74	H09	DMSO	0	5.5766	2.55135	7.03302	0.995904	6.01619	2.76677	7.72164	1.27296	1.32216	3.9069	1.7988	2.02633	2.13436	0	0.135853	0.419976	2.75709	3.74226	7.41766	4.80783	4.87331	1.41838	0.675031	2.69038	4.38783	5.34077	7.5008	0	1.20626	5.19128	14.1181	12.6886	5.31486	1.20351	0	0	0	0	0.190721	0	0	0.293661	0	0	0	0
DNT-74	H10	DMSO	0	0.735031	2.39676	5.70977	6.02716	8.19035	9.98968	4.6959	9.93174	9.26104	8.89118	0.161894	0.135432	0	0	0.271969	1.00638	4.39982	5.93112	7.46139	6.72446	6.92607	7.0277	7.7454	5.8376	8.96623	3.31806	10.3409	6.47975	8.3147	5.12735	11.2747	12.2283	15.3375	10.1626	6.27507	9.30388	11.8131	9.13348	12.4593	6.4245	0	0	5.78293	3.59128	7.84669	9.49974
DNT-74	H11	DMSO	0	6.95578	9.45556	11.4631	10.5472	10.1318	4.73257	2.6315	4.82037	6.27874	2.0338	2.57987	5.96041	0.619577	0.460996	0.141461	4.39738	5.79881	1.90295	0	0.466486	4.33503	8.27411	7.60947	10.38	5.26189	7.48948	21.5684	7.50026	4.10222	4.46437	13.2549	15.2854	14.5898	15.6419	11.1967	9.91873	15.1701	10.894	11.326	8.72008	3.52963	1.60395	3.48802	1.11111	2.00511	0.163594
DNT-74	H12	DMSO	0	0	4.28045	4.70382	10.1199	11.3657	10.374	12.444	17.6747	7.00359	3.7936	0.395833	0.154263	0.254875	0.189092	0.784017	0	0.46767	0.135507	3.45676	4.13524	7.29542	4.90555	12.3064	13.3435	15.3469	18.5404	0.176209	16.9189	23.7376	17.916	13.8495	12.785	12.7275	7.44971	7.34007	6.50208	4.97447	2.2125	1.14122	1.31961	2.09607	1.96568	2.11302	4.99133	4.2216	4.35411
DNT-75	H01	DMSO	0	6.12641	6.05461	4.96	4.80671	2.8093	4.07952	5.45077	3.99206	1.12318	0	1.97004	3.28069	2.69447	1.23525	0	5.61045	0.410338	4.85078	1.11113	6.41584	5.06664	7.00973	7.20272	5.04722	6.7671	4.64931	0.146912	0	0.347274	0	9.67671	9.12401	11.1232	9.2559	9.98461	5.35444	8.89144	7.75484	6.48454	6.60806	3.58657	0	0	0.365661	0	0
DNT-75	H02	DMSO	0	1.27424	2.61552	5.18157	3.96327	3.78996	4.55607	3.83416	2.93873	3.47894	5.04	0.656802	0.139397	0	0	0	0	0	1.82681	1.84192	2.87555	2.41771	0.409513	2.33127	6.09034	1.93785	0.139694	8.08178	0.190342	3.91251	9.38715	6.87409	7.62289	6.80817	6.98906	5.29038	6.73299	9.61013	8.23998	8.44876	7.54793	7.98913	5.7839	6.82724	7.22076	5.63066	5.5805
DNT-75	H03	DMSO	0	5.90194	7.72887	6.41638	2.98602	5.06879	4.76548	2.02499	5.8736	8.52944	6.22966	0	0	0	0.135551	1.0273	0.669549	4.24796	6.30895	2.43632	6.75542	5.6687	0.307194	0.178403	1.88083	4.69409	6.71174	2.86453	11.6268	4.55339	0.367002	12.6939	12.3714	11.9199	6.98137	4.32538	4.78738	2.66303	2.47835	0.777582	0.848814	0.282299	0.135141	0.496697	0.71395	1.7362	2.11238
DNT-75	H04	DMSO	0	3.44408	2.23749	1.94361	4.41349	5.40421	2.30395	3.61215	2.25168	1.12974	0.513485	1.76291	1.47451	0.982537	0	0	0.645013	3.51447	4.00932	7.55698	4.60267	1.45551	1.4273	0.656627	0.788634	1.17436	6.02516	0	0	0.893549	0.41835	14.1595	14.3568	4.72827	7.26511	2.57615	1.60192	2.73306	4.86294	1.03218	2.4579	4.35886	5.49384	1.69163	1.98457	3.59872	1.7676
DNT-75	H05	DMSO	0	0.639891	0.188307	1.55418	0.6582	1.50038	0.142217	0.498126	0.661982	0.136909	0	0	0	0	0	0	0	0.443055	0.900771	4.48771	6.14897	4.88419	3.75516	6.11863	0	0	0	2.58392	0	0	0	9.13476	9.5739	11.456	12.2592	7.79202	7.50873	5.8563	7.6867	7.10532	0.918853	0.461519	0.403373	0	0.277162	0	0.252566
DNT-75	H06	DMSO	0	2.07521	4.20246	5.31184	4.50759	2.86851	2.51641	2.17279	3.05223	0.314316	1.50434	2.33315	2.40115	3.76182	0.976863	0.333532	0.227168	3.4592	4.01957	2.68266	4.8967	2.96319	3.57274	1.33057	3.91104	0	0.63762	3.04737	0.978003	0	2.53249	12.0995	7.04865	3.82536	6.33182	4.86697	3.6203	0	0	0.281871	0.49328	0.494261	0.29819	1.27587	0.665152	1.7399	0.481593
DNT-75	H07	DMSO	0	0.135929	7.05844	10.1045	9.35543	8.61229	18.0728	5.84304	10.1318	17.8008	13.3869	0	0	0	0	0	0	0.144182	0.435138	0.951317	2.93432	4.03555	1.54407	2.47246	0.706907	2.40908	4.03584	0.760798	4.13554	4.65975	4.87518	14.2812	11.4086	11.049	6.88786	6.43561	14.7221	11.4711	8.34244	7.90282	6.70725	12.7526	15.7141	7.88225	6.44646	7.95398	5.77024
DNT-75	H08	DMSO	0	2.14452	3.0401	2.82517	4.56413	2.66918	2.23573	1.17855	0.953189	0.149711	0.143449	0.971584	0	0.135513	0.288771	0.382672	0	0	0.34117	0.711727	3.05494	3.13735	2.54682	0.500335	0.851746	2.86214	2.81616	0.161415	0.946319	1.54004	0.755543	10.5999	11.1981	11.2568	11.3855	8.05981	5.78505	7.9786	5.98577	5.40515	3.79943	2.32001	4.45334	3.0522	1.8285	2.49471	4.43438
DNT-75	H09	DMSO	0	15.3418	15.3129	15.1038	12.5905	8.77436	8.17997	4.46704	5.95758	10.9292	16.6248	1.15162	0.658925	0.481065	1.44627	7.72047	4.87064	1.00032	5.4045	10.4757	5.27366	12.3879	7.89496	10.8664	3.20412	6.07934	4.04777	6.59311	3.62784	5.12921	6.09152	30.6934	19.0424	24.9151	22.5916	16.4096	15.8307	16.337	17.2218	17.3086	13.5852	16.6399	10.7852	11.5883	14.3727	9.05831	14.7664
DNT-75	H10	DMSO	0	4.03529	5.98685	7.49955	9.13698	8.3966	13.4651	12.5439	18.0969	17.9795	16.9334	1.07196	0	0	0	0	0	0	0	0	0	0	0.845767	6.46951	7.31181	3.0338	7.52154	5.22572	6.13022	4.71527	0.601583	16.9089	14.0184	14.2609	17.4903	14.7453	17.1534	17.7653	14.8286	20.8976	15.4796	17.8875	22.2794	24.3108	20.5307	18.9747	19.0378
DNT-75	H11	DMSO	0	6.56205	7.73935	7.84116	7.17832	5.59775	4.3792	12.0875	12.0173	11.6883	5.81517	1.00152	0	0	0	0	0.201889	1.0136	1.74575	2.3837	3.53344	0.952311	0	3.8149	0.13972	1.11065	1.33296	2.97945	2.4068	3.04086	2.40705	9.79147	10.7228	16.3229	10.5544	8.94057	10.7649	14.7289	20.3681	17.7883	8.24774	7.66947	11.6395	13.2441	10.6594	6.93434	3.32309
DNT-75	H12	DMSO	0	6.49613	9.73164	10.1146	13.3002	13.0714	13.9768	10.4034	9.72019	12.2721	9.38787	3.23746	6.70906	9.85891	10.1858	4.90474	4.23217	11.5744	9.76036	19.4922	16.1239	12.5567	14.3106	14.8221	13.0967	14.7974	14.35	3.70858	12.6393	8.30612	4.14321	19.9361	19.1154	20.5098	18.1712	16.1726	14.5904	14.4629	11.4796	14.0871	9.35255	8.24939	6.42747	3.77837	1.4457	1.29621	0.799541
DNT-76	H01	DMSO	0	0.942053	3.84086	3.12297	3.51677	0.539233	1.7086	0	0	0.145061	0	0.13623	0	0	0	0.137141	0.209366	0	0	0.412676	0.543367	3.89555	2.17229	2.98814	3.17171	4.00051	3.71678	0.374955	3.14323	2.40479	1.04738	9.91078	7.21649	8.96802	6.91521	9.27069	8.94094	5.23776	2.64304	3.17452	0.867416	0.58458	1.00088	0.150734	0.515132	1.27948	1.86995
DNT-76	H02	DMSO	0	5.71741	4.26567	2.74169	3.0712	1.70096	3.4444	2.18416	3.60926	1.63365	2.30306	0.274693	1.15898	5.66398	1.60156	5.78558	6.35415	9.20069	5.00824	8.38143	8.06397	9.17933	10.5599	11.7436	1.93457	11.3988	8.39008	1.29703	4.09487	6.87439	8.7433	15.3499	14.1485	8.32529	7.26978	6.8075	6.19331	4.15395	5.40893	4.25713	6.48843	1.79858	5.77885	4.54863	5.56439	5.07463	4.06625
DNT-76	H03	DMSO	0	7.42775	8.58137	6.59363	5.71592	3.79706	4.4541	6.95592	10.9585	6.9458	6.17386	0.300055	0.151891	1.09522	5.35677	6.08897	7.2093	9.20774	9.94739	6.92464	8.90839	0.857666	0.369063	0.769577	9.32666	2.35591	0	6.65059	7.55758	8.16966	2.39776	12.786	12.869	13.5618	10.126	12.6879	9.06008	9.91986	12.1943	9.82853	5.79165	8.53713	4.64393	0.95609	6.2744	8.77494	5.34242
DNT-76	H04	DMSO	0	8.51917	7.50162	6.20892	4.43086	1.90229	1.6676	0.286659	1.26881	1.24012	1.30179	1.5658	6.72393	11.3	7.78848	9.01408	5.8315	5.2094	8.28575	9.04966	8.35741	6.72564	6.13277	8.11693	9.11531	8.7521	7.38468	1.63667	5.82702	4.60472	10.2106	15.9358	12.111	9.4407	7.19559	8.09862	8.12751	5.22113	7.28357	6.70615	4.75557	1.4888	1.80621	1.91101	2.12192	1.32193	1.65796
DNT-76	H05	DMSO	0	8.92009	8.70884	8.95722	9.51696	8.49189	9.08239	0.856695	1.15662	1.95149	0.809013	0.945752	0.141717	0.174302	1.23529	4.17909	4.91972	6.69003	6.90484	3.87207	4.23501	4.45235	6.15428	3.19893	2.30858	2.94589	3.71869		0.262291	0.340126	0.985453	10.972	9.8715	8.36689	10.2565	8.16624	8.98662	8.73472	6.64806	6.87185	7.89932	6.48322	6.60227	8.5072	8.33048	1.10044	4.69922
DNT-76	H06	DMSO	0																											1.08669
DNT-76	H07	DMSO	0	4.34398	9.08283	8.20843	7.86758	0.332231	0.139786	0.472517	0.246188	0	0	1.5392	0.436422	0	0.723832	0.863924	6.14635	2.19738	0	3.77139	6.45498	6.80203	7.6216	7.13721	5.15171	4.23986	4.93151	6.31805	4.87169	6.17078	0.781567	17.5746	17.8228	17.0126	12.4217	11.5508	10.7379	10.3712	11.843	6.92468	9.02194	6.13744	8.8338	7.47349	8.36847	7.22375	2.78267
DNT-76	H08	DMSO	0	4.52209	7.38788	6.85498	3.52178	2.3559	4.18964	2.31819	0.512289	0.387342	0.777746	1.95787	2.54057	1.8373	1.63421	4.08117	4.55319	4.30187	8.55245	9.69852	4.83918	7.7426	8.64892	6.40652	7.09263	8.7565	9.47728	0.322669	8.28763	8.99328	10.8616	21.0323	13.3954	14.6014	14.6289	13.8085	12.9251	3.62638	10.4481	9.41531	7.47275	7.54662	10.2424	6.71704	7.40672	3.69331	2.75792
DNT-76	H09	DMSO	0	6.92561	10.8139	11.2569	8.48091	9.00175	9.14733	8.72983	11.6282	11.8187	13.0348	0.665027	0	0	0	0	0	0.798431	0.618754	2.78376	2.07941	3.07216	2.3006	1.12419	1.92857	4.47766	1.94905		0.215442	0.731097	1.32342	22.9314	22.7519	17.7772	18.1398	19.7141	18.2295	16.8948	14.9368	11.7847	18.7626	15.614	14.5601	13.8701	15.444	19.3011	16.8823
DNT-76	H10	DMSO	0																											0.146163
DNT-76	H11	DMSO	0	5.50249	2.98633	2.21532	1.21967	1.3381	2.05044	0.192008	1.31843	1.78685	0	0.422577	3.04515	2.33562	7.86526	12.3392	6.9098	2.48258	4.30431	6.21241	8.09297	5.37008	7.80857	8.69291	3.16532	0	0	10.1243	0.152056	0.298117	0.633886	13.4123	9.70124	8.29004	2.15599	5.95382	5.53109	1.91754	0.191363	1.09785	0.939262	1.47588	3.75579	0.296081	1.75899	0.389062	0.859254
DNT-76	H12	DMSO	0	5.74615	10.5988	10.9066	10.2544	9.32102	8.19586	3.87141	2.98414	8.41305	6.37589	0	0	0	0	1.05199	8.01203	13.5935	13.4263	8.77586	8.91355	8.28966	7.58884	10.3106	7.59241	10.0098	5.87549		0	0.160147	3.30518	20.8895	23.7946	23.4502	22.7994	18.4656	16.7569	15.9421	14.0868	11.325	5.79578	2.67628	11.3066	15.5786	14.3634	0.270202	0.218304
DNT-71	G02	6-Aminonicotinamide	0.12	0	0	7.1026	8.30868	9.81806	13.5935	17.9519	19.2507	15.6074	16.6993	0.244696	0.13814	0	7.74357	11.4375	1.79187	1.76618	0	1.28221	2.6905	0	0.139719	0.178984	3.74208	6.16638	0.651183	0.138837	0.140671	0.15011	0	25.4361	19.5709	17.2419	18.3158	18.3546	18.2729	14.7222	16.1113	13.0279	14.0934	13.8502	13.2707	10.0218	15.6973	14.8113	6.99811
DNT-71	G06	6-Aminonicotinamide	0.12	5.019	12.8522	13.113	14.648	17.0174	18.5989	23.5389	23.6341	23.6175	23.7438	0.360386	0.29113	0.535292	0	0.428741	2.36061	4.26464	4.41256	2.21827	2.11104	5.2045	6.2207	3.28873	2.29134	6.49323	1.68745	0.339897	1.19588	0.551363	5.86944	13.9153	18.0249	20.3973	18.5045	15.2556	12.3471	16.5188	14.6849	13.5105	18.4501	16.8533	16.2417	18.4914	22.6661	21.5627	17.4738
DNT-71	G10	6-Aminonicotinamide	0.12	0	5.68063	18.5335	23.3218	14.147	13.5165	18.151	15.7879	19.3921	19.3787	2.7935	0	0	0	10.0303	5.03321	0.157799	0	0	3.02055	0.391489	3.84511	4.88821	5.89536	0	0.729921	0.161028	1.91087	2.09908	0.823805	25.817	19.4999	14.2466	14.4585	12.0223	18.9535	18.6871	19.9859	18.6474	23.9133	4.96176	11.4638	17.1207	27.5593	4.76385	3.31719
DNT-72	G02	6-Aminonicotinamide	0.12	0.217006	0.137782	1.19509	1.90771	0	2.1587	3.1126	5.92995	7.52001	7.20254	0.139158	0	0	0	0	0	0	0	0	1.30312	1.45111	0	0	0.136138	0	0.135089	0	2.79644	1.54372	3.86953	12.5101	11.9306	11.673	13.0437	9.27007	11.496	11.4005	10.034	9.88193	8.21787	8.52257	7.15637	8.51192	9.175	9.41999	11.618
DNT-72	G06	6-Aminonicotinamide	0.12	5.54903	4.90038	6.03117	3.69594	4.98506	5.5785	10.0044	7.80851	4.47497	0.584949	0.290156	0	0	0	0	0	0.753037	2.49719	2.1105	1.50278	1.29608	0	0.304897	1.13709	1.01613	1.18459	0.550185	0.851445	0.510422	1.86009	3.60354	8.81189	8.42443	5.83579	4.6932	8.00347	11.1364	10.2861	8.01691	5.62747	3.19986	2.48041	2.26691	4.32402	8.25479	10.3374
DNT-72	G10	6-Aminonicotinamide	0.12	0.84435	2.53602	2.54626	6.74451	4.62312	8.25211	7.84817	1.19648	0.802228	1.30303	1.25646	0	0	0.136626	0	0.923261	2.68306	8.74922	9.43389	4.98765	2.53167	0.964662	5.37026	0	0.138156	2.09494	3.64482	0.915079	0.163539	0.751973	17.0675	16.896	22.2758	16.5788	14.1689	15.0727	11.187	16.6522	14.9957	10.6985	14.0561	16.2127	8.6308	12.1156	15.4362	15.4657
DNT-73	G02	6-Aminonicotinamide	0.12	11.1066	7.11328	5.10114	7.4869	4.96998	6.23907	4.86446	6.53597	5.05991	0	2.57516	0.138465	1.2384	16.999	10.739	11.0204	10.3146	11.3882	12.9092	14.2889	10.9114	14.7108	11.8006	12.2582	11.4633	14.7648	11.0624	13.2229	12.7536	16.2052	20.0545	18.7724	18.1477	12.3643	6.75746	4.90599	4.30413	6.11579	2.13522	5.43556	0.142701	0	2.63373	0	0.36885	0.135184
DNT-73	G06	6-Aminonicotinamide	0.12	0.347129	7.72935	11.4919	7.49703	13.8282	17.1452	12.6343	11.3236	13.4812	11.3855	0.513175	0	0	0	0	0	1.28017	0.355983	1.26524	1.14622	2.70523	1.50207	2.18899	1.14559	2.4826	3.49458	7.70992	0	0	1.17972	17.4197	14.6661	13.0249	12.7356	11.1079	11.2107	12.6973	11.6652	9.46361	5.94184	6.85762	7.54211	10.3679	6.24526	5.63237	8.19014
DNT-73	G10	6-Aminonicotinamide	0.12	8.81758	14.8756	12.7575	11.8019	8.65535	8.19667	3.3381	1.22027	2.45968	2.26323	0.827257	0.909865	0	0	0	3.45351	12.2287	12.5378	0.546139	0.594156	0	0	0	0.314091	0	0	1.51173	0.290586	1.67297	0.464407	20.8451	23.6108	11.7536	13.6925	19.0103	13.0602	10.9339	7.14635	10.0482	5.7638	6.25992	7.67316	6.59417	5.28835	6.42625	2.81157
DNT-74	G02	6-Aminonicotinamide	0.12	0	0.80942	3.86057	6.13728	6.93765	9.80552	10.3967	11.4208	8.44555	9.73703	1.06969	0.169327	0	0	0	0	0	0	2.51463	7.02044	6.20864	4.3357	5.72665	5.86621	0.76431	2.67768	3.52173	4.44393	0	0.271742	16.7746	16.3762	12.7508	11.4853	11.0745	8.18007	10.2639	12.2616	9.77836	8.86801	6.87747	7.21261	6.43184	6.22136	5.27347	0.582561
DNT-74	G06	6-Aminonicotinamide	0.12	1.84302	3.03106	2.68668	0.573644	1.15622	0.519671	1.26179	1.05198	2.52283	0.56731	0.652946	0	0	0	0	0.135483	0.135103	0.158638	0.743489	2.36436	5.41291	6.09554	8.67372	8.97649	2.60484	0	0.556937	0.13672	0.137199	2.75162	17.2878	19.0914	20.3078	20.12	15.7988	17.2339	17.2528	17.4202	19.1985	19.0208	17.1459	14.4273	17.0524	15.3525	16.9313	12.4836
DNT-74	G10	6-Aminonicotinamide	0.12	0.163826	0.77212	2.54565	3.57763	2.70658	3.64667	4.18136	3.47379	3.55838	2.25721	0.63374	0.913719	0	0	0.135443	0	0	0.759324	0.820593	0.150404	1.05933	1.84113	1.95915	2.05553	2.60087	4.92122	1.57178	1.96897	0.452615	0.554623	4.69699	3.78258	3.78473	2.8323	5.80032	3.59133	4.60675	3.98706	5.02389	3.9372	3.78823	0.91688	2.08217	0.448123	1.80085	0.149257
DNT-75	G02	6-Aminonicotinamide	0.12	0	0	0	0	0	0	0	0	2.61252	2.99326	2.02288	0.408018	0.277501	0.283055	0.581664	1.27381	1.14887	0.420483	1.21006	3.06344	0.442915	3.09357	0.350183	0.284575	0.13565	0.135369	0.994307	0.138132	0	0.152853	3.63487	6.19569	3.76374	0.275941	0	0.756943	0.254797	0.135704	0.139191	0.137693	0.135759	0.135844	0.297302	0.939733	0	0
DNT-75	G06	6-Aminonicotinamide	0.12	4.85297	7.98619	10.0841	10.8941	11.4331	8.37733	2.15714	4.42171	4.36014	0.355248	1.67953	0	0	0	3.85089	4.6868	6.56482	5.53759	8.12863	6.43584	5.0424	6.82959	8.2326	7.19416	6.23886	9.40539	7.09817	7.20225	3.74873	4.10288	14.2125	9.53611	11.7787	12.0634	11.0458	9.19877	9.24723	6.67554	2.51676	2.0116	4.86851	1.15734	2.56817	0.790057	0.336802	2.56851
DNT-75	G10	6-Aminonicotinamide	0.12	5.12397	7.05732	4.91745	5.13695	4.11791	2.91219	0.499089	1.70656	1.00722	0.328193	5.5236	3.68901	10.2838	8.34615	2.22301	0.288778	2.05949	3.63814	4.82851	6.26966	6.72091	5.60036	5.53468	5.73215	4.14607	3.40581	0.871283	4.45358	4.86814	5.66863	11.4835	11.392	11.7722	11.4968	9.33322	9.70908	6.06893	7.40049	5.79955	1.58146	0.98914	0.471109	1.10926	0.372182	0.269046	1.1075
DNT-76	G02	6-Aminonicotinamide	0.12	4.72561	6.63978	7.48034	8.05963	7.06676	2.7903	2.93484	1.90868	2.59878	4.59244	0.747895	1.08271	1.18194	0.805437	3.18276	2.80246	6.72903	9.54812	3.06675	6.6443	2.05363	0.385455	0.450221	1.13279	2.96961	4.82541	9.58404	0.333049	1.5802	1.61621	14.5935	8.33638	10.0601	8.22903	6.17105	9.2166	7.72581	9.37237	5.6417	5.89095	4.9649	5.4622	5.53411	3.41068	4.84458	1.72272
DNT-76	G06	6-Aminonicotinamide	0.12	6.92109	10.4856	8.72965	3.55475	5.42463	8.79351	4.08379	8.1145	6.67856	6.18101	1.03203	0	0.509797	1.19391	5.10165	6.03384	7.05771	7.89455	9.29321	7.66345	7.45632	8.13649	6.68462	10.9059	8.24123	5.92956	0	6.59128	2.21615	7.07337	19.7534	22.0719	21.8071	16.4869	15.9801	15.1648	12.293	7.53261	7.3729	8.12321	7.12148	3.95547	6.67604	6.03877	6.92288	6.02643
DNT-76	G10	6-Aminonicotinamide	0.12	11.6317	12.2689	8.53243	7.26226	5.92894	5.73883	7.99334	13.0728	10.9382	10.191	3.60479	0	0	0	0	0	0	0	0	0	0	0.135865	0.727927	0	0.135149	0.2983	0.326715	0.136289	0.351804	0.983719	20.0893	15.47	12.1469	11.7585	11.0934	5.60445	6.4352	7.36112	9.81357	7.2623	6.86726	6.89452	3.2168	4.57935	3.06508	1.13175
DNT-71	F02	6-Aminonicotinamide	0.4	0	3.04124	0.683119	3.75921	5.93034	7.44473	7.15572	9.91068	6.15524	6.17958	0	0.137308	0	0	0	0.273891	2.43934	3.56657	3.85569	5.35084	3.60656	4.85376	4.34332	3.17736	3.48452	2.49406	11.9937	2.68083	2.76241	5.68561	16.1511	12.9341	12.0544	13.124	11.0917	10.075	9.15871	8.00182	6.20905	5.27721	7.88943	3.85072	3.89407	4.97726	5.6834	2.07441
DNT-71	F06	6-Aminonicotinamide	0.4	0	0.455249	0.601966	1.09182	1.71669	0.83077	1.94565	9.50428	16.9347	18.0615	2.4374	0.73426	0.839235	7.85133	6.855	10.3684	9.84652	14.8799	5.52956	12.4727	14.2556	7.04625	17.6397	4.41959	9.14553	9.79375	3.05602	12.8662	13.184	12.2166	19.7731	20.0668	23.1308	24.2963	21.1064	20.7188	22.0402	18.9378	18.6711	14.3909	16.68	15.9156	15.4529	14.172	11.0566	14.3916
DNT-71	F10	6-Aminonicotinamide	0.4	0.156515	5.78824	5.97249	10.885	10.1644	16.2771	14.1869	17.7159	17.5555	15.2178	3.27944	11.6989	11.1267	16.9797	14.0461	0.155464	0.135191	0	0	0.506369	0.414466	0	0	0	0	0	0.137361	8.57259	7.47659	7.58424	16.5799	14.0934	16.7167	14.1699	15.4415	13.9699	11.4996	11.6136	13.5376	0.863391	0.816268	2.28405	2.31915	3.39011	1.74783	1.43952
DNT-72	F02	6-Aminonicotinamide	0.4	1.2471	6.5884	8.54745	9.62081	11.7982	12.9775	13.8235	16.0423	15.6044	10.2392	0.256836	0.135562	0	0	0.91386	3.89784	5.35328	0.232502	3.56067	5.28297	5.16777	3.51282	1.91453	0	0	4.84344	3.38877	0.608076	2.06457	0	16.4713	20.7917	22.5149	20.6584	19.1513	15.7947	17.3652	16.1817	11.2682	13.5004	7.37657	1.07617	0.83303	1.55268	9.32533	9.81784
DNT-72	F06	6-Aminonicotinamide	0.4	1.07204	4.0959	7.52053	7.65513	4.58912	8.69936	9.02388	10.2394	9.54782	8.69839	0.138167	0	0	0	0	0	0	0	0	0	0.135298	0.144349	0.74541	4.60425	3.70191	1.43213	6.30764	0.277507	0	0	8.75375	11.6408	8.86394	12.7713	10.6306	9.04167	8.58835	6.17345	0.888435	0.28541	0	0.331807	0.680621	0	0.982838	0
DNT-72	F10	6-Aminonicotinamide	0.4	2.14321	9.93128	9.29288	7.51638	3.35201	2.77043	3.35416	1.82658	1.50722	4.36888	0.632519	0.141664	0	1.76648	2.21256	4.21357	3.18449	2.80755	0.5715	2.18911	0	3.92798	1.52165	1.79432	1.40543	1.57003	2.58975	6.31538	5.46738	5.74778	14.1472	14.6055	13.3121	11.9584	12.7156	9.05732	10.6208	9.25224	11.6921	9.22442	11.3969	11.9408	10.704	12.139	5.06172	10.6783
DNT-73	F02	6-Aminonicotinamide	0.4	11.2219	13.2648	13.8414	9.64541	6.12296	5.91939	3.9309	1.99517	2.50337	8.28555	1.27541	1.87894	11.7642	4.28377	9.50529	7.65058	5.35946	8.04849	6.38171	3.11352	5.98425	2.27996	6.86912	5.34448	5.8817	4.58145	2.26718	1.63583	1.91287	2.55761	27.4847	22.1522	23.0398	21.002	18.4284	17.6107	18.4403	16.9962	19.993	10.4174	16.1358	18.3077	18.5861	18.4892	16.2772	17.5272
DNT-73	F06	6-Aminonicotinamide	0.4	3.03452	3.09025	4.74539	3.88747	5.38317	1.72389	0.275504	0.852264	0.89483	2.33146	0.965441	0.161992	0.136032	0	0.135041	0	1.14067	0.135915	3.89217	2.54784	2.1412	2.14661	4.37663	0.597566	0.157872	5.27576	4.18103	2.44071	1.60365	1.13662	13.6265	12.5131	14.3312	14.0379	9.46668	12.6614	12.2397	14.4668	13.9223	14.4965	8.27017	12.0133	10.8173	5.40379	11.8167	10.218
DNT-73	F10	6-Aminonicotinamide	0.4	13.4857	8.8651	15.5031	10.1051	7.12336	4.56963	4.18067	2.35501	0	0	0.467699	0	0	0	0.300186	0	0	0	2.64461	5.98682	2.93327	0	2.22752	0	3.27736	0	7.24244	0	5.55548	0	16.1429	20.058	16.7613	18.0403	22.1951	19.8589	17.5106	11.0171	7.41715	0.396935	0	0	0	0.355021	0	0.136962
DNT-74	F02	6-Aminonicotinamide	0.4	0	2.38056	3.1681	7.02212	10.3424	13.6951	11.9471	11.9648	11.0223	9.45693	0.163194	0	0.446511	2.4281	7.48204	6.41055	6.2575	7.05225	5.37065	7.4277	6.05924	9.34331	5.46953	5.15919	9.01873	8.49683	0	1.20508	8.58591	4.51527	7.98878	6.82111	7.49509	11.4305	12.7083	7.66158	9.18747	6.15195	5.39815	6.81752	6.63851	4.71126	7.14308	1.97891	1.42251	2.86702
DNT-74	F06	6-Aminonicotinamide	0.4	4.98235	8.22726	8.43342	8.24953	13.7614	12.6095	17.8401	10.5753	14.5079	13.2843	0.779923	0	0	0	0	0	0	0.13875	0	0.136132	2.34675	2.15866	5.25024	3.23369	4.21148	0.152293		0.145525	0.156443	0	13.8065	14.5493	15.3286	12.9544	15.7155	7.65881	14.3978	12.6916	10.3976	11.6998	13.8143	15.5543	17.0333	20.1627	19.4968	20.8766
DNT-74	F10	6-Aminonicotinamide	0.4																											13.047
DNT-75	F02	6-Aminonicotinamide	0.4	0	1.23215	4.78861	2.51271	5.67704	6.8489	4.67094	2.73085	4.40922	3.45014	0.641383	0.136352	0.274016	0	0	0	0	0.135858	1.08083	4.35539	3.55458	1.14677	2.4882	4.75817	9.86222	9.48133	12.5987	16.3719	13.2097	14.4878	20.3812	13.0008	10.1319	7.63147	0.153753	3.13462	2.71483	3.90759	1.55446	0.139953	0.480135	2.44345	3.46481	3.95514	2.48726	1.23665
DNT-75	F06	6-Aminonicotinamide	0.4	8.26125	8.16747	8.5134	7.47704	7.01429	5.70194	7.17079	7.47468	8.05845	9.5215	0.617081	0.272895	0	0.388265	1.03794	6.00482	4.61072	4.37142	7.93215	6.55536	7.93817	6.79584	7.53803	9.08206	12.2421	12.9991	6.53227	8.40213	6.49786	9.17867	15.5574	15.4167	11.8924	13.4587	9.10742	6.37014	4.0261	0	0.305455	1.83736	1.66235	1.00238	1.06838	2.3769	1.32173	0.160801
DNT-75	F10	6-Aminonicotinamide	0.4	3.7996	4.10478	1.69458	2.40835	3.77725	5.28584	4.44163	4.24864	7.07831	6.38305	1.00726	0.136336	0.271178	0.151615	0.509863	1.24021	4.68972	8.44561	8.14687	10.758	12.2625	12.4492	12.3402	5.78607	11.0595	9.20015	10.7953	0.219028	4.21497	9.77584	13.2967	11.9657	10.4293	7.52725	6.85484	5.07745	5.92526	6.99695	4.81259	8.13365	6.50569	2.82248	7.77082	3.03947	3.44505	3.20558
DNT-76	F02	6-Aminonicotinamide	0.4	1.73642	4.78535	3.0922	2.57525	4.13451	2.6406	0	1.00878	0.292007	2.19785	0	0.749656	4.79465	4.88399	6.54164	8.65005	11.4639	11.5363	8.8321	13.6486	9.52923	14.0266	9.1582	16.4577	5.3712	10.6153	8.84196	8.6941	13.0724	8.37442	16.6597	19.122	15.5733	12.4523	11.72	10.8082	14.836	11.0171	11.6399	10.5583	9.80436	8.06064	8.17491	10.5543	8.61875	7.57432
DNT-76	F06	6-Aminonicotinamide	0.4	6.69721	13.0651	10.7361	9.26234	10.1533	6.62758	6.92223	4.11495	3.48894	3.75127	3.15743	7.10368	0.270549	3.73074	7.22232	5.7538	7.91194	6.13136	6.52724	5.14148	6.88529	10.4957	4.06223	6.24429	5.71764	9.51399	2.8314	9.45315	12.4198	10.6247	11.993	13.0204	13.6502	18.6672	12.0362	8.6953	12.9891	11.2637	12.8398	9.88105	8.07521	10.6926	9.59106	11.6796	12.2631	7.74076
DNT-76	F10	6-Aminonicotinamide	0.4	10.5992	12.2915	9.09739	4.66434	4.48796	1.21814	0.379417	0.378174	0.855877	1.94325	0.554142	0	0	0	0	0	0	0	0	0.135012	1.69786	12.8678	12.6387	12.2884	9.95062	9.73723	0	0	0	0.234603	15.3618	14.6636	14.5624	9.59929	1.99964	2.69882	5.76	4.54727	3.24882	3.3204	1.19818	4.1267	10.4922	7.48961	7.63205	6.24898
DNT-71	E02	6-Aminonicotinamide	1.2	8.05074	17.1251	20.5422	19.9506	20.9347	11.5424	15.3771	15.5751	14.5769	16.2178	0.258281	0.532502	0.307289	0.156151	0	0.136932	2.07385	1.05292	1.70806	0	5.23344	3.8204	11.7481	5.95911	8.38864	6.11325	12.6814	0.136275	0	7.06587	16.0012	19.9694	14.9118	19.6889	18.7984	17.3003	14.404	12.6438	14.063	16.7643	11.6479	10.3786	13.2867	12.7895	9.16914	2.16249
DNT-71	E06	6-Aminonicotinamide	1.2	22.9689	28.1885	22.9244	27.4043	25.6422	26.8561	35.3418	44.2413	21.1275	26.8967	1.89707	0.147877	0.137326	1.88952	3.0532	7.64367	5.8387	6.06945	8.41938	12.3709	4.78207	3.44616	10.6408	7.82783	9.44949	7.89121	3.81068	0.905379	7.9217	18.9575	28.9131	35.6762	28.5093	27.498	28.8856	30.554	22.1994	29.7287	28.0374	25.2025	26.4939	35.2956	25.9634	40.913	28.2558	38.1876
DNT-71	E10	6-Aminonicotinamide	1.2	1.99892	7.08022	5.97361	5.04064	3.97275	4.61148	3.88084	4.6679	2.31619	0.892031	0.231986	0	0	0	0.149622	0.989441	0.859403	2.84968	3.53187	4.16275	0	2.30361	1.54812	0	0.573528	0.655851	9.85622	1.57113	2.57207	0.875277	9.27694	6.56861	12.8925	9.10177	8.98685	7.01483	6.0065	6.88965	6.88451	3.6506	5.74815	6.83304	5.95188	7.86264	7.17447	6.40066
DNT-72	E02	6-Aminonicotinamide	1.2	11.7287	12.5115	14.2202	10.8732	13.1791	10.4296	9.03282	12.8303	11.702	7.57693	0.493476	0.425564	0	0	0	4.94048	9.61782	10.6556	10.2138	14.3887	11.4507	9.81105	8.56167	8.47303	7.57584	8.1157	8.35944	15.1182	11.6763	12.5036	25.6136	17.9062	21.7228	20.9966	22.2003	17.5661	19.5512	15.2304	18.3144	15.1839	15.5679	17.1627	16.8453	18.8202	13.2797	16.1424
DNT-72	E06	6-Aminonicotinamide	1.2	1.75735	6.84743	9.10306	10.2473	9.66858	0.889242	5.33034	8.17783	11.2434	12.568	9.66128	5.63501	0	1.9357	8.72626	11.7836	6.66049	12.3326	9.14265	9.61814	9.18154	12.6652	13.6643	11.4902	8.08591	9.82977	11.6091	9.6128	8.18562	10.0834	24.4281	23.6314	28.7833	23.241	28.6092	26.2752	27.5065	25.6965	21.8447	24.9258	20.7413	22.4825	12.8696	22.8847	22.9282	22.1426
DNT-72	E10	6-Aminonicotinamide	1.2	4.80445	6.98485	6.3826	6.30641	3.5317	3.60016	6.71262	5.54104	4.7583	4.06121	2.01812	1.41887	0.137069	0.333029	0	0	1.18043	6.67167	15.9455	11.113	11.3476	13.0305	12.4789	11.4406	9.33069	11.8315	22.8341	10.4491	9.71766	9.76275	16.5036	9.71911	10.9005	8.97483	9.39197	7.2917	4.25983	6.48041	6.07419	4.3097	4.97838	3.86917	4.65239	2.66889	4.37442	3.14544
DNT-73	E02	6-Aminonicotinamide	1.2	8.13712	9.66502	4.55708	4.44884	1.26346	0.944449	0.523306	1.81902	1.22251	1.47964	0.722652	3.45028	0.738162	12.8807	18.3872	13.7097	15.4491	13.2117	17.2084	16.3253	10.8878	7.93269	20.6861	4.44359	15.4312	14.9325	1.6919	9.73791	16.5983	25.2785	18.8204	24.2203	21.7138	21.6281	18.7883	16.8031	17.207	15.7377	16.3441	13.4232	10.0931	12.2274	11.6401	10.5407	9.49564	11.8529
DNT-73	E06	6-Aminonicotinamide	1.2	3.26076	3.63176	3.60177	4.30706	5.29742	5.81135	7.93456	6.31742	6.17753	5.3255	0	0	0.593579	0.43157	4.57135	2.17597	5.14369	8.24069	7.31087	12.0804	10.7014	8.35804	10.2797	8.85377	8.40212	0.88239	3.99877	3.528	3.01944	8.51729	12.8799	12.1813	10.1029	8.17633	5.39163	6.48791	9.10162	4.79604	5.22832	5.65356	6.50662	5.49707	2.1349	3.26865	2.88293	5.1374
DNT-73	E10	6-Aminonicotinamide	1.2	9.61183	8.86096	6.1038	7.72516	8.8107	10.7388	10.9205	4.95867	12.1652	6.13509	0	0	0.142082	4.13356	3.85857	10.2461	12.3237	15.4939	11.343	12.2983	8.69353	0.426252	0	0	0	1.47063	2.05762	0.37394	5.33659	7.20122	12.5282	7.15835	11.7452	8.83832	6.05701	8.91977	1.0618	1.26407	0.252069	0.295494	1.85925	0.307853	4.9911	7.72324	3.53558	7.84858
DNT-74	E02	6-Aminonicotinamide	1.2	0.593735	1.12638	2.2224	3.17378	3.28026	7.03893	7.12646	5.90678	5.68726	6.15278	0.4736	0.404582	0	3.07404	0	0	1.58316	1.27713	2.76514	0	0	0.531772	5.60914	5.74137	3.08258	0.952855	2.97459	4.20352	1.19124	0.395979	13.1943	11.4755	13.4632	9.64339	10.841	9.06663	5.62001	5.14319	9.93069	9.13011	8.70533	6.14651	7.15937	9.15142	7.8341	7.03098
DNT-74	E06	6-Aminonicotinamide	1.2	0.316404	4.93918	3.81694	0.637736	8.97794	9.44965	8.19607	6.72959	4.86495	0.407906	0.489723	0	0	0.323692	3.79616	2.68748	4.75293	8.33186	8.63271	4.03604	5.01801	6.30785	4.81492	5.87146	2.01303	3.05892	0.137088	1.77294	3.53246	6.56646	14.0607	11.4956	9.37947	10.1396	6.67038	5.31522	5.75531	7.2073	4.98536	6.42797	3.25028	5.86369	4.74444	4.22772	8.27833	5.27563
DNT-74	E10	6-Aminonicotinamide	1.2	8.01956	11.1519	13.6334	12.3549	13.514	12.6307	9.89032	8.08283	10.41	6.45937	0	0	0	0	0	0	0	0.247385	2.36789	3.64989	6.21	6.51686	0.515341	0.695187	0.203827	0	8.18694	0.872579	2.56846	0.646023	15.3447	13.8158	12.7723	11.5323	12.8128	10.2728	10.838	10.3524	12.7609	9.76391	9.88763	9.01308	6.2306	8.53418	6.66601	3.4241
DNT-75	E02	6-Aminonicotinamide	1.2	4.93574	5.66988	7.20141	5.18291	5.7067	0.648232	4.02958	0	3.61042	0.503012	0.762027	0	2.84149	9.19181	7.11784	4.35457	2.35468	8.04648	6.54343	9.12126	9.34559	6.93464	7.97037	8.80834	7.5827	9.32494	2.1437	3.04234	0.526561	0.804512	24.1117	22.0532	18.6784	17.9023	13.3105	15.1037	13.7839	12.5483	13.9098	11.4958	6.48438	3.35046	5.05206	0.204894	1.51621	0.539483
DNT-75	E06	6-Aminonicotinamide	1.2	7.01353	4.14397	0.222218	1.50691	0.835152	1.2305	0	0.7324	1.18633	0.773515	1.07001	0	0.138224	1.48432	4.76447	1.43683	7.75219	12.9357	3.84825	0.137836	1.16871	0.215129	0.164532	3.8641	4.3401	0.606004	2.82294	0	1.30949	0.931809	23.2913	27.5218	19.3882	17.4611	14.7139	15.2912	0.429104	0	0	0	0	0	0	2.67469	0.444809	1.57257
DNT-75	E10	6-Aminonicotinamide	1.2	5.27674	4.51852	4.53536	1.76743	4.80284	2.68084	2.68263	4.81555	2.86222	5.43762	3.53121	1.29803	1.43534	5.34576	11.095	10.3806	6.11993	7.37984	7.47095	6.66255	4.48076	6.77682	3.34265	8.50652	0.557457	4.11471	0	5.34183	5.10699	7.24407	16.661	11.4933	16.5168	10.042	9.9375	8.22644	5.02496	2.62287	5.00077	3.71351	4.12478	4.78434	5.54925	4.08302	2.50225	1.26498
DNT-76	E02	6-Aminonicotinamide	1.2	2.85464	5.87282	5.31596	4.80343	4.54529	5.89277	11.7549	2.23761	4.56232	7.58947	1.00089	0	0	0	0	0.135992	0.149579	0	0	0	0	0	0	0	0	0	18.0095	0.889939	0.664666	1.10411	14.5184	8.41983	9.16299	8.99991	10.4806	9.5835	10.5481	8.8855	9.94305	11.3856	7.99053	11.8275	10.3937	10.6763	11.9911	7.38059
DNT-76	E06	6-Aminonicotinamide	1.2	4.9924	7.59204	12.9048	11.0166	7.95396	8.3291	8.44307	6.715	4.58666	5.64527	5.60837	3.52511	5.57067	7.44599	7.23826	11.4801	13.9431	14.9025	16.1063	17.2328	19.1407	18.7294	11.9128	11.0126	14.4229	14.4717		23.7782	15.552	23.2007	19.8305	16.0414	13.9082	14.2991	9.58871	2.62598	4.05102	2.24435	0.487562	2.73265	0.164802	0.954156	0.607559	0.59249	1.13912	0.146444
DNT-76	E10	6-Aminonicotinamide	1.2																											0
DNT-71	D02	6-Aminonicotinamide	4	0	0	0	0	4.41655	0	0	2.54033	0	2.81537	0.319247	0.345022	0	0	0	0	0.13525	0	0.146773	0.142589	1.73384	0.730679	0	0.135194	0.135594	1.44359	1.47402	0	0	1.03799	15.7454	13.2164	3.65932	6.45863	8.84506	15.7293	18.1813	12.7596	2.10842	11.6979	9.10993	19.2977	19.0045	24.521	0	5.44714
DNT-71	D06	6-Aminonicotinamide	4	2.82919	9.33475	9.23541	12.0565	14.2889	12.2685	15.323	16.6647	18.4413	18.1336	3.83599	0.908135	0	0	0.376024	0	0.136248	3.83728	11.5111	17.1785	13.0246	17.6901	12.2782	10.5256	15.6442	15.1095	8.59476	0	0	0.145528	26.1808	33.0932	35.7604	32.5234	32.1086	25.6625	21.4206	24.2027	24.1628	21.9347	19.5791	22.2793	19.9181	20.5725	20.3392	21.2174
DNT-71	D10	6-Aminonicotinamide	4	1.04392	4.20167	5.96348	4.054	6.4959	6.25485	13.0009	10.1367	13.4478	12.4002	1.58076	0.322988	0	0	0	0.827787	0	0.813269	2.32802	5.14302	3.92125	3.70969	8.54728	10.296	12.5518	10.0311	8.12033	8.27119	10.4232	1.77819	21.1316	22.8094	17.8532	18.56	19.7906	18.3798	14.3604	14.4358	15.1209	16.0055	14.5169	12.2433	15.2583	14.08	12.5547	15.8706
DNT-72	D02	6-Aminonicotinamide	4	0	0	0.149115	0.153417	0.95679	1.04634	0	0.455612	0.551543	0.321898	0.622889	0	0.899957	1.25601	4.82958	5.2512	7.40254	8.49148	6.484	3.16191	5.29871	4.84211	7.93109	9.04928	6.30204	5.64886	14.0617	6.30141	9.07208	8.82355	25.7425	23.5824	21.0289	21.4781	22.7377	16.1038	14.3149	14.9729	14.2584	11.2883	12.2504	10.6668	5.64152	9.13224	10.2237	10.5054
DNT-72	D06	6-Aminonicotinamide	4	2.6021	7.37618	6.13871	11.4658	12.1637	12.2899	6.08878	14.1057	14.8924	10.761	1.04944	0.283385	6.72909	17.262	18.2456	13.028	15.6343	11.8488	1.58929	0	2.55791	3.77711	1.22505	3.67007	6.3877	13.34	7.30932	5.79135	10.6678	8.99071	14.6961	8.48719	2.47895	0	6.15311	0.444711	0	0	0.199367	3.01085	0.566646	2.87949	1.83969	1.91187	1.85939	1.86705
DNT-72	D10	6-Aminonicotinamide	4	0.405769	2.79514	4.5142	5.22692	6.09987	3.85111	6.78705	4.71945	7.78515	6.17079	0.496789	0	0	0	0	0	0	0.163733	2.96966	7.14115	10.9567	10.2689	9.1664	9.56222	8.82199	6.79666	0.770298	6.63811	7.03627	7.1052	8.84226	10.9223	11.4703	9.85549	9.9835	9.35973	8.47024	6.38671	8.59756	5.14118	9.17313	5.66266	6.52229	4.84591	4.2881	5.85619
DNT-73	D02	6-Aminonicotinamide	4	8.38252	8.64585	5.61528	1.57848	1.67121	5.08539	1.67244	2.06757	8.33692	9.81404	0.696335	0	0	0	0	3.68512	8.38584	0.177565	3.39693	7.62009	2.90929	4.70603	0.161098	0.148464	1.33471	0.214371	13.9395	0	0.194299	2.67457	28.8255	23.1029	24.3465	20.4004	12.1553	10.5877	4.98743	0	8.07694	5.89252	7.38781	12.4135	0	12.1736	1.48686	9.34196
DNT-73	D06	6-Aminonicotinamide	4	7.02372	7.05303	7.12459	8.54631	10.378	7.46275	9.64037	10.2946	10.5314	10.8039	2.0281	2.93238	1.81451	0.140048	2.67073	6.09273	8.58183	9.79852	8.59196	9.64972	6.16847	0.135286	0	4.20474	8.80359	10.6403	0.461568	11.6523	0.492878	0	12.249	14.3259	13.0228	12.4202	9.68418	12.3671	11.6232	13.7607	9.20121	8.71273	11.7009	10.5786	11.9906	11.6366	7.1421	3.94013
DNT-73	D10	6-Aminonicotinamide	4	3.74841	3.22902	6.17902	3.80558	2.07126	5.84154	3.40495	4.23173	4.28749	5.94818	0.351585	0	0	0.525603	1.13436	3.24397	5.77435	4.90838	2.2166	3.42881	4.44989	0.574788	0	0.142429	0.145531	0	6.12314	2.32446	0.968409	1.95941	6.04402	3.27036	7.2328	6.38826	8.78524	3.40367	4.74748	5.44693	7.25892	0.76646	0.38354	0.153807	1.66497	0.538854	0.798978	3.03436
DNT-74	D02	6-Aminonicotinamide	4	5.60956	5.72174	6.99059	1.57523	0.911668	1.57747	1.9806	0.580598	2.23753	0.605428	1.29985	1.34601	0.135648	0	1.12014	5.72988	1.72413	3.80208	8.72619	3.20783	6.93716	4.46668	2.1829	3.93035	5.94093	11.1707	5.51716	0.519743	1.04719	3.39429	14.5521	13.676	11.1258	10.1961	7.96013	4.60816	2.51082	4.30331	3.38195	4.08773	1.18955	2.77831	0.666897	0.140015	1.2725	2.1611
DNT-74	D06	6-Aminonicotinamide	4	4.88421	8.81375	10.8034	10.7243	10.2104	11.8592	12.5985	14.5572	14.1366	12.9484	3.24022	0.276747	0	0.137542	0	0.408563	1.0878	6.52451	2.295	0	0.272442	0.912746	0.186173	1.5997	1.82238	5.97856	0.139236	1.09248	0.13752	0	19.7472	14.4259	16.4026	13.901	15.6286	15.4898	14.0977	10.4406	11.5136	7.4449	3.69586	2.95352	2.7121	3.625	3.31928	1.44945
DNT-74	D10	6-Aminonicotinamide	4	1.76784	4.29912	6.07799	7.11248	7.37673	8.32317	12.3448	10.2432	15.8226	13.1718	0.966309	0.199019	0.136316	0	0	0.304882	1.13787	6.72369	4.23338	3.3552	2.15286	0.707529	4.83003	5.35839	5.11413	3.79301	3.25372	2.03959	6.00735	5.56641	12.4713	11.3295	12.2155	10.8673	10.2675	9.01883	8.12979	7.11947	4.19595	5.13077	5.47976	8.52415	5.48841	1.22958	3.21132	1.83004
DNT-75	D02	6-Aminonicotinamide	4	1.07464	0.895747	1.22739	1.17698	3.03816	3.65079	0.90289	1.82768	6.78541	3.04847	0.361087	0	0	0.135138	0	0.332368	0	1.30432	1.90235	2.425	0.438765	2.33595	3.43479	3.88035	3.87962	8.93747	5.75039	1.45193	1.15213	4.97512	11.7796	13.9952	11.003	10.5123	7.19046	6.58014	3.14674	4.72173	7.1539	8.35781	3.38924	5.8696	5.36222	2.52226	5.18589	1.08799
DNT-75	D06	6-Aminonicotinamide	4	2.52089	4.82738	1.57822	6.13485	4.67852	0.763917	0.154277	0.165374	0	0.342203	0.175679	0.186963	0.281446	0.490873	0	1.93407	7.82249	5.71353	4.02234	4.76384	3.28007	2.1936	1.11704	0.140823	3.72588	6.85572	5.6299	6.54324	6.48656	3.07804	9.45342	9.76469	9.04804	9.37906	9.99241	11.0621	13.4236	5.92332	4.98692	6.8085	6.02399	6.25081	2.42478	3.65792	6.79143	7.46024
DNT-75	D10	6-Aminonicotinamide	4	7.93283	10.0891	8.89151	11.5973	8.25282	5.05887	6.65455	3.52471	2.64305	1.40674	3.4804	2.3228	0.940419	0.407043	0	1.91257	5.58586	5.06699	4.47099	7.62599	9.72023	7.9763	5.8689	2.15428	4.42076	4.83828	16.6407	2.31751	4.64837	6.88989	14.176	13.7713	12.0719	14.4423	9.01458	6.72177	8.10515	6.27381	3.35609	3.60736	4.78203	1.51519	0	1.60672	2.78208	0.734954
DNT-76	D02	6-Aminonicotinamide	4	8.69089	9.34463	7.88262	10.8705	13.5076	9.79039	9.3408	7.27847	7.30848	9.16548	0.361486	0	0	0	0	0.138665	7.32432	11.8058	7.83667	6.11075	11.4813	11.6733	2.98273	9.13905	14.7495	15.0336	0.276312	6.69304	5.84909	20.6888	23.5701	20.8757	21.2582	18.2207	16.8229	11.0046	16.4476	16.4204	16.3181	17.6065	16.9909	15.7353	13.1702	14.9542	13.2967	10.4851
DNT-76	D06	6-Aminonicotinamide	4	9.01483	7.1054	10.2732	5.75618	7.06916	8.36152	8.71973	9.43156	9.23637	11.2639	0.44629	0	0	0	0	0	0.327974	1.48043	5.4697	1.23319	0.189064	0.550184	3.98396	0	0.225935	0	0.432626	0.136191	0	0	13.3644	14.6154	14.836	14.5346	16.8142	9.584	13.8381	12.5947	10.5205	13.6812	14.9307	15.3929	18.3805	16.4944	15.2981	15.2979
DNT-76	D10	6-Aminonicotinamide	4	11.4902	10.5994	12.4618	14.4119	10.7012	4.01615	0.847118	3.3973	3.92753	8.15406	0.143058	0	0	0.13667	4.61844	6.91968	8.28644	8.91939	10.4341	5.6591	9.78234	8.89475	3.40312	8.0526	7.06869	0.221972	4.85747	5.05524	4.86071	5.4897	17.8605	11.4534	12.8678	15.1344	17.4729	11.8866	11.6686	10.3185	12.4549	10.9096	9.55907	11.5106	10.2599	13.8619	13.3875	11.8385
DNT-71	C02	6-Aminonicotinamide	12	0	0	0.417411	0.557904	0.331741	4.62746	9.92107	8.24612	10.7605	10.4485	0.264105	0.135662	0	0.151644	0	0	0	0	0.138331	0	0	0	0.135978	0.135149	0.200484	0.1385	0.245501	2.61453	8.01941	1.0819	12.9	15.925	21.0584	14.5865	17.2272	19.8693	16.911	15.7182	15.3873	17.1383	25.3626	9.99473	20.8051	7.85016	9.82128	11.646
DNT-71	C06	6-Aminonicotinamide	12	0	0	5.13445	6.03028	6.55338	1.82578	2.38594	1.37681	7.91005	9.11671	0.643115	0	0.140781	0	0	0	0	0	2.33043	4.2265	5.53636	4.76612	4.01094	3.51959	7.51863	2.03421	0.536862	5.65807	2.8953	4.81463	11.9181	13.6174	16.4593	11.5231	7.32284	6.47756	4.3231	6.97344	8.84705	0.530343	2.84073	3.23375	3.20558	3.33976	5.34872	4.2127
DNT-71	C10	6-Aminonicotinamide	12	6.81517	6.86449	5.17904	7.2534	6.59386	8.32397	6.74835	7.60658	6.50451	6.57608	1.51996	0.83438	0.808528	0.518404	2.77185	0.135773	2.56996	5.7175	0	1.74962	4.52892	3.29241	5.5274	5.56969	6.79222	0	1.44912	1.99584	1.9207	0	15.0521	11.2086	12.529	14.3172	14.3435	12.429	12.3352	16.3698	17.2083	16.5997	18.1576	13.8624	9.60938	8.10811	9.78491	12.1935
DNT-72	C02	6-Aminonicotinamide	12	0	7.01936	5.67367	6.54345	10.0312	7.74659	9.88813	6.3835	4.59253	10.094	0.563162	0.596355	0	0	0	0	0.791625	0.325817	0.451878	0.512305	1.92144	7.20049	0.381481	0.26284	0.69798	2.10134	4.53024	1.61884	0	2.25556	4.13871	5.00681	3.89845	4.55884	5.00665	4.45216	1.58091	2.12205	0.273449	1.19317	2.87979	5.14739	4.13657	4.31035	0.849609	1.2988
DNT-72	C06	6-Aminonicotinamide	12	5.89722	8.74766	8.40828	5.43036	2.11858	4.81799	0	0.324401	0	0	0	0	0	0.139493	0	0	0	0	0	0	0.138552	0.639112	2.91599	0	0.615538	5.84525	0.442684	6.36326	5.05366	0.931535	21.4364	18.9004	16.7639	14.5474	14.5446	12.7391	1.12351	0.52719	0.588238	0	0	0.13526	0	1.88799	1.10486	0.193154
DNT-72	C10	6-Aminonicotinamide	12	6.77606	10.7849	10.1853	11.5884	12.929	12.0685	10.3732	7.7868	8.24776	8.36983	1.21956	0	0.326299	0.137455	0.175972	0.39253	0	0	4.36168	3.74866	3.5699	0.140504	2.74819	5.22181	5.45334	0	8.95037	0.911602	0	5.83849	17.277	20.7801	22.0751	20.1174	15.8804	14.5133	12.8681	10.285	9.00478	8.56605	7.52872	9.29565	9.02269	8.49967	2.46453	3.71481
DNT-73	C02	6-Aminonicotinamide	12	1.44544	0.798192	0.142781	0.487735	0.244602	0.870313	2.23161	1.74496	0	0.333261	0.841591	0	0	0	0	0	2.35637	5.3218	5.85088	7.63005	11.3154	10.805	6.39178	5.3279	5.25312	10.0147	0	10.8799	10.7901	5.18612	5.15176	9.17372	7.39729	3.11394	3.80005	0.788429	3.34269	2.58323	0.302179	0.384306	0	0	0.324295	0.570234	0.60575	0.669277
DNT-73	C06	6-Aminonicotinamide	12	8.29775	8.25625	7.61889	4.18867	6.00473	2.47754	7.829	7.65938	5.39134	1.2844	0.786316	0	0.135545	0	0	0.135714	0	0	0	0	0	0	0	0.13502	0	0	9.30715	0	0.135138	0	8.05282	14.5079	6.98966	15.2965	13.8433	11.0023	8.97068	8.31894	11.6849	2.52197	6.55498	8.45832	8.62224	9.16333	12.6391	6.49864
DNT-73	C10	6-Aminonicotinamide	12	6.95666	7.96312	8.83905	7.83727	7.31513	6.96156	6.43462	6.63895	0	0	4.25087	0	0	0	0	0.135741	2.04425	8.73043	10.4491	14.8121	11.943	13.2425	19.2101	15.4109	13.9814	11.9819	1.04951	12.9596	9.85561	10.4108	23.846	23.5205	20.3533	19.5354	13.569	18.1201	11.2027	13.5372	9.02521	1.53903	2.49133	9.56679	9.24801	3.95209	4.72749	0.992726
DNT-74	C02	6-Aminonicotinamide	12	4.51615	8.55647	6.52546	8.06525	5.99298	3.61782	3.88234	5.58888	6.15189	5.56797	0.311731	0	0	0	0.140986	0	0	0	0.802726	5.54289	4.56115	9.78907	4.442	0	0	0	5.35348	6.01256	10.7702	0.231086	16.9884	14.9585	14.51	12.7515	10.367	11.8247	11.7048	9.03686	9.10005	7.92964	0.869966	0.874606	0.715398	2.48511	2.77677	3.33994
DNT-74	C06	6-Aminonicotinamide	12	4.63652	3.51801	3.96122	3.46277	3.41525	2.0162	2.65338	1.61982	1.93206	1.53989	1.64327	3.47621	6.46314	9.97864	5.38427	6.71343	8.41089	7.50874	9.48612	7.59255	7.1867	6.78311	6.81426	7.00543	7.51444	9.03475	0	6.49248	4.03664	5.47373	12.9219	11.5183	10.8677	11.0951	8.79181	5.81091	7.17285	4.05406	5.40368	6.77621	4.94408	5.0288	5.41118	2.72329	3.2783	2.56271
DNT-74	C10	6-Aminonicotinamide	12	8.62195	8.42352	5.49472	6.61851	7.25262	3.95667	10.5412	8.26536	12.1521	10.3501	2.05923	14.8056	17.4454	19.308	14.0463	17.0253	12.7322	16.4517	15.95	11.4729	0.204405	0	0	0	0	0	5.61617	0	0.135027	0.550057	13.4256	12.6492	11.2744	12.506	7.65692	6.65329	14.5586	11.3269	10.06	9.46366	12.1068	8.26079	4.91325	0.991883	8.28888	9.61666
DNT-75	C02	6-Aminonicotinamide	12	7.87945	7.79699	5.95278	10.4254	8.08661	7.09395	13.1246	14.8517	10.8811	11.0503	2.32964	0	0	0.603329	3.57144	2.75668	11.309	11.641	4.58278	13.5094	12.7486	3.91263	1.01749	3.20544	11.7112	4.3303	3.28963	9.53856	9.34259	0	12.5305	12.6594	15.6668	16.839	15.2173	9.83715	15.335	14.1109	7.84478	5.22023	5.98859	5.5617	2.96654	1.15637	0.139401	0
DNT-75	C06	6-Aminonicotinamide	12	1.32819	3.00774	3.17096	1.44612	0.148799	0.69714	2.91793	0.447003	0.771299	0.174094	5.85128	0.495653	0.151315	0	0	0.13536	0.135758	5.17742	4.53119	2.28437	0.268911	0.266696	0	0	0.136161	1.3728	0.576061	0.176007	1.60688	2.87509	11.81	2.29772	4.84038	0.720924	1.05972	4.78362	2.72214	1.45477	3.06561	3.51881	1.97281	0	0	0.14071	7.74051	6.1229
DNT-75	C10	6-Aminonicotinamide	12	4.16636	7.08144	7.32544	4.6637	5.98165	5.18465	5.87546	6.26744	4.98807	2.21717	0.330321	0	0	0	0	0	0.142787	3.1031	5.5646	10.3706	8.14776	5.37013	1.93935	4.22419	2.67787	2.94114	0	0	0	0.984198	7.79444	8.05719	13.4243	13.2056	12.9527	11.6653	8.42156	6.5767	11.0317	12.2009	7.0675	6.67363	2.07934	2.38713	0	0.135525
DNT-76	C02	6-Aminonicotinamide	12	0.314175	2.55114	2.59555	2.69244	2.4321	2.06033	2.66022	5.6987	4.23857	0.33221	0	0	0	0	0	0	0	0	0.311513	0	0	0	0	0	0	0	6.93411	0.413247	0	0.698843	10.2464	13.1088	12.809	12.705	9.69497	9.02942	9.49125	11.2813	8.84972	11.1281	12.1304	8.91199	10.1442	13.3227	14.9158	12.0823
DNT-76	C06	6-Aminonicotinamide	12	4.12538	3.69181	4.07449	1.33089	0.734868	0.858712	0.147959	0	0	1.48343	0.764087	0.50043	0.413311	0	0	0	0	0.559974	2.3716	3.41955	5.31868	2.42811	1.18615	3.85178	1.4467	1.63484	0.274851	0.798775	3.22389	7.02518	5.84434	8.05925	8.50562	6.15721	5.77375	7.58244	6.04777	3.30322	5.1771	4.106	4.73129	2.46025	1.3793	1.14475	0.690007	1.93483
DNT-76	C10	6-Aminonicotinamide	12	6.67936	7.36146	9.99801	8.72374	8.15246	8.67249	8.03701	9.06466	10.962	12.6306	0.430757	0.23944	0	0.517394	0.671126	0.905259	4.61457	3.04623	4.49946	5.24835	4.40114	1.33384	5.59469	5.10306	6.21188	3.266	2.9674	2.6585	6.1905	0.657644	7.97503	13.3404	11.8168	8.66305	10.2285	6.86268	11.3876	6.70646	3.3017	1.8005	0	7.04201	6.66715	8.79835	7.94782	7.6076
DNT-71	B02	6-Aminonicotinamide	40	0	0	0.346884	0.412948	0.904378	4.75705	10.4616	1.50087	0.155191	0.147563	0.348588	0.136264	0	0	0	0.336979	0.841141	8.32819	1.93825	0.429995	0	0	0	0.783006	1.36944	0	0	0.61536	0.305122	0.518965	14.9409	12.5879	5.48804	0.155226	0	0.183247	0	0.152201	0.141371	0.455875	0.612016	0.278468	0.537946	0.367331	0.6276	0.421749
DNT-71	B06	6-Aminonicotinamide	40	11.1126	8.15076	0	7.55951	12.982	15.8225	13.7336	9.30774	11.0179	6.51672	1.21686	0	0	0	0	0	0	0	0	0	0	0	0	0	0	0	9.3687	0.139111	0	0	5.26115	0	0.138184	0.421178	0	0	0.343067	0.81082	1.00732	3.74727	0.52771	0.53037	2.34854	4.1546	1.94963	0
DNT-71	B10	6-Aminonicotinamide	40	2.03086	9.02312	6.16684	7.1853	3.98181	1.75126	5.0918	8.33933	7.87273	6.82058	0.142817	0	0	0	0	0	2.45844	10.981	14.0532	9.88468	11.6847	8.36471	4.45806	10.5484	7.69737	10.1692	2.04141	10.6797	10.3189	7.0866	7.1492	3.08821	6.53834	2.05643	1.85186	5.87852	6.85786	0.473346	3.33482	9.06864	5.59217	5.9701	4.55982	1.33475	2.35283	3.1094
DNT-72	B02	6-Aminonicotinamide	40	0	0	0.711547	1.34187	2.53643	10.8025	9.54759	7.01591	10.8139	6.22938	2.17138	0.424237	0	0	0	0	0.386266	0	0	0	0	1.80678	2.93053	1.97865	2.77086	5.6172	1.97866	6.24288	1.64933	0.137535	9.78942	12.7406	15.1148	7.37974	9.43883	0	0	0	0	0	0	0	0.232965	0.442626	0.183304	0.137667
DNT-72	B06	6-Aminonicotinamide	40	6.9992	5.88315	7.71554	6.28809	5.88588	5.43263	6.73256	3.70911	3.62016	4.76081	7.39763	0.619154	2.05713	1.92319	0.317238	0.945735	0.854776	3.06272	6.38345	0.507997	0.86667	2.16152	4.86079	4.13213	6.65707	3.05412	0	1.58933	2.69791	1.3544	11.9878	12.256	7.74087	5.19741	3.1202	2.64956	2.92566	3.64624	3.87399	7.00829	4.51887	4.23545	3.09696	4.17068	3.26481	5.75413
DNT-72	B10	6-Aminonicotinamide	40	7.9578	2.71345	3.97623	0.963113	3.49288	8.11126	3.5474	0.394696	5.00694	0.849808	0	0	0	0	0	0	0	0	0	0	0	0	0	0	0	0	0.36627	0	0	0	9.9671	8.0613	2.68524	0	4.39555	10.1291	3.63796	0.530695	7.41245	5.27605	0.697727	4.04423	2.36508	0.414202	2.68399	0.515105
DNT-73	B02	6-Aminonicotinamide	40	5.99456	3.72588	1.91807	4.09805	6.85877	3.11467	0.164519	2.21496	3.42187	1.57431	0.735372	0.769416	0.702934	0	0	0	0	0	0	0.461503	0.152201	0.321857	0	0.848923	0.972316	1.21379	0	0.545067	1.35124	2.02437	6.55086	1.89828	1.38011	2.89959	1.78608	0	0.153934	0.821305	2.34299	0.625205	0.555594	1.93395	1.56971	2.36642	0.379458	2.6515
DNT-73	B06	6-Aminonicotinamide	40	13.8539	3.69689	11.3317	9.08461	2.1699	1.33222	3.30989	9.46875	11.4181	14.1728	1.0328	0.137279	0.136343	0.510277	0.390494	5.84098	4.5647	9.01613	0.660169	0.279123	0.382997	2.15556	0.147761	0	0	0	1.38252	0	0.427398	3.16721	21.6547	18.3029	18.1875	6.74118	10.4743	10.2349	10.5509	1.68418	4.95226	2.04623	2.87437	2.23637	9.1343	11.0129	0	0
DNT-73	B10	6-Aminonicotinamide	40	8.27486	11.5299	8.93345	7.60088	1.17759	0.811358	0.824995	0.719459	0.142676	0.489526	8.43584	6.63194	1.3643	3.59058	7.9573	6.40881	0	0.209578	0.783247	4.90995	10.2337	11.2245	3.49181	7.32159	9.70219	6.58065	0.140361	3.01381	0.755954	8.11431	11.8254	12.7485	11.7364	12.1236	9.17341	7.63893	1.19223	1.39985	1.48288	0.593437	2.04404	2.21014	0.981301	2.03706	0	0.311455
DNT-74	B02	6-Aminonicotinamide	40	0.169817	0	0	0	0	0	0	0	2.89087	3.33684	0	0	0	0	0	0	0	0	0	0	0	0	0	0	1.13801	3.92301	0	0	0	0.135988	10.8584	10.4192	4.00897	2.78201	5.52538	8.20596	2.5661	0	0.135728	0	0	0	0	0	0	0
DNT-74	B06	6-Aminonicotinamide	40	8.8137	23.0544	17.8243	13.5367	19.6843	13.8081	17.8245	22.1755	13.7857	10.618	0	0	0	0	0	0	0	0	0	0	0	0	0	0	0	0	0.54197	0	2.53253	1.73617	7.46216	12.171	14.2933	9.88781	11.709	0	5.4089	5.68117	4.57345	5.75611	1.18593	0.602022	0.287611	0.55195	0.230354	0
DNT-74	B10	6-Aminonicotinamide	40	3.15654	0.824636	23.8134	29.8667	25.0322	6.75845	7.47515	6.24898	6.15082	9.81357	0.967819	0.429982	0.135651	0.316198	0	0.141984	0.136275	0.42723	0.170839	0	0.503457	0	0.708435	0.428487	0	0.290876	1.82328	2.25543	0.443971	1.4726	26.2017	12.1665	17.1293	14.5619	14.9424	15.959	16.9404	19.2301	9.34556	14.6151	6.7744	9.71881	8.76808	11.006	16.7129	13.6233
DNT-75	B02	6-Aminonicotinamide	40	0.658337	0.305905	5.14964	4.26893	5.01827	5.18015	4.0187	3.1883	6.29542	5.82038	0.267074	0	0	0	0	0	0	0	0	0	0	0.488427	0	0	0.690012	0.883505		0	0	0	8.36207	6.79998	0.991172	0	0	0	0	0.86092	5.30716	3.07953	1.93234	1.22592	1.04066	0	0.142844	0.166625
DNT-75	B06	6-Aminonicotinamide	40																											0.216624
DNT-75	B10	6-Aminonicotinamide	40	10.726	12.9234	16.6432	14.2364	1.82078	17.541	14.7292	10.943	7.1577	4.92479	0.179334	0	0	0.13682	0	0	0.895844	0	0	0.14107	1.40624	0.967688	0	0.281518	0.453854	1.61633	1.61669	0.137935	0	6.13241	18.0644	17.7928	15.3231	11.8924	12.8546	9.68147	7.61425	4.48086	7.86818	3.42364	7.96938	8.70295	5.91218	9.97974	5.80224	8.61653
DNT-76	B02	6-Aminonicotinamide	40	2.05028	3.65542	3.06318	2.76003	0.261505	2.46229	4.21029	2.9566	3.95726	1.00356	0.410669	0	0.135695	0	0	0	0	0	0	0	0	0.460196	0.343527	0	0.1402	0	0	0	0	0	7.7813	6.8996	3.67424	0.178963	1.49268	0	0.27345	0	0.356699	0.537515	0	0	0	0	0	0
DNT-76	B06	6-Aminonicotinamide	40	0.623946	6.71414	6.80769	5.78004	7.73682	5.51827	6.72403	7.75266	6.24576	9.59725	1.1443	0	0	0	0	0.170764	0.679062	0.159565	0.13834	0	0	0.611735	2.31373	0.714996	0.231194	0.924789	0.644396	2.68421	4.82946	7.01115	10.7638	12.4009	11.2627	9.26915	10.6498	6.4487	8.11324	6.22986	9.40882	7.64742	5.27147	5.84412	7.71252	5.81919	6.69699	3.96006
DNT-76	B10	6-Aminonicotinamide	40	15.2318	14.2171	11.7401	2.14132	0	0	0.135161	5.88014	1.8177	0.435382	0.594963	0	0	0	0.240903	0.350627	0.357695	0.995572	2.31497	0.357795	2.51059	0.828018	3.21155	1.12891	0.759323	0.582197	1.25755	0.566719	0.580526	0	17.543	9.94721	14.0666	10.0993	0	0.387614	0.135396	0	0	0	0	0	0	0	0	0
DNT-71	A02	6-Aminonicotinamide	120	0	0	0.149827	0	0	0	0	0	0	0.142286	0.447159	0	0	0.33452	0	0	0.79657	0.728714	0.337339	0	0.325121	0.360485	0	0	0	1.27734	0.408249	1.20294	0	0.398024	12.0412	11.5863	2.93836	6.5384	0	0	0	4.29714	3.74471	8.37756	6.58855	4.47053	10.0703	0	3.84049	4.24853
DNT-71	A06	6-Aminonicotinamide	120	1.06279	2.16688	0	0	0	0	0	0	0	0	0.299856	0.148432	0.274408	0.137984	0	2.07288	0	0.203384	0	0.633293	2.80512	1.64999	3.44689	1.25385	0.997071	0.972892	0	0.819183	0.696906	0.977231	2.54185	0.590405	0.798681	0.684336	0	0	0	0	0.545261	0	0	0.135664	0	0	0	0
DNT-71	A10	6-Aminonicotinamide	120	0.915068	0	0	0	0	0	5.31516	4.09897	4.16992	7.00138	0.575213	0	0	0	0	0.474269	0	0	0.155373	0	0.566897	0	0.140395	0	0.135829	0	0.16909	0.167492	0	1.05237	17.3462	9.44911	5.58902	0.293308	1.2008	1.2633	1.74092	5.0396	4.91494	2.22973	1.27844	0	10.3869	0.492142	5.21342	7.63337
DNT-72	A02	6-Aminonicotinamide	120	18.717	22.6884	25.2988	21.557	26.7962	21.7775	17.4823	13.2715	11.4883	15.721	0.516718	0.48652	0	0.588011	0	0.202617	6.17665	1.06905	9.33279	15.8364	6.24055	8.28454	0.135305	0.135913	0	0.310817	3.43855	0.149102	0	0.136152	19.7379	20.4103	11.8953	12.74	5.9531	0	0	0	0.140763	0	0.183037	0.146559	2.03464	0.237296	0	0
DNT-72	A06	6-Aminonicotinamide	120	0	4.93251	3.58256	9.2155	10.5857	10.7584	10.2185	13.0016	10.0467	9.31108	1.8134	0.145323	0.616831	0.454026	0	0.475571	0.287798	0.742606	0.766516	5.1049	0.314327	1.79955	2.85412	0	0.271742	1.22671		4.72888	1.68348	8.53905	13.8379	12.2102	20.7252	14.2139	14.9814	9.5605	13.0226	9.92511	0	0	0	4.24321	10.4552	14.2437	13.734	10.2058
DNT-72	A10	6-Aminonicotinamide	120																											0.339746
DNT-73	A02	6-Aminonicotinamide	120	0.355851	0	0	0	2.71461	6.69509	5.63923	6.30123	7.45394	5.70058	1.29304	0	0.138609	0.559044	0	0.372684	1.20106	0	0.146499	1.65067	0.147343	0.144598	0.493019	0	0.299129	0.153743	3.69544	0.143653	0.27854	0.276901	5.16955	4.18253	3.87508	5.03987	4.14132	4.45591	0.409119	0.30919	0.432618	0	2.71566	1.7393	3.25509	2.86585	3.0416	5.14892
DNT-73	A06	6-Aminonicotinamide	120	4.76271	2.33124	5.47677	8.84923	9.53552	10.9273	8.48388	11.4338	3.02708	6.26159	1.30467	0	0	0.701956	1.51987	1.26171	1.56164	3.63605	4.32381	3.44912	5.98651	3.37286	2.71258	3.03262	3.54332	0.612821		1.72669	6.06308	2.00609	9.43064	6.62392	2.01873	3.71436	7.96092	6.65687	6.53291	5.33604	7.43334	5.28363	8.46195	7.92429	9.23106	6.2094	5.9421	4.96156
DNT-73	A10	6-Aminonicotinamide	120																											0.883402
DNT-74	A02	6-Aminonicotinamide	120	5.6427	1.11186	0	0	0	0	0	0	0	0	0.645578	0	0.330076	0.440929	0	0.294629	0.424604	1.78665	1.06643	2.65184	1.69537	0.466559	1.93987	1.60901	1.12558	1.15525	0	0.170461	0.533395	0.734604	36.7275	22.3728	22.14	0	14.7619	10.4218	12.7795	0	0	9.98664	1.30801	1.09278	0	0.136266	0.137082	0.137449
DNT-74	A06	6-Aminonicotinamide	120	0	0	0	13.346	16.0047	18.8885	20.9949	16.8118	16.9121	13.0134	6.35512	0	0	0	0	0	0	0	0	0	0.135854	0	0	0	0	0	6.44871	0	0	0	8.8252	11.5139	18.6679	12.5372	0.14131	9.52103	8.35829	9.5245	12.4358	6.66725	2.7399	0.323318	0.634165	0	0.525408	2.37763
DNT-74	A10	6-Aminonicotinamide	120	11.4446	23.3521	10.5541	12.7757	0	5.74314	10.0968	10.9922	13.4948	11.4687	3.78175	10.0464	6.48456	11.718	8.61575	8.5113	8.47514	8.16842	7.15945	6.57699	1.73304	10.058	0	1.58785	1.81823	2.01902	0.136304	5.08524	5.38704	7.23506	9.529	8.70956	5.50792	7.67004	6.49198	7.01196	5.91101	5.8773	0.374084	0.381243	1.48555	0	0	0.144633	0	0
DNT-75	A02	6-Aminonicotinamide	120	12.2088	9.08976	11.1674	13.0425	14.8397	0.510758	6.70797	6.70451	7.74512	7.8676	2.03695	0	0.136173	0.166262	0.505271	1.06247	0.136302	1.20822	0.571787	0.184611	0.672742	0.290659	0.136184	0.415467	0.135616	0.729717	0.91928	0	0.427191	0.75386	9.8663	6.7337	4.84072	0.14868	6.39855	2.9123	3.93779	0	1.38326	0.324272	1.46158	8.13912	9.33841	1.62076	14.2087	0.879918
DNT-75	A06	6-Aminonicotinamide	120	4.95647	1.9331	4.58632	7.19388	2.84223	13.2566	11.0345	12.3117	10.8737	10.5577	1.38778	0	0	0	0	0.28353	0	0	0.271461	0.180391	0.666026	0.143093	0.244174	0.287283	0	0	1.04365	0.469375	0.210314	1.14391	12.2602	6.7858	10.8925	7.1829	6.7206	10.29	10.263	9.91043	9.83879	7.51267	3.18715	10.0814	9.11142	9.77657	3.82863	4.3272
DNT-75	A10	6-Aminonicotinamide	120	7.81431	7.62824	7.7711	6.31214	6.41734	7.34724	5.75424	3.36763	8.90295	7.83868	0.434186	3.12783	1.01958	6.13821	7.37735	3.44465	5.13347	3.00568	3.31454	0.973652	1.63881	0	0	0	0	0.261547	0.306003	0.366679	0	0.35535	10.5137	5.38866	3.58877	5.85475	1.85886	7.95172	1.38489	5.45997	5.48506	2.3702	1.69943	5.43465	7.76629	5.05455	2.52319	4.72886
DNT-76	A02	6-Aminonicotinamide	120	8.09786	0.135465	0	0	0	0.548804	3.64884	7.20292	10.0603	5.9702	0.179976	0.620266	0	0.322789	0.158636	0.150702	0.155434	0.17768	0	0.28009	0	0.137157	0.394108	0.276447	0.280364	0	0	0	0.42695	0.13939	10.5558	10.2461	7.31202	0	0	0.320364	0.135322	0.622232	4.73255	0.524734	1.12278	1.02296	0.135941	0.136917	0.814035	0
DNT-76	A06	6-Aminonicotinamide	120	1.67321	7.14243	2.50917	4.26165	1.14052	0	0.983461	0.642261	4.29641	3.62837	1.08512	0	0	0	0	0.136453	0	0	0.139032	0	0.138947	0.142942	0	0	0.137717	0.13551	0	0	0.135058	0	6.22771	1.70518	1.83104	0	1.67679	3.01459	3.81339	4.31534	1.33912	4.38006	0	0.323696	0	0	0.168574	0.375793
DNT-76	A10	6-Aminonicotinamide	120	1.71196	4.60366	4.07617	3.04022	1.68174	0	0	8.11415	9.06892	10.3261	0	0	0.772818	0	0	0.1363	0	0.351725	3.08136	1.49933	3.43888	4.52415	1.70866	5.16179	0.820755	0	1.18589	0	0	0	11.1174	9.84022	8.26297	7.22372	4.72386	6.6148	6.51156	7.04881	11.0552	4.13306	10.2837	0.669311	0	5.89486	5.32524	9.22843
[truncated: 4 more columns]

## Sheet: 6-Propyl-2-thiouracil
				units=distance moved (cm) per 2 minute interval
Plate #	Well	Chemical	Final Concentration (µM)	0-2	2-4	4-6	6-8	8-10	10-12	12-14	14-16	16-18	18-20	20-22	22-24	24-26	26-28	28-30	30-32	32-34	34-36	36-38	38-40	40-42	42-44	44-46	46-48	48-50	50-52	52-54	54-56	56-58	58-60	60-62	62-64	64-66	66-68	68-70	70-72	72-74	74-76	76-78	78-80	80-82	82-84	84-86	86-88	88-90	90-92
DNT-71	H01	DMSO	0	0	0.336868	2.95244	4.79148	6.66015	6.27388	5.52048	4.70778	3.53267	4.39735	0.50614	3.54527	5.76858	5.24179	0	0.891572	4.84558	3.62881	3.51208	1.47366	1.142	2.60258	1.24018	2.17072	1.25665	1.55198	0.481299	2.81375	3.05016	3.37344	8.98908	11.0135	10.1077	10.9996	8.18698	7.87649	5.78161	7.20822	5.22067	7.95398	8.04844	4.17578	4.42615	2.83519	1.28614	2.79645
DNT-71	H02	DMSO	0	8.56716	7.06265	7.26563		6.03676	6.04221	4.95689	3.84686	4.60582	2.22427	0.451034	0.137407	0	0	1.16463	3.08266	0.654518	3.61973	0.810045	0.706939	0.290785	0.539166	0.816025	0.922361	0	0.27955	0.151552	1.537	1.19275	0.476263	16.9157	14.5208	10.1919	12.7949	13.5516	11.9691	12.5645	13.4095	13.2805	11.5884	12.3988	12.9703	8.63808	11.3303	8.51307	11.7801
DNT-71	H03	DMSO	0				2.87481
DNT-71	H04	DMSO	0	0	0.163492	1.07145	8.55814	4.16222	5.32819	1.53887	0.567667	1.17879	2.20384	0.394729	0	0	0	0.18152	0.291452	6.81301	1.51056	4.74118	0.144555	0	0	1.04696	7.92096	10.4281	6.56966	7.35441	2.39851	5.62343	3.24037	11.879	12.0785	10.7914	11.0327	11.943	7.44654	7.20102	3.74783	1.57722	0.964661	1.04263	0.585079	3.47291	4.27426	5.63374	4.15259
DNT-71	H05	DMSO	0	2.23838	9.62541	10.2326	10.9638	6.57496	7.8711	8.13502	9.74431	9.32813	7.03177	0.714373	0	0	0	0.287661	0	0.611719	8.2316	8.68908	5.19577	2.1777	8.47486	8.39128	0	0	3.57855	5.40061	8.60879	8.97773	7.89639	12.7479	12.6082	9.65183	10.456	7.02066	7.57377	6.24326	6.09071	4.75108	2.05769	4.20156	4.78096	1.52405	1.31803	2.63449	1.72496
DNT-71	H06	DMSO	0	0	5.06044	12.2661	7.61729	15.1571	9.17151	0	11.5168	12.7432	10.2062	0	0	0	0	0	0	0	0	0	0	0	0.142998	0	0	0	0	0.151013	0.158073	0.135732	0	8.12511	12.0783	8.90681	15.4836	12.7084	7.98535	4.80201	3.60609	2.87303	1.46209	3.52558	4.58823	6.40144	2.88406	2.97659	2.82776
DNT-71	H07	DMSO	0	0	3.76188	4.82688	4.50268	8.19256	9.11162	8.59482	10.4352	6.40918	8.83001	0	0	0	0	0	0	0	0	0	0.161809	0.60811	0	0.13569	0	0	1.84345	1.54648	2.30187	8.70769	4.32102	17.7246	17.4177	16.9293	15.6044	15.0561	14.6051	14.5299	11.9397	10.3935	8.12239	8.44221	8.79816	8.50019	7.03864	4.40073	2.8224
DNT-71	H08	DMSO	0	2.77121	3.80087	2.06033	11.1336	5.28723	3.41569	2.9493	1.85295	4.23509	3.54801	0.155503	1.83719	2.82069	3.56783	7.59836	6.73584	8.95959	0.14146	9.11619	7.71347	5.0939	0.759393	4.24556	4.96682	7.76463	0.44746	5.76496	7.55908	4.16103	2.76247	11.8634	14.7837	16.0113	10.6687	3.97551	6.7206	2.1856	4.09561	2.05744	3.16562	3.14298	1.35177	0.518872	0.938577	1.10483	1.02005
DNT-71	H09	DMSO	0	2.01112	3.57966	2.29704	11.5156	15.3251	5.29334	14.2242	3.57283	6.5912	11.8441	1.40629	0	0.145253	0	0.16136	0	0	0	0.727621	1.35614	4.31909	0	0	0	0	0.15608	1.18648	2.90885	0.175362	1.75159	12.1363	13.8838	17.0415	15.3528	12.3778	11.2371	13.4508	13.604	12.6589	12.4786	11.2374	6.74816	3.3521	2.69976	1.48239	1.68855
DNT-71	H10	DMSO	0	10.7005	17.3325	8.99628	1.53939	7.53144	3.12338	6.2092	4.7179	4.44565	9.33667	0.156213	0	0	0.136382	0	0	0	0	0	0.136503	0.157671	0.33345	2.18409	0.597922	0.303864	0.531426	0.663808	2.24454	0	0.147212	10.0388	5.85322	11.1196	12.5675	17.7732	15.3923	9.9347	9.86572	13.9487	15.3254	9.77633	10.83	5.89879	5.05122	4.19192	4.76585
DNT-71	H11	DMSO	0	0.151445	6.5549	1.95219	9.39399	0.500064	0.443732	4.94716	1.32852	0.718618	0.649983	1.81115	0.302263	0	0.483589	0.144832	4.67645	4.72949	6.51058	4.37402	3.65933	2.85027	5.00101	2.60187	1.62156	6.99549	7.87425	0.869593	3.61542	1.9294	1.14699	9.45665	11.5129	12.9387	12.6556	17.0641	9.43056	10.1152	10.3413	7.13308	9.88527	7.55377	5.06468	6.68022	7.96476	7.71262	4.99993
DNT-71	H12	DMSO	0	4.60698	11.7257	10.9513	6.68964	9.13871	9.12034	7.95635	10.6781	8.64316	8.05653	1.05937	3.38476	5.47055	6.89598	8.82106	8.05646	2.40311	6.51853	4.01117	7.56405	5.12693	0.171555	3.80734	2.18378	7.23341	6.05776	9.74085	4.92355	6.93375	5.77522	16.9807	13.8445	10.3422	11.6072	3.07611	6.29629	13.7124	12.0641	13.1829	15.4705	12.5782	13.9196	15.7975	11.8689	11.8875	12.4112
DNT-72	H01	DMSO	0	5.88059	8.83752	6.57167	1.98632	5.59956	5.74757	4.35381	5.31909	5.8973	1.39366	0.517922	1.40583	0.287868	0	0	0	0	1.76531	3.86739	5.29732	3.25884	3.43185	2.82568	1.16927	3.32434	4.98036	3.82648	3.18367	5.25158	4.84783	14.3389	9.01842	12.136	11.7388	8.20343	8.18847	8.53922	5.54459	3.68299	2.76859	0.767683	1.58031	1.23563	1.69707	1.44599	0.894238
DNT-72	H02	DMSO	0	1.06127	1.4172	1.46509	4.96942	1.41318	1.15211	0.989886	1.19534	0.493972	1.08552	2.92554	1.64094	2.29971	4.14385	4.32046	4.1727	2.93961	4.59628	4.51283	3.09133	6.30378	1.70262	1.40655	1.87781	4.93579	5.66167	6.5274	1.08534	3.0546	3.70168	5.41434	7.33352	6.54331	5.02983	6.44126	2.86839	0.224749	4.873	4.02125	2.87017	1.07541	2.56862	0.986558	1.07118	0.86402	2.83521
DNT-72	H03	DMSO	0	2.56133	7.01941	6.37284	9.49096	4.02606	2.51	3.65118	1.95723	0	0.476772	1.26447	0.64848	0	0	0	0	0	0	0	0	0	0	0.271069	1.26501	1.17245	1.72369	3.53884	6.54848	0.179101	0	12.4916	7.11766	3.95275	3.91901	5.37277	3.13722	3.31125	1.99466	1.00332	1.35149	1.18528	0.135998	0.354875	0.253577	0.896517	1.33137
DNT-72	H04	DMSO	0	0	1.02472	4.04325	4.15817	7.91096	8.1762	7.75501	11.268	11.5296	14.2785	0.822923	0	0	0	0	0.135395	4.88613	9.23229	6.80973	8.29663	7.50428	0.190303	7.77317	4.33062	0	0	0	0	0.556026	6.6346	12.1386	9.91385	12.5687	8.95788	10.7075	15.4557	14.86	10.5719	6.05992	9.74171	7.51682	8.64778	3.53436	5.02967	6.9872	7.95499
DNT-72	H05	DMSO	0	3.85748	5.59862	9.51171	13.4346	7.76874	8.46855	10.1623	9.927	9.41702	7.01854	0.713306	0	0	0	0.13508	1.65642	0.295456	2.57209	9.00851	11.036	7.6853	15.631	11.0689	6.99146	15.1534	11.2399	17.4871	6.71187	0.190207	0.135889	18.8587	17.92	17.556	12.4699	12.9664	14.2928	14.5259	13.2592	9.70403	13.0149	8.3558	7.42505	10.9992	3.93648	9.83445	7.31611
DNT-72	H06	DMSO	0	6.49649	10.0086	14.2296	8.98532	23.8497	20.1218	21.5214	29.2431	15.7231	15.6759	0.318406	0.135598	0	0	0	0	0	0	0	0	0	0	0	0	0	0	0.423819	0	0	0.156241	11.2084	10.8419	10.9915	11.5844	11.9964	11.9607	12.071	9.00395	8.82626	9.05381	9.41326	10.695	8.8077	10.4255	9.30204	7.30367
DNT-72	H07	DMSO	0	7.19638	8.78937	6.583	8.46378	10.0688	8.81409	7.6273	9.29727	8.2052	8.28293	0.920658	0.44335	1.3519	4.83531	4.8561	5.81816	9.57423	6.30265	12.9433	6.20711	7.09248	0	0.239691	4.88741	2.81587	12.3302	8.75687	14.7142	12.8551	13.6799	22.5528	26.9607	27.125	26.9645	22.4595	19.1894	20.7497	20.1946	16.461	18.8572	19.4322	17.4201	16.4834	15.7735	14.7487	17.9301
DNT-72	H08	DMSO	0	5.6104	3.29749	2.5951	12.7464	6.41088	7.71973	4.48172	0.889128	0.284823	1.06491	1.22097	4.27891	0	0	0	0	0	0	0.247414	3.03232	3.00027	1.01844	0	0.534409	1.77583	3.06264	1.72237	0.14695	0	0	13.3244	16.1615	13.9798	15.3844	9.97001	8.01794	9.92275	8.88666	9.62507	8.549	9.45836	6.1886	6.05794	8.4343	9.98931	7.43377
DNT-72	H09	DMSO	0	11.302	10.8729	11.3246	0	13.1731	10.7033	14.7608	13.3025	12.9145	11.7613	0.836144	0	0	0	0	0.387102	0.541057	0.780531	1.59997	7.08805	11.6109	12.7881	10.0782	4.30828	0.98809	1.17963	1.0235	2.75533	1.25291	1.40768	20.0096	15.6674	18.3172	16.9766	17.6299	18.8072	18.9673	15.4972	19.7417	20.1719	20.4109	21.4551	19.5229	15.4686	14.2865	17.3797
DNT-72	H10	DMSO	0	9.78325	10.9862	9.6759	16.58	2.59438	1.43351	0.648164	0.606472	0.768622	1.74113	2.00236	1.18295	0.135998	2.10482	2.92406	0	2.57192	6.91063	0	0	0	0	0	0.479778	4.28522	5.11548	7.69338	7.39054	6.37784	11.6426	9.28301	16.8314	15.0934	18.1782	23.3677	11.2735	14.6318	15.9496	14.2264	11.3196	11.1604	10.8015	13.4484	9.02055	0.195518	6.96317
DNT-72	H11	DMSO	0	11.0025	13.365	18.2475	6.39012	16.552	14.4485	14.678	13.4254	11.4163	4.92896	0.453795	0.982116	4.45951	9.37915	5.12217	9.15342	6.54511	7.24307	7.0384	6.19123	6.80514	13.355	10.8108	8.19254	9.69628	14.2905	14.2218	13.9395	9.79641	14.2239	16.3196	15.9856	13.0439	11.6216	11.9726	12.8111	13.3864	11.7298	12.7897	10.361	10.9376	8.45894	8.84064	12.002	9.26116	9.99213
DNT-72	H12	DMSO	0	4.01013	8.41826	7.79589	9.22061	5.9443	6.88281	4.88353	3.31705	4.84031	5.20663	1.72867	0.943397	0	3.69971	3.52592	6.30741	4.61235	7.10633	8.11796	10.2273	10.0993	10.0183	6.04662	6.26083	7.63215	4.32053	6.2454	3.12298	4.46847	4.98261	15.3216	18.5626	18.3014	19.3673	14.4092	11.5055	11.4071	9.97672	9.72379	0.959256	1.45341	2.55312	6.22776	2.29087	2.58266	1.69475
DNT-73	H01	DMSO	0	4.708	7.51242	3.27906	9.68642	9.03566	9.89183	3.11354	6.41059	5.88597	0.828953	0.229245	0	0	0	0.209726	0.220448	1.67979	2.42784	7.87567	9.20964	9.29384	8.4748	7.30817	1.91668	0	0	0	0	0	0	11.0375	9.7749	7.01751	13.1029	8.9426	1.94391	0.178419	0	0.346695	0	0	0.393241	0.200999	0	0	0
DNT-73	H02	DMSO	0	3.42338	9.21863	10.5479	2.91386	11.4197	10.1342	12.7134	11.1315	10.2458	8.13441	0.932521	0	0.565059	2.17335	4.86444	7.96832	12.4407	7.47664	9.40201	8.14593	12.4701	6.84031	8.30659	13.1754	11.6613	5.09171	5.57311	10.2686	7.60414	7.83122	20.1456	19.9611	20.6141	21.7207	19.0363	17.743	17.8151	15.3184	14.5446	2.41467	9.99886	11.1459	12.2511	13.1561	12.5236	10.8569
DNT-73	H03	DMSO	0	3.19162	3.34701	2.74617	7.39748	1.22992	1.32881	0.159749	0.201231	1.11686	0	1.97717	0	0	1.95291	6.54371	6.70786	10.6938	4.80741	10.8969	11.1857	4.63315	11.2507	9.46632	13.1229	6.77175	10.6763	9.10287	7.15263	11.3866	9.00245	18.4085	18.1893	13.7735	9.66225	7.64287	6.09289	4.70412	6.76593	3.48142	0	0	0.821196	3.65968	2.69343	0	0
DNT-73	H04	DMSO	0	5.54801	11.4791	9.11688	14.3589	9.00707	5.07085	7.84359	9.65697	11.351	11.8318	0.290779	0	0	0.139808	0	0	0	0	0	0	0.581574	0.675384	3.92479	6.24096	10.0138	8.00187	10.3352	4.65044	8.39688	2.97437	11.8051	9.58086	10.2907	8.92819	14.3273	13.6172	14.8628	11.8012	11.5046	9.72227	12.6642	11.0553	12.5539	8.3882	10.8583	12.8096
DNT-73	H05	DMSO	0	16.3035	12.0134	13.3686	2.84551	14.8008	13.1696	19.3936	21.2001	30.1955	17.2172	0.755118	0.709813	0.459719	0	0	0	0.135497	0.776371	0	0.300066	4.33678	1.80828	3.35202	0	0	0.420923	0	0	0	0.135599	19.1457	11.3759	8.59935	16.6477	25.199	23.7752	21.5955	18.7838	23.2143	20.6347	24.1077	20.1722	24.0094	28.0333	29.1009	15.5989
DNT-73	H06	DMSO	0	8.82676	11.1371	4.86515	4.41249	2.63694	1.7866	1.37268	1.2114	2.16565	0.145478	1.96119	8.80218	1.80078	6.11824	13.6414	15.7646	5.32589	0	2.87687	2.1585	0.745809	8.10638	0.86713	3.23516	3.17542	0.765423	5.83105	7.91169	3.4968	0.584918	19.9263	22.6168	21.9458	16.6397	12.6925	15.6385	15.6581	17.2608	17.7178	9.92229	2.74846	1.18509	6.44804	4.6099	5.16819	3.47245
DNT-73	H07	DMSO	0	4.5038	4.71523	3.53922	14.1297	6.71648	6.43048	6.06453	6.75358	7.92373	6.58751	1.2595	1.22502	0.443705	0.136114	0.135832	0	0.605405	5.80338	4.20676	7.32328	1.29697	4.44113	1.73451	1.40187	1.79986	1.41757	2.92847	3.61888	5.01904	5.86749	14.1768	10.576	10.6211	11.9298	11.9388	11.4333	10.9104	12.2889	13.2375	6.24954	10.5485	7.91665	6.71942	6.82529	5.21404	5.38348
DNT-73	H08	DMSO	0	9.86868	13.1849	11.3034	12.2631	12.1406	15.2452	13.2098	13.7283	11.2923	9.16094	0.171353	0	0	0.151398	0	1.01801	0	0	2.22271	5.133	8.86218	8.1361	7.50033	0	1.81759	1.3059	0.1642	0.436611	1.25204	4.52914	15.9697	14.0346	12.7057	12.3749	10.8747	10.4953	11.115	10.0621	10.2134	6.26866	10.2125	7.74685	8.87486	7.75864	8.7813	1.13545
DNT-73	H09	DMSO	0	4.77379	9.58702	9.40535	12.6361	15.2937	13.2725	7.66251	11.6659	10.9163	2.84388	2.0345	0.510574	6.4031	11.2023	5.01034	0.140745	0.557274	2.21405	3.57957	2.56194	3.95735	2.34303	2.94854	1.35808	2.50173	0.67786	2.44114	2.42999	2.67976	1.32114	15.3367	5.61155	8.60778	9.57083	6.31203	8.07309	6.61814	4.40069	7.28531	6.97434	6.39326	3.90285	5.17428	5.73454	0.543494	0
DNT-73	H10	DMSO	0	16.4714	12.6098	14.7421		15.6734	14.2336	14.0112	17.3122	16.1601	14.3099	2.03865	0	0	0	0	0	2.20341	6.03655	10.038	12.8608	17.1013	19.8098	20.1869	15.6434	21.1299	8.25733	0.54832	0.146535	0.952794	1.043	20.3702	19.0272	23.3379	22.0595	22.0126	19.9225	17.4878	11.8078	14.0594	1.15657	0	0	0	0	0	0
DNT-73	H11	DMSO	0				10.4473
DNT-73	H12	DMSO	0	9.22547	12.2802	11.1652	0.325377	9.35859	9.74695	8.45987	7.98439	7.86484	4.66246	0.193596	0	0	0.755895	5.4825	4.91812	0.840377	5.13656	5.12155	5.05181	4.43583	6.56607	8.22479	12.5407	4.1889	0.135364	0	0.36484	3.93975	0.291814	18.071	16.7478	15.7777	14.6765	15.3456	11.3236	12.8036	13.3918	10.4869	10.0663	11.2995	10.4048	8.6785	9.83535	12.6189	10.5142
DNT-74	H01	DMSO	0	0	0.150592	0.145694	11.8425	3.82998	9.94969	11.0063	5.06536	8.10211	11.1851	0.601494	0	0.14191	0	0.157121	0.42174	0	0	2.28532	0.136841	0.513328	0.235142	1.87737	1.51782	0	0.15611	2.47105	2.08163	0.27605	0	18.1709	16.1244	16.0393	11.3203	16.0573	14.1993	14.5043	12.8126	10.2378	12.4545	8.31067	7.17648	3.73706	1.44975	1.65821	1.37197
DNT-74	H02	DMSO	0	6.41028	10.3405	10.3064	5.8885	14.669	14.1394	10.117	1.40031	0.411529	1.02069	0	2.31552	2.66159	0	0.141727	0.328964	1.53973	2.20062	0.135663	2.46322	0.530564	1.26429	1.58135	0.728797	2.54023	0.878498	0.144479	0.542687	0.802207	0	11.407	11.8813	12.7031	11.6908	7.03059	0	0	0	0.639081	0.857314	1.94431	7.81271	9.26281	9.27798	7.7114	6.60956
DNT-74	H03	DMSO	0	0.410045	3.82654	5.43067	15.5048	9.58377	10.6389	11.3803	6.49116	11.5844	9.22894	0.292887	0.272835	0.135305	0.952485	1.49824	0.84621	2.34098	0.163973	3.12837	1.90754	3.96282	5.99496	1.12678	2.49711	4.70237	6.41373	0.639727	0	0.32075	3.28597	17.1935	13.4209	13.0837	12.3661	10.6148	12.5003	10.6116	12.3016	7.73247	11.485	8.10508	8.09243	7.26436	5.56588	6.86699	4.46723
DNT-74	H04	DMSO	0	6.25054	14.1025	14.413	7.79986	14.6896	15.8184	18.0753	17.9158	16.3567	21.1037	0.444462	0	0	0	0.414145	0.991377	0	0.136168	0	0	0.779498	4.77413	6.31112	1.05465	4.69292	5.65433	0.1944	0	0.824208	3.10946	18.4047	20.763	22.25	18.2454	20.1975	19.693	19.0265	21.8898	18.8021	13.5826	15.9672	17.9431	18.2325	17.8302	19.9718	20.3877
DNT-74	H05	DMSO	0	4.34535	7.42071	6.63969	0.953404	8.65281	9.90573	8.63486	7.51391	5.74632	4.65284	0.293762	0	0	0	0	2.13603	3.06912	6.3063	6.24606	2.22573	5.00799	1.00237	0.139369	1.50771	4.08126	6.34731	3.41833	4.69602	2.79331	3.80267	18.5328	14.7281	12.1985	11.2825	10.7484	7.6227	5.78921	9.41429	7.9234	9.70439	7.63212	1.21907	7.72527	7.01507	5.38128	7.24669
DNT-74	H06	DMSO	0	1.03699	1.29553	1.78025	5.72074	7.43781	5.52925	9.45048	1.41839	1.13939	2.07266	2.81804	3.39813	1.53682	0.560505	3.38781	4.2724	3.47901	2.93797	9.39579	7.40725	0	0.14527	5.0082	8.93837	2.25076	1.23031	5.20634	5.19062	8.66643	3.75564	13.3926	13.0255	13.9889	11.0545	11.0454	11.377	11.5322	9.42431	9.75462	12.4548	9.99297	9.74549	6.5834	8.51294	8.95608	7.98404
DNT-74	H07	DMSO	0	0.553967	2.91055	5.3895	18.6202	4.56728	4.6683	2.14904	4.40905	3.81571	3.5198	0.138438	0.147126	0	0	0.14826	0.939401	0	1.65747	4.59354	5.11408	4.77141	3.24583	4.36361	3.35135	3.92579	3.16112	3.33111	6.33794	3.93489	1.25568	16.5502	10.5284	10.3309	11.0769	11.511	10.9121	7.59842	9.88881	7.85741	5.94971	7.36277	5.80067	2.52566	6.00088	6.1596	5.49967
DNT-74	H08	DMSO	0	10.3374	16.327	17.0001	0.995904	16.3947	14.1561	17.3523	16.6429	15.2039	18.6986	0.305684	0.214786	0.522692	2.22957	3.83802	1.21215	0.779126	0	0.926028	4.57674	0	13.9558	0	1.58133	5.82744	0	1.87174	1.18031	11.7865	0	18.6692	15.9475	18.2463	14.7049	18.9915	15.6381	18.8903	20.3737	16.9967	16.3578	12.8408	16.0884	16.3495	14.4439	12.9918	14.9125
DNT-74	H09	DMSO	0	5.5766	2.55135	7.03302	6.02716	6.01619	2.76677	7.72164	1.27296	1.32216	3.9069	1.7988	2.02633	2.13436	0	0.135853	0.419976	2.75709	3.74226	7.41766	4.80783	4.87331	1.41838	0.675031	2.69038	4.38783	5.34077	2.24309	0	1.20626	5.19128	14.1181	12.6886	5.31486	1.20351	0	0	0	0	0.190721	0	0	0.293661	0	0	0	0
DNT-74	H10	DMSO	0	0.735031	2.39676	5.70977	10.5472	8.19035	9.98968	4.6959	9.93174	9.26104	8.89118	0.161894	0.135432	0	0	0.271969	1.00638	4.39982	5.93112	7.46139	6.72446	6.92607	7.0277	7.7454	5.8376	8.96623	3.31806	7.5008	6.47975	8.3147	5.12735	11.2747	12.2283	15.3375	10.1626	6.27507	9.30388	11.8131	9.13348	12.4593	6.4245	0	0	5.78293	3.59128	7.84669	9.49974
DNT-74	H11	DMSO	0	6.95578	9.45556	11.4631	10.1199	10.1318	4.73257	2.6315	4.82037	6.27874	2.0338	2.57987	5.96041	0.619577	0.460996	0.141461	4.39738	5.79881	1.90295	0	0.466486	4.33503	8.27411	7.60947	10.38	5.26189	7.48948	10.3409	7.50026	4.10222	4.46437	13.2549	15.2854	14.5898	15.6419	11.1967	9.91873	15.1701	10.894	11.326	8.72008	3.52963	1.60395	3.48802	1.11111	2.00511	0.163594
DNT-74	H12	DMSO	0	0	4.28045	4.70382	4.80671	11.3657	10.374	12.444	17.6747	7.00359	3.7936	0.395833	0.154263	0.254875	0.189092	0.784017	0	0.46767	0.135507	3.45676	4.13524	7.29542	4.90555	12.3064	13.3435	15.3469	18.5404	21.5684	16.9189	23.7376	17.916	13.8495	12.785	12.7275	7.44971	7.34007	6.50208	4.97447	2.2125	1.14122	1.31961	2.09607	1.96568	2.11302	4.99133	4.2216	4.35411
DNT-75	H01	DMSO	0	6.12641	6.05461	4.96	3.96327	2.8093	4.07952	5.45077	3.99206	1.12318	0	1.97004	3.28069	2.69447	1.23525	0	5.61045	0.410338	4.85078	1.11113	6.41584	5.06664	7.00973	7.20272	5.04722	6.7671	4.64931	0.176209	0	0.347274	0	9.67671	9.12401	11.1232	9.2559	9.98461	5.35444	8.89144	7.75484	6.48454	6.60806	3.58657	0	0	0.365661	0	0
DNT-75	H02	DMSO	0	1.27424	2.61552	5.18157	2.98602	3.78996	4.55607	3.83416	2.93873	3.47894	5.04	0.656802	0.139397	0	0	0	0	0	1.82681	1.84192	2.87555	2.41771	0.409513	2.33127	6.09034	1.93785	0.139694	0.146912	0.190342	3.91251	9.38715	6.87409	7.62289	6.80817	6.98906	5.29038	6.73299	9.61013	8.23998	8.44876	7.54793	7.98913	5.7839	6.82724	7.22076	5.63066	5.5805
DNT-75	H03	DMSO	0	5.90194	7.72887	6.41638	4.41349	5.06879	4.76548	2.02499	5.8736	8.52944	6.22966	0	0	0	0.135551	1.0273	0.669549	4.24796	6.30895	2.43632	6.75542	5.6687	0.307194	0.178403	1.88083	4.69409	6.71174	8.08178	11.6268	4.55339	0.367002	12.6939	12.3714	11.9199	6.98137	4.32538	4.78738	2.66303	2.47835	0.777582	0.848814	0.282299	0.135141	0.496697	0.71395	1.7362	2.11238
DNT-75	H04	DMSO	0	3.44408	2.23749	1.94361	0.6582	5.40421	2.30395	3.61215	2.25168	1.12974	0.513485	1.76291	1.47451	0.982537	0	0	0.645013	3.51447	4.00932	7.55698	4.60267	1.45551	1.4273	0.656627	0.788634	1.17436	6.02516	2.86453	0	0.893549	0.41835	14.1595	14.3568	4.72827	7.26511	2.57615	1.60192	2.73306	4.86294	1.03218	2.4579	4.35886	5.49384	1.69163	1.98457	3.59872	1.7676
DNT-75	H05	DMSO	0	0.639891	0.188307	1.55418	4.50759	1.50038	0.142217	0.498126	0.661982	0.136909	0	0	0	0	0	0	0	0.443055	0.900771	4.48771	6.14897	4.88419	3.75516	6.11863	0	0	0	0	0	0	0	9.13476	9.5739	11.456	12.2592	7.79202	7.50873	5.8563	7.6867	7.10532	0.918853	0.461519	0.403373	0	0.277162	0	0.252566
DNT-75	H06	DMSO	0	2.07521	4.20246	5.31184	9.35543	2.86851	2.51641	2.17279	3.05223	0.314316	1.50434	2.33315	2.40115	3.76182	0.976863	0.333532	0.227168	3.4592	4.01957	2.68266	4.8967	2.96319	3.57274	1.33057	3.91104	0	0.63762	2.58392	0.978003	0	2.53249	12.0995	7.04865	3.82536	6.33182	4.86697	3.6203	0	0	0.281871	0.49328	0.494261	0.29819	1.27587	0.665152	1.7399	0.481593
DNT-75	H07	DMSO	0	0.135929	7.05844	10.1045	4.56413	8.61229	18.0728	5.84304	10.1318	17.8008	13.3869	0	0	0	0	0	0	0.144182	0.435138	0.951317	2.93432	4.03555	1.54407	2.47246	0.706907	2.40908	4.03584	3.04737	4.13554	4.65975	4.87518	14.2812	11.4086	11.049	6.88786	6.43561	14.7221	11.4711	8.34244	7.90282	6.70725	12.7526	15.7141	7.88225	6.44646	7.95398	5.77024
DNT-75	H08	DMSO	0	2.14452	3.0401	2.82517	12.5905	2.66918	2.23573	1.17855	0.953189	0.149711	0.143449	0.971584	0	0.135513	0.288771	0.382672	0	0	0.34117	0.711727	3.05494	3.13735	2.54682	0.500335	0.851746	2.86214	2.81616	0.760798	0.946319	1.54004	0.755543	10.5999	11.1981	11.2568	11.3855	8.05981	5.78505	7.9786	5.98577	5.40515	3.79943	2.32001	4.45334	3.0522	1.8285	2.49471	4.43438
DNT-75	H09	DMSO	0	15.3418	15.3129	15.1038	9.13698	8.77436	8.17997	4.46704	5.95758	10.9292	16.6248	1.15162	0.658925	0.481065	1.44627	7.72047	4.87064	1.00032	5.4045	10.4757	5.27366	12.3879	7.89496	10.8664	3.20412	6.07934	4.04777	0.161415	3.62784	5.12921	6.09152	30.6934	19.0424	24.9151	22.5916	16.4096	15.8307	16.337	17.2218	17.3086	13.5852	16.6399	10.7852	11.5883	14.3727	9.05831	14.7664
DNT-75	H10	DMSO	0	4.03529	5.98685	7.49955	7.17832	8.3966	13.4651	12.5439	18.0969	17.9795	16.9334	1.07196	0	0	0	0	0	0	0	0	0	0	0.845767	6.46951	7.31181	3.0338	7.52154	6.59311	6.13022	4.71527	0.601583	16.9089	14.0184	14.2609	17.4903	14.7453	17.1534	17.7653	14.8286	20.8976	15.4796	17.8875	22.2794	24.3108	20.5307	18.9747	19.0378
DNT-75	H11	DMSO	0	6.56205	7.73935	7.84116	13.3002	5.59775	4.3792	12.0875	12.0173	11.6883	5.81517	1.00152	0	0	0	0	0.201889	1.0136	1.74575	2.3837	3.53344	0.952311	0	3.8149	0.13972	1.11065	1.33296	5.22572	2.4068	3.04086	2.40705	9.79147	10.7228	16.3229	10.5544	8.94057	10.7649	14.7289	20.3681	17.7883	8.24774	7.66947	11.6395	13.2441	10.6594	6.93434	3.32309
DNT-75	H12	DMSO	0	6.49613	9.73164	10.1146	3.51677	13.0714	13.9768	10.4034	9.72019	12.2721	9.38787	3.23746	6.70906	9.85891	10.1858	4.90474	4.23217	11.5744	9.76036	19.4922	16.1239	12.5567	14.3106	14.8221	13.0967	14.7974	14.35	2.97945	12.6393	8.30612	4.14321	19.9361	19.1154	20.5098	18.1712	16.1726	14.5904	14.4629	11.4796	14.0871	9.35255	8.24939	6.42747	3.77837	1.4457	1.29621	0.799541
DNT-76	H01	DMSO	0	0.942053	3.84086	3.12297	3.0712	0.539233	1.7086	0	0	0.145061	0	0.13623	0	0	0	0.137141	0.209366	0	0	0.412676	0.543367	3.89555	2.17229	2.98814	3.17171	4.00051	3.71678	3.70858	3.14323	2.40479	1.04738	9.91078	7.21649	8.96802	6.91521	9.27069	8.94094	5.23776	2.64304	3.17452	0.867416	0.58458	1.00088	0.150734	0.515132	1.27948	1.86995
DNT-76	H02	DMSO	0	5.71741	4.26567	2.74169	5.71592	1.70096	3.4444	2.18416	3.60926	1.63365	2.30306	0.274693	1.15898	5.66398	1.60156	5.78558	6.35415	9.20069	5.00824	8.38143	8.06397	9.17933	10.5599	11.7436	1.93457	11.3988	8.39008	0.374955	4.09487	6.87439	8.7433	15.3499	14.1485	8.32529	7.26978	6.8075	6.19331	4.15395	5.40893	4.25713	6.48843	1.79858	5.77885	4.54863	5.56439	5.07463	4.06625
DNT-76	H03	DMSO	0	7.42775	8.58137	6.59363	4.43086	3.79706	4.4541	6.95592	10.9585	6.9458	6.17386	0.300055	0.151891	1.09522	5.35677	6.08897	7.2093	9.20774	9.94739	6.92464	8.90839	0.857666	0.369063	0.769577	9.32666	2.35591	0	1.29703	7.55758	8.16966	2.39776	12.786	12.869	13.5618	10.126	12.6879	9.06008	9.91986	12.1943	9.82853	5.79165	8.53713	4.64393	0.95609	6.2744	8.77494	5.34242
DNT-76	H04	DMSO	0	8.51917	7.50162	6.20892	9.51696	1.90229	1.6676	0.286659	1.26881	1.24012	1.30179	1.5658	6.72393	11.3	7.78848	9.01408	5.8315	5.2094	8.28575	9.04966	8.35741	6.72564	6.13277	8.11693	9.11531	8.7521	7.38468	6.65059	5.82702	4.60472	10.2106	15.9358	12.111	9.4407	7.19559	8.09862	8.12751	5.22113	7.28357	6.70615	4.75557	1.4888	1.80621	1.91101	2.12192	1.32193	1.65796
DNT-76	H05	DMSO	0	8.92009	8.70884	8.95722		8.49189	9.08239	0.856695	1.15662	1.95149	0.809013	0.945752	0.141717	0.174302	1.23529	4.17909	4.91972	6.69003	6.90484	3.87207	4.23501	4.45235	6.15428	3.19893	2.30858	2.94589	3.71869	1.63667	0.262291	0.340126	0.985453	10.972	9.8715	8.36689	10.2565	8.16624	8.98662	8.73472	6.64806	6.87185	7.89932	6.48322	6.60227	8.5072	8.33048	1.10044	4.69922
DNT-76	H06	DMSO	0				7.86758
DNT-76	H07	DMSO	0	4.34398	9.08283	8.20843	3.52178	0.332231	0.139786	0.472517	0.246188	0	0	1.5392	0.436422	0	0.723832	0.863924	6.14635	2.19738	0	3.77139	6.45498	6.80203	7.6216	7.13721	5.15171	4.23986	4.93151	1.08669	4.87169	6.17078	0.781567	17.5746	17.8228	17.0126	12.4217	11.5508	10.7379	10.3712	11.843	6.92468	9.02194	6.13744	8.8338	7.47349	8.36847	7.22375	2.78267
DNT-76	H08	DMSO	0	4.52209	7.38788	6.85498	8.48091	2.3559	4.18964	2.31819	0.512289	0.387342	0.777746	1.95787	2.54057	1.8373	1.63421	4.08117	4.55319	4.30187	8.55245	9.69852	4.83918	7.7426	8.64892	6.40652	7.09263	8.7565	9.47728	6.31805	8.28763	8.99328	10.8616	21.0323	13.3954	14.6014	14.6289	13.8085	12.9251	3.62638	10.4481	9.41531	7.47275	7.54662	10.2424	6.71704	7.40672	3.69331	2.75792
DNT-76	H09	DMSO	0	6.92561	10.8139	11.2569		9.00175	9.14733	8.72983	11.6282	11.8187	13.0348	0.665027	0	0	0	0	0	0.798431	0.618754	2.78376	2.07941	3.07216	2.3006	1.12419	1.92857	4.47766	1.94905	0.322669	0.215442	0.731097	1.32342	22.9314	22.7519	17.7772	18.1398	19.7141	18.2295	16.8948	14.9368	11.7847	18.7626	15.614	14.5601	13.8701	15.444	19.3011	16.8823
DNT-76	H10	DMSO	0				1.21967
DNT-76	H11	DMSO	0	5.50249	2.98633	2.21532	10.2544	1.3381	2.05044	0.192008	1.31843	1.78685	0	0.422577	3.04515	2.33562	7.86526	12.3392	6.9098	2.48258	4.30431	6.21241	8.09297	5.37008	7.80857	8.69291	3.16532	0	0	0.146163	0.152056	0.298117	0.633886	13.4123	9.70124	8.29004	2.15599	5.95382	5.53109	1.91754	0.191363	1.09785	0.939262	1.47588	3.75579	0.296081	1.75899	0.389062	0.859254
DNT-76	H12	DMSO	0	5.74615	10.5988	10.9066	7.41044	9.32102	8.19586	3.87141	2.98414	8.41305	6.37589	0	0	0	0	1.05199	8.01203	13.5935	13.4263	8.77586	8.91355	8.28966	7.58884	10.3106	7.59241	10.0098	5.87549	10.1243	0	0.160147	3.30518	20.8895	23.7946	23.4502	22.7994	18.4656	16.7569	15.9421	14.0868	11.325	5.79578	2.67628	11.3066	15.5786	14.3634	0.270202	0.218304
DNT-71	G03	6-Propyl-2-thiouracil	0.12	7.5442	11.4136	18.5902	18.0887	16.9975	21.3844	18.3394	24.2827	28.5367	17.4495	7.68363	13.2775	5.39433	2.58152	3.3236	0.135841	0	0	0	0	0	0	0	0	0	0	0	0	0	0.33704	15.6017	4.70343	1.0649	0.345904	0.795887	2.26851	7.42902	9.54569	5.2151	9.66232	8.31198	13.7605	12.411	10.6098	14.1737	15.1946
DNT-71	G07	6-Propyl-2-thiouracil	0.12	0	8.06032	4.283	4.1736	5.11987	3.5876	5.86708	2.30186	4.65735	4.56576	1.78925	7.00786	4.58545	0.814488	1.04383	0.930252	1.48171	2.48672	1.40597	2.32387	0.924014	0	0.689826	3.89421	0.689359	1.31655	0.79878	1.10024	1.14106	2.81093	15.7537	10.725	10.1325	8.52868	8.23381	5.59409	5.60043	6.20755	5.99975	6.01973	7.95899	4.22472	3.75794	6.19352	6.74011	6.58099
DNT-71	G11	6-Propyl-2-thiouracil	0.12	0.766559	7.27722	10.7148	13.9759	15.7652	12.0878	12.6532	11.2106	3.96721	3.96103	0.442825	0	0.401866	0.135047	0	0.825044	1.47538	3.90773	8.27969	4.78969	3.63929	2.22999	1.32866	2.62533	4.56182	0	2.602	4.88639	5.03502	4.21306	23.693	12.2226	14.2545	15.6822	11.1423	12.0148	12.7258	16.3606	7.38781	7.60209	13.4159	16.3746	12.4977	9.40966	10.3584	7.44766
DNT-72	G03	6-Propyl-2-thiouracil	0.12	8.02836	9.60438	7.47303	9.78388	7.98722	8.21115	9.965	8.41981	9.74631	4.60161	0.727718	0.273345	0	0.27425	1.22807	4.1169	5.07303	2.77751	4.39309	0.154946	2.59489	7.43374	3.08584	1.69724	0.565406	1.0434	1.38725	2.07937	1.9929	2.39912	20.6171	12.4312	10.8076	10.3394	15.6857	15.0007	11.9463	11.0353	13.1374	12.9276	10.0498	7.40171	9.01939	7.35558	6.36975	7.8085
DNT-72	G07	6-Propyl-2-thiouracil	0.12	4.32204	7.52906	8.07979	4.60924	3.13613	0.351286	1.39728	6.71741	3.66367	0.469372	0.541738	0	0	0.434494	0	1.02946	3.59983	6.98125	6.98762	6.81808	2.41933	3.48847	5.02313	9.04858	2.81942	0.136777	1.71999	5.22433	10.7349	4.14564	11.6484	13.0535	11.6501	11.6977	11.5931	10.2701	10.5703	10.4428	9.02786	1.85486	6.73606	7.56119	6.67558	7.47738	7.19835	5.59928
DNT-72	G11	6-Propyl-2-thiouracil	0.12	6.43422	10.5484	11.6718	15.6632	12.7171	20.3914	12.3099	11.8634	15.5718	14.7262	1.35273	0.439985	1.02809	0.655736	1.63003	4.07444	4.65575	6.0185	9.74918	15.9263	13.1253	9.59047	12.9414	16.7406	17.8365	18.6159	18.0995	21.0478	16.0174	21.1182	27.0034	27.4982	24.7332	20.8818	19.2646	20.3792	18.3652	13.0595	18.828	17.5071	14.6534	14.3215	9.56719	0.575914	2.36816	2.11332
DNT-73	G03	6-Propyl-2-thiouracil	0.12	3.26211	5.32717	7.59648	3.73414	1.87493	2.18987	4.06357	5.04847	5.81109	4.29573	4.41905	1.06982	0.225655	0	3.1936	3.94812	2.49891	4.26852	4.01124	4.1174	3.90944	2.39377	2.54748	4.04427	1.58926	2.12068	1.71654	3.22923	0.277295	2.00976	6.68797	3.41673	2.9233	6.90063	6.98149	3.90636	1.89015	1.06893	0.143267	0.564943	0.318366	0.560931	0.681717	0.54703	0.386362	0.686382
DNT-73	G07	6-Propyl-2-thiouracil	0.12	6.10267	13.4417	12.7458	4.33947	4.60727	8.53757	13.5641	10.7291	5.91141	11.9654	11.6569	20.4922	15.4107	15.5061	15.8345	10.7189	12.8209	14.1302	6.87214	6.97877	4.88355	0	0	0	0.757307	0.136191	0	0	0	2.13457	10.2742	9.37345	7.66483	13.7594	15.6358	8.91973	6.24914	4.05802	1.8921	0.537262	1.92471	4.18021	2.68526	4.49982	4.81591	7.68548
DNT-73	G11	6-Propyl-2-thiouracil	0.12	12.0259	12.0832	8.7741	10.5287	9.42295	9.96661	11.0934	11.4441	9.05261	6.55058	1.4992	1.79016	1.15108	0.834632	0.623231	1.36199	2.28325	1.03957	1.27341	0.64381	2.63767	0.930494	3.01527	0.632348	0	0.414073	1.33093	0.410767	2.18207	1.64734	19.2253	16.7845	14.4567	14.1045	13.2532	13.7437	12.2067	11.7308	13.8701	1.75963	0.801349	2.26246	1.21685	1.62147	1.11918	0.584956
DNT-74	G03	6-Propyl-2-thiouracil	0.12	0.274239	0.374746	0	0	0.823456	0	0	0.217258	1.09439	0.135343	0.527456	0	0	0	0.610854	7.2332	11.3101	13.5704	13.4178	10.0133	13.4047	11.2808	3.82781	0.309197	6.21161	14.7757	6.52007	7.3719	14.5289	11.4988	15.3671	16.0762	10.2849	11.9714	11.9732	12.869	16.9309	13.9657	14.6135	14.8314	12.2179	14.2322	13.3777	12.6489	12.435	10.4615
DNT-74	G07	6-Propyl-2-thiouracil	0.12	10.9066	14.5151	7.97809	7.94615	18.0477	16.4421	21.9931	30.3347	30.6919	18.4922	2.29029	8.94872	22.0543	20.7443	7.76248	9.83625	21.9939	23.7739	14.1236	19.7853	14.6007	9.88168	13.4831	0.580497	0	0	0	0	0	0	13.8229	13.057	8.96346	12.1898	10.2809	8.70045	11.1037	15.8627	12.7453	16.4389	10.9844	19.6272	14.2832	9.47487	20.9202	13.0733
DNT-74	G11	6-Propyl-2-thiouracil	0.12	0.769565	5.26031	5.46694	5.12117	7.31672	7.98378	7.55019	10.4711	10.5261	8.2863	1.27291	1.09763	1.11028	0.420053	0.171246	0	2.23744	3.51302	4.28531	6.68685	6.70531	6.25109	5.2268	3.90266	1.10622	3.44376	4.77388	6.18198	5.54222	2.19747	12.7423	8.49457	15.3072	16.7421	12.2977	11.8764	13.7778	13.8665	13.7843	11.1023	13.9425	12.5608	11.4815	10.664	10.6035	8.96659
DNT-75	G03	6-Propyl-2-thiouracil	0.12	0	1.15463	0.934532	5.02202	4.81874	4.27346	2.12689	0.937954	0	0	0.14017	0	0	0.351315	0	0	1.06015	1.2473	2.74074	6.76943	1.75845	0.160073	2.01719	1.05974	0.562604	0	0	0	0	0.154467	16.845	14.1362	13.249	11.7306	9.19168	5.23161	0.76309	0.347817	0.828734	0	0.268677	0.140287	0.371698	1.1145	1.28022	0
DNT-75	G07	6-Propyl-2-thiouracil	0.12	9.34415	8.96389	11.9996	10.6899	12.0114	14.2068	10.7879	14.2415	12.3044	10.132	1.04222	0	0.154411	0	0.51647	1.8435	4.57285	7.49355	4.19778	7.72893	2.67822	3.16323	6.28543	0.97067	4.24	2.47852	1.85291	2.31026	2.01271	1.62736	20.1222	19.4595	25.5769	19.2767	15.5905	10.9993	14.5158	18.7782	15.2541	12.679	11.934	13.505	14.5753	15.7558	15.8396	18.2053
DNT-75	G11	6-Propyl-2-thiouracil	0.12	5.10671	7.9855	7.31254	4.72808	7.05099	6.41382	5.88905	6.69507	4.68072	4.62742	0.939336	0.138567	0	0	0.14969	0.277132	1.61574	4.21577	5.42214	4.54696	5.89443	3.11898	6.06765	9.27914	2.1253	0.315521	0	0	0.145228	0.296779	7.32271	4.86771	7.97264	10.2867	10.4169	8.68379	6.13589	6.90719	7.32275	4.50992	3.45682	4.73783	3.75011	7.7367	5.8009	6.25897
DNT-76	G03	6-Propyl-2-thiouracil	0.12	4.16432	8.92443	7.21365	5.93257	3.70049	3.55668	6.83457	10.1323	9.42623	7.74602	0	1.03158	3.14827	2.34367	4.62681	7.89428	11.5006	13.3876	12.4954	9.24667	1.53632	5.83908	8.17124	4.96102	6.45627	5.46385	9.48434	12.7348	6.8059	5.43847	14.1656	14.5916	15.1519	12.8145	10.4223	4.86693	3.54842	2.4511	2.69545	1.51558	1.82401	2.1008	2.02946	2.13179	1.71964	1.39601
DNT-76	G07	6-Propyl-2-thiouracil	0.12	12.7583	10.1619	6.11569	3.52912	4.9108	0.671912	1.60071	1.41551	0	1.77259	0.162934	0	0	0	0.407623	0	0	0.554111	2.42564	6.09164	10.7286	7.89037	1.59234	7.57681	6.77642	1.43917	0	0	0.141957	0.592938	19.1725	16.7105	11.6878	10.6752	9.17418	4.66759	4.43318	0.207195	0.714656	0	1.23347	0	0	0	1.4706	0.369421
DNT-76	G11	6-Propyl-2-thiouracil	0.12	6.88902	8.18995	6.41596	9.1032	7.80202	5.12316	4.29438	4.05354	2.73653	2.03943	1.66857	0.135949	0	0.788368	1.52712	2.13701	2.87896	2.18834	0.852711	3.51262	3.38734	5.24046	4.61726	4.21956	1.25157	1.53353	1.42825	1.09268	2.20528	0.843336	15.6061	12.827	13.0039	12.231	11.0379	10.6736	12.5155	12.2122	13.7957	14.303	10.2303	8.35552	9.46353	4.98181	5.40586	7.52543
DNT-71	F03	6-Propyl-2-thiouracil	0.4	0.878491	14.8358	14.5763	13.9159	14.0566	5.8532	5.90652	8.6706	11.6619	15.6428	0.288462	0	0.135361	0	0	0.139208	0	0	0.735606	11.9312	9.84787	11.4695	11.4391	8.07286	0.34808	5.39763	0	0	0.140078	3.79295	16.2391	21.4562	22.0688	21.3841	21.4214	20.972	18.1785	19.0212	14.6719	14.4596	14.4047	11.8545	14.7644	15.7965	14.376	10.6427
DNT-71	F07	6-Propyl-2-thiouracil	0.4	0.657013	2.83967	3.18409	5.61046	9.40797	9.8179	13.6094	14.0746	12.1421	15.3866	1.14647	0.491412	0	0	0.423731	0.135757	0	0	0	0.429618	2.9668	1.43023	7.26233	11.2116	9.55922	6.95881	8.3737	10.8534	4.33628	1.14302	11.1939	15.027	13.1244	10.9662	9.74066	6.97197	9.67951	7.9695	7.97737	8.32039	3.38832	3.55983	2.9736	4.79797	3.23412	4.58387
DNT-71	F11	6-Propyl-2-thiouracil	0.4	0	1.67633	0.149928	0	2.97057	2.60549	4.88037	1.8223	2.08039	1.28006	0.338757	0.135044	0	0	0	0	0	0	0.274962	3.80274	2.43901	8.2326	0	0	0	0.625376	1.02782	5.41133	2.52458	6.33144	11.0206	13.2402	10.0796	12.994	11.3333	11.7018	12.0963	13.4138	12.9249	11.0048	11.0668	11.7373	8.87133	8.68156	7.94616	6.61815
DNT-72	F03	6-Propyl-2-thiouracil	0.4	3.48546	7.54065	6.53882	5.02829	4.41102	3.15529	2.56437	4.37328	3.48813	6.79099	4.16515	3.64336	14.8354	20.4551	22.5154	21.6157	26.5867	27.9211	23.3406	15.4098	17.6923	22.595	10.9477	25.4275	2.49257	13.4956	16.0016	14.8811	23.3505	1.56654	13.2618	16.1771	16.0291	22.3309	21.5209	19.3666	13.8479	18.0332	17.5611	18.2937	15.993	16.3422	13.41	9.39029	12.018	12.3883
DNT-72	F07	6-Propyl-2-thiouracil	0.4	9.24817	8.33009	8.54153	17.2676	19.5128	14.0153	13.9649	12.5739	14.4606	13.574	0.806605	0.142534	0	0.331763	2.7333	7.46652	11.5664	14.3591	15.4017	14.4346	14.993	12.4047	13.2214	16.2312	14.6965	19.4947	0.615246	10.1602	0	4.71007	17.1731	18.6771	16.3862	15.714	12.7925	12.5373	15.471	10.8897	12.1025	12.7286	11.7968	9.49523	11.3063	8.81312	10.1927	3.61566
DNT-72	F11	6-Propyl-2-thiouracil	0.4	7.19909	10.16	9.88185	5.60875	4.71704	3.79945	6.41275	4.19606	4.41867	1.75568	0.199009	0	0	0	0	1.75686	1.36346	6.18489	6.69148	5.39126	5.65342	0	0.204083	0.21335	1.23813	3.70963	5.23107	2.46159	0.848609	2.66809	8.94626	6.3581	7.3093	5.64252	3.38279	0.152739	0.345319	0.36277	0.34787	0	0	0.666863	0.901599	0.327756	0.498083	0.770695
DNT-73	F03	6-Propyl-2-thiouracil	0.4	0	0.561801	0	0	1.43367	0.390693	3.62088	4.31079	7.64618	2.25882	0.155912	0	1.359	0	0	0	2.48801	7.93139	5.09282	4.46451	2.84679	1.89762	0.351336	0	0	1.20473	2.51454	1.2999	1.51215	3.9091	11.6515	6.32814	5.42143	5.64707	6.35236	8.36965	5.0983	2.10543	3.15672	3.39396	2.30199	1.18	1.56356	2.26029	1.27715	1.20384
DNT-73	F07	6-Propyl-2-thiouracil	0.4	7.79917	10.5305	11.2866	11.9218	8.73705	11.954	10.5517	10.0436	6.13854	6.77431	0	0.14273	0.138859	0	0.135995	0	0	0	0.274755	1.53378	2.64028	3.96014	3.63519	11.5299	4.19567	0.135222	0	0	0.196112	0.135497	6.98251	6.39734	5.71327	5.43787	4.69385	6.99656	6.1003	8.48926	13.893	10.9371	11.3554	10.8282	8.84011	3.78771	4.05441	4.59331
DNT-73	F11	6-Propyl-2-thiouracil	0.4	1.53271	2.51814	4.24867	3.24192	3.09429	5.50991	6.34521	0.758768	0	2.93804	1.10384	0.856111	0.1725	0.658666	0.578495	0.308638	1.56279	3.19161	6.29331	2.19166	4.4107	0.308578	1.53344	2.45811	3.47503	2.97979	2.89994	0.20603	1.12315	2.92163	11.2786	7.10049	8.54759	6.61845	7.41273	15.5168	14.0188	10.4965	7.0026	8.15985	0.759956	1.71218	4.08879	10.5094	15.1712	4.47381
DNT-74	F03	6-Propyl-2-thiouracil	0.4	1.85534	1.35324	1.69442	1.29082	0.380425	2.42917	2.64037	3.43838	6.75944	0.515672	0.776853	0	0	0	0	0.135452	1.00242	4.87208	2.892	10.2636	8.24643	0.159438	0	0.223086	0.202598	0.135094	3.80198	6.30003	1.27448	0	12.997	10.11	8.78095	8.10343	6.75154	6.42158	6.23935	2.46056	2.61349	1.80526	3.15221	7.51236	7.49302	3.25982	5.60738	2.94097
DNT-74	F07	6-Propyl-2-thiouracil	0.4	6.9345	9.88596	10.5219	12.0448	11.2431	10.8823	6.16026	6.57633	5.39952	7.26722	0	0.13586	0	0	0	0	0.397353	2.6003	2.73542	0.363614	1.87507	1.46304	0.725604	3.19634	0.954325	2.96386	1.74995	1.02522	0.172812	0.137878	17.0394	14.8388	16.7664	15.4935	10.1613	11.7606	11.6019	10.9065	8.55179	7.04328	7.63206	8.50906	8.0565	9.38283	5.35942	7.86498
DNT-74	F11	6-Propyl-2-thiouracil	0.4	7.91841	9.43211	9.29434	11.0399	13.538	15.0003	15.9845	12.7452	5.0443	1.36062	1.11381	0.317992	0	0	0	0.147913	0	0	0.395401	3.49176	0	0	2.63653	0.870084	5.88919	0.434672	0	0.220967	0	2.36459	9.82852	8.97168	8.81368	9.42718	11.6923	9.23238	8.39068	8.27439	6.13586	6.82367	7.57853	2.93972	9.66382	6.6983	4.03985	5.66541
DNT-75	F03	6-Propyl-2-thiouracil	0.4	7.70712	5.97304	6.94081	8.22974	7.62214	7.85025	7.41467	3.09679	1.05792	0	1.09661	0	0	0.154284	0.184069	0.138366	0.319627	2.92709	1.37057	3.89195	0.433077	0.174697	1.63825	2.70512	0.587905	0	0.442473	1.42974	0	1.01642	16.0359	25.9673	23.2177	26.0316	24.4899	23.0832	18.3134	18.5619	19.799	18.343	19.2984	16.3985	18.7779	18.6601	20.4256	18.4639
DNT-75	F07	6-Propyl-2-thiouracil	0.4	3.93304	6.03782	7.14719	7.0069	6.78533	6.06564	4.76395	4.16745	5.47501	7.38506	3.67706	1.6495	1.20439	3.17546	6.94012	11.7587	7.27934	9.85466	1.55043	7.55209	2.51035	9.73341	13.9651	12.7212	13.9405	11.8711	18.5502	2.67247	0	0.156362	11.4405	12.6171	12.3542	13.3262	11.4606	11.0794	8.09005	10.3408	8.38082	7.86956	7.50784	10.2257	8.9187	8.59375	10.0318	10.2269
DNT-75	F11	6-Propyl-2-thiouracil	0.4	7.03191	7.22571	5.65623	6.49692	8.17373	7.24716	4.30647	4.59727	1.97575	0.852715	0.788864	0.293381	0.808125	1.18857	1.3308	7.33888	13.1376	13.4339	12.3289	15.3848	16.993	13.693	11.7489	7.11163	4.37232	7.55599	13.6824	13.3324	17.3261	20.0088	20.5388	19.5208	14.5638	12.197	12.9246	9.74704	10.073	10.813	3.7603	10.5527	8.24151	8.8506	9.33307	3.34821	5.43029	3.78337
DNT-76	F03	6-Propyl-2-thiouracil	0.4	10.0756	12.5135	9.69666	10.1024	7.14351	9.49925	5.5289	6.60548	8.46464	6.73013	0.885866	0.13657	0.39329	0	2.38613	7.27492	9.35308	11.8263	12.7685	11.2276	9.81929	11.469	11.4697	10.3961	10.8158	9.97538	9.84097	8.24273	9.23436	8.59646	14.6956	17.1388	18.8916	17.5661	14.8202	13.4918	11.5912	12.9985	13.5079	5.65393	6.93883	9.24729	11.6356	12.2727	9.98807	10.8685
DNT-76	F07	6-Propyl-2-thiouracil	0.4
DNT-76	F11	6-Propyl-2-thiouracil	0.4	11.3405	8.56779	10.7765	6.30569	7.13427	6.40681	4.89122	6.64693	7.73198	6.94491	0.157814	0	0	0	0	0	0.283155	2.11917	0.474761	8.51346	16.3953	16.8497	18.2522	21.3888	23.4143	20.7021	7.67232	0	2.71409	17.8625	26.1445	16.648	19.4524	15.32	18.7517	15.8478	13.2046	12.925	13.0456	12.2689	13.0773	10.9879	0.58439	16.2608	8.89394	1.64331
DNT-71	E03	6-Propyl-2-thiouracil	1.2	3.34298	6.19721	6.05676	4.93708	2.73822	2.77142	2.4092	0.439695	0.579987	0.906757	3.69225	10.1366	11.6099	11.9149	12.2898	11.5732	6.70606	0.644566	0.967473	4.29732	3.22114	3.57979	0.29014	4.87179	6.02916	1.82027	5.09348	5.50559	2.18228	2.08856	10.8471	14.5131	12.6678	14.1227	11.945	12.0199	10.4661	9.93923	10.3849	10.2663	9.75813	9.82204	10.2374	9.0945	8.95191	6.1755
DNT-71	E07	6-Propyl-2-thiouracil	1.2	2.37182	4.8771	3.91906	13.0808	13.4919	14.2936	16.3686	12.472	12.4921	13.7149	1.88299	1.17894	0.564033	0.776572	0	0.191248	0.632352	1.98604	6.15352	14.5393	12.3349	7.41998	3.05084	8.90592	0.135803	8.78991	3.51233	0.866596	2.09918	4.70444	24.408	23.8557	22.94	21.5198	19.1757	19.08	15.1614	15.7403	17.951	17.0053	16.566	15.3939	11.995	14.5085	10.7301	12.1956
DNT-71	E11	6-Propyl-2-thiouracil	1.2	1.56221	2.81158	0.825251	0	0	0.709835	2.6139	4.31611	2.32317	0.184889	0.324515	0	0	0	0	0	0	0.140229	0.273508	0.138658	0.389371	0.432169	0	0.193972	4.17802	1.72771	1.21638	2.56625	2.60192	5.23849	17.181	13.9119	18.9359	18.9606	17.8538	16.6901	19.2457	16.5593	16.6772	15.8865	16.0051	13.5966	17.3268	15.98	14.826	17.6372
DNT-72	E03	6-Propyl-2-thiouracil	1.2	0.844905	9.44745	5.90158	5.17013	7.57207	2.43893	3.74365	1.40376	0.999378	1.7144	1.42424	0	0	0	0	0	0.150318	0.174794	0.160428	1.08356	0.151694	4.17123	13.2374	2.30654	7.94597	0.185984	0.139662	5.4139	2.18156	0.292439	17.3632	14.2966	14.8815	11.0672	11.4683	6.17542	7.4692	5.80875	7.6634	5.44428	5.89992	8.0502	6.609	9.83414	8.22307	9.24696
DNT-72	E07	6-Propyl-2-thiouracil	1.2	0.609275	1.41254	0.34945	0.423472	0	0.358159	1.04728	0.670592	0.95704	1.01992	1.05663	0	0	0.135269	0	0	1.95171	1.01774	4.74601	7.00052	6.89829	6.29664	3.7847	4.72389	6.25803	8.21624	3.02391	0.346286	4.6681	6.49066	18.0851	15.1483	12.3786	9.93463	6.22151	1.47439	0.925091	1.43305	0.911839	0.829356	0.934468	2.69583	1.17665	1.32758	1.18007	0.324123
DNT-72	E11	6-Propyl-2-thiouracil	1.2	10.4325	12.1579	13.7688	12.1866	16.4451	16.6818	14.3789	16.8031	13.9978	17.4414	0.212217	0	0.136285	0	4.72753	4.61509	15.1057	9.73643	2.41212	0	0.637796	7.19616	1.94168	6.65954	2.2654	14.749	7.05037	0.362316	8.15472	6.84117	17.7378	20.8882	27.6768	19.8972	18.1525	18.109	10.5195	15.054	16.2085	16.7172	12.8532	11.2543	15.4937	17.0647	11.7322	7.41387
DNT-73	E03	6-Propyl-2-thiouracil	1.2	2.49791	10.5529	9.47237	4.47144	5.74083	15.7694	6.51336	12.195	13.6817	16.1169	1.81802	0	0	0	0.136698	0.293136	0	0	0	0.179516	0.135555	0.135547	0	0.317669	0.289229	0	0	0	0.139384	0	20.9581	17.2052	15.0392	14.4773	13.6489	12.2916	15.0158	16.2536	14.8011	5.54756	15.7144	17.2469	12.4864	15.3274	11.9715	8.13637
DNT-73	E07	6-Propyl-2-thiouracil	1.2	7.12899	5.7172	9.18606	11.0796	7.14615	9.02362	7.72113	6.86182	7.43696	9.19042	1.54466	0	0	0.140012	0	0	0.281501	2.75471	2.30202	1.38056	8.73751	12.0722	13.2711	9.52482	12.6337	11.0006	5.50328	10.5254	9.86422	9.94147	17.5772	20.3972	21.9377	16.8622	19.4616	5.56625	13.3934	15.8988	11.7784	14.5508	15.0861	18.6605	18.9764	23.0144	18.3527	15.4536
DNT-73	E11	6-Propyl-2-thiouracil	1.2
DNT-74	E03	6-Propyl-2-thiouracil	1.2	1.87178	3.35116	4.3617	1.81528	0.931474	0.345742	1.13225	0.135605	1.64969	1.97784	0	0	0	0	0	0	0	0	0	0.137597	0	0	0	0	0	0	0	0	0	0.323662	16.774	15.3138	14.6581	10.7873	9.29593	6.93928	8.08604	10.7849	8.07842	8.6699	8.26629	7.3877	5.69429	6.60929	4.63548	4.56004
DNT-74	E07	6-Propyl-2-thiouracil	1.2	5.20472	8.18045	4.50017	4.24451	3.32302	2.87968	2.57807	1.426	3.90403	4.11242	0.617469	0.140089	0.211053	0.535242	5.05333	4.9669	14.1522	5.15557	6.4876	15.438	17.5468	16.049	8.75107	4.71648	1.55036	9.54375	9.44384	9.42741	9.03752	3.10262	20.6669	17.6952	18.8092	14.665	16.9542	14.8262	16.1564	10.834	12.1654	11.9131	10.2896	6.64606	0.92834	0.601425	3.39993	4.27123
DNT-74	E11	6-Propyl-2-thiouracil	1.2	4.84794	5.32508	3.16636	0.928986	0.613313	0	0	0.850384	1.23696	2.18421	0.858949	0.870372	2.31774	4.07382	6.93046	3.92263	5.73705	6.88772	6.96991	5.9323	2.27441	5.07665	3.03632	6.80999	3.03313	3.67608	1.37005	1.09866	3.09443	3.79589	12.0581	10.9523	9.34826	8.96093	6.32603	5.16109	1.86139	0.497904	2.60621	3.09282	2.12714	2.62057	2.18464	4.4299	2.88945	2.62851
DNT-75	E03	6-Propyl-2-thiouracil	1.2	8.89375	9.47569	7.4567	5.00432	5.08535	3.94269	4.56106	2.82129	1.13531	1.32766	1.07457	0	0.278642	0.472756	6.26235	13.481	8.61696	13.7527	13.9907	18.0588	16.5845	18.5695	18.8888	17.9977	15.2167	15.3522	27.1407	21.3502	24.2514	22.7182	22.4846	22.6695	14.5336	16.9249	17.3071	20.0255	11.7249	11.4753	10.0618	14.3857	13.1212	10.4797	5.2646	2.65966	5.88797	5.29584
DNT-75	E07	6-Propyl-2-thiouracil	1.2	7.77244	12.2506	9.32643	12.36	9.92254	7.58652	9.50988	12.107	14.3487	11.2233	0.142991	0.136134	0	0	0	0	0	0	0	0	0	0	0	0	0	0.137564	0.68313	0	0	0.161416	27.3719	19.5329	13.0874	12.1465	9.44633	10.8929	10.1832	8.24901	13.2483	8.09166	14.3445	13.4649	15.627	15.3415	2.53688	5.50717
DNT-75	E11	6-Propyl-2-thiouracil	1.2	2.66384	3.38663	4.0007	3.66089	1.81242	3.91954	1.48501	2.7332	4.04654	1.28945	0.783553	0	0	0.622185	5.65858	11.6915	10.8697	10.813	7.18128	6.06477	5.77283	1.88821	1.49682	3.80058	1.63635	5.40919	4.82448	4.21607	8.02966	7.33446	10.3715	3.53936	5.70208	4.55338	8.40342	7.86589	4.93208	5.81035	6.62279	5.54448	4.76982	6.8689	4.70124	5.24585	3.41588	4.35468
DNT-76	E03	6-Propyl-2-thiouracil	1.2	13.2163	13.9807	14.3149	12.4437	8.98205	3.29943	3.39811	1.05272	2.97609	2.25907	3.77762	0.762671	0.140377	3.76857	2.85301	1.92329	7.14084	9.76487	10.2796	0.699974	6.13742	6.95626	2.85907	5.03141	0	0	3.85646	7.24252	6.08969	2.82046	23.0614	21.2142	27.7125	20.7698	16.6095	22.7381	18.3049	17.7804	14.3981	14.7176	13.5219	9.2631	11.9041	11.8361	8.47528	8.4811
DNT-76	E07	6-Propyl-2-thiouracil	1.2	0	3.19534	5.42748	5.55035	0.603066	3.82002	4.35336	4.51906	6.17293	4.20071	0	0	0	0	0.135544	0.14638	1.91229	4.57518	11.306	11.3043	12.21	8.46305	4.90281	0	0	0	0	5.05754	10.8391	9.60942	17.78	19.1094	15.8645	11.9912	12.7568	7.21216	5.24127	8.86344	4.82058	6.21148	5.99168	4.72493	4.13351	8.57281	5.53603	7.02152
DNT-76	E11	6-Propyl-2-thiouracil	1.2	12.3755	6.93833	7.3438	7.63414	7.53975	7.94486	10.2775	8.85944	6.29752	0.554893	0.595134	0	0	0	1.37824	10.8478	12.1239	16.955	16.7042	16.6642	11.9908	11.8149	0.13502	0	3.95209	0.781048	12.2592	14.1795	20.8877	14.1419	10.9803	8.24777	11.7191	9.45776	5.31778	3.05382	8.93778	11.0122	7.11853	0	0	1.12647	0	4.02312	1.0975	0
DNT-71	D03	6-Propyl-2-thiouracil	4	2.52493	1.54344	0	0.381082	0	0	1.035	2.22865	4.12131	8.07394	0	0	0	0.135173	0	0.141761	0	1.02955	4.1689	4.81639	6.08249	4.78998	0	0.136441	0	0	0	0	0	0	8.37481	11.2166	12.8512	10.9205	12.3967	12.7022	10.5622	12.4263	11.1849	7.82952	4.00923	4.07589	5.58386	6.07725	6.20562	5.53648
DNT-71	D07	6-Propyl-2-thiouracil	4	0	0	0.457948	10.0278	10.3361	11.3946	15.4827	11.0737	10.6809	13.5486	2.02322	0	0	0	0	0	0	0	0	0	0	0.347813	0	0	0	0	0.161967	0	0	0	26.6532	19.5953	16.4957	10.0279	14.308	13.1177	19.1986	16.5997	18.3587	15.7544	10.4196	11.1991	8.43614	6.3958	8.49973	13.5431
DNT-71	D11	6-Propyl-2-thiouracil	4	3.12324	9.17762	12.4532	9.49928	7.08673	4.02317	2.91943	6.57853	12.1748	13.7832	1.09895	0	0.416778	11.0104	7.34311	0	0.202847	0	0.135049	0	0.135283	0	0.533076	0.359534	1.03039	8.46957	0.14875	3.65517	9.54601	0.306096	14.4525	13.3012	18.5012	16.6628	18.5664	18.5958	17.6595	13.5509	15.0856	13.8488	14.2934	16.134	21.7148	21.6043	23.6347	27.8282
DNT-72	D03	6-Propyl-2-thiouracil	4	2.41523	6.70039	7.55727	7.40791	7.3745	4.38337	4.62099	7.86915	4.90046	5.03902	2.60908	2.68586	10.9665	13.1807	12.1579	11.5995	10.4664	10.1405	10.8499	9.77135	5.62766	10.4249	9.79414	9.70885	7.23389	4.87324	7.31172	5.47852	9.09463	13.1253	14.7036	14.4618	15.0987	10.3767	11.872	8.82707	7.1088	6.12409	8.20719	7.03256	8.94341	8.02692	6.702	6.54094	8.96048	9.82299
DNT-72	D07	6-Propyl-2-thiouracil	4	0.681372	0.958722	0.3178	0.879948	1.46326	0.494691	2.36814	2.69803	4.13597	0.142679	0.516992	0.186755	0	0.156205	0	0.13533	0.347698	1.56732	0	1.00429	2.82178	2.39081	1.90875	1.8052	5.8579	13.4733	6.99929	6.04805	0	0	12.9335	11.0777	12.9561	13.6531	9.70951	9.77518	6.96613	6.33086	5.3353	1.71449	0.729203	0.87529	1.62671	0.934229	0.363676	1.94552
DNT-72	D11	6-Propyl-2-thiouracil	4	4.24596	0.817545	0.578794	0	0.811996	0.960751	0.749943	1.22049	4.86827	4.68518	1.10477	0.135295	0	0	0	0	1.43048	8.90748	2.48106	6.31435	9.68792	1.53046	6.47246	5.34645	8.66687	2.80157	9.5001	7.39068	12.8436	1.09657	13.5935	13.52	12.0769	12.4824	11.0386	13.5829	11.4036	10.3407	6.15022	7.15334	3.51844	7.93598	9.42592	8.38265	7.04819	7.67776
DNT-73	D03	6-Propyl-2-thiouracil	4	10.9216	8.94579	8.63304	7.25365	7.11583	6.60685	7.50978	7.75523	5.74998	5.85968	0.792105	0.491592	0.757548	8.15554	10.954	11.7258	9.83463	0	0.141278	0	0.135563	0	0.144783	0.670183	3.28441	3.3561	1.21937	2.06648	2.95015	0	18.4381	18.3244	17.1706	17.3899	14.5943	13.2952	12.7284	11.787	10.8853	11.7536	10.8489	12.8054	7.27609	2.3287	6.39567	4.35748
DNT-73	D07	6-Propyl-2-thiouracil	4	0	7.09204	6.96426	7.73851	9.51002	9.22224	7.17585	9.43888	8.6649	9.05398	0.393302	0	0	0	0	0	0	4.30282	0.921557	3.07391	11.651	14.6924	14.2013	12.0845	10.3695	8.91207	11.7789	14.4267	9.27505	6.49839	16.6605	14.4097	12.8673	11.5384	12.5631	6.77709	10.7415	9.73909	14.1535	9.28286	8.41589	5.7478	7.13876	5.67251	0.53043	0.172825
DNT-73	D11	6-Propyl-2-thiouracil	4	4.6128	5.98129	8.72609	6.41653	6.15663	7.51209	5.7143	4.79394	1.99264	3.55593	0.301686	0	0	0	3.90732	2.77205	7.96297	11.9478	14.4067	14.4756	11.3578	8.46013	7.16493	4.69165	0	0.136023	0	0.135205	0	0.149643	13.8778	7.13922	6.49305	7.52753	5.63628	3.19024	5.51796	5.58896	4.89249	8.93917	5.69167	7.38407	5.25947	2.15145	8.00165	8.71426
DNT-74	D03	6-Propyl-2-thiouracil	4	1.58342	2.54746	6.21434	8.27425	10.3534	10.0653	12.0521	9.00267	8.37011	11.2335	0.176674	0	0	0	0	0	6.25278	11.7284	13.372	7.5419	10.3667	8.50097	9.9667	7.66723	9.6817	9.80517	9.2396	10.7281	8.95825	8.29357	16.8956	14.9019	15.491	13.6475	7.37517	7.19034	8.33605	8.21006	10.3779	12.0855	10.0178	9.93652	4.49794	6.02971	5.80045	2.77759
DNT-74	D07	6-Propyl-2-thiouracil	4	0	0	0	0	0	0	0	0.451316	2.86816	2.31015	0.190764	0	0	0	0	0	0	0	0	0	0	0	0.149432	2.46329	10.6991	11.2208	3.65874	0	0.474748	0.520032	11.6724	14.759	16.5479	15.2925	14.7237	16.2222	13.5518	13.7338	13.1296	10.3788	9.88343	13.6224	12.2901	13.107	12.8617	13.9866
DNT-74	D11	6-Propyl-2-thiouracil	4
DNT-75	D03	6-Propyl-2-thiouracil	4	5.75691	6.32752	2.61578	3.11039	2.5485	7.71856	3.86492	6.71421	3.52972	0.589417	0.805754	0	0	0	0	0	1.20304	1.17057	0	0.952261	2.78096	4.40434	3.99007	5.18825	3.6694	3.8267	1.77204	0	0	0	13.1384	10.8277	9.32729	10.0716	9.14096	9.62519	10.5319	8.56145	8.21711	12.6027	13.9288	12.9624	11.2643	11.1797	9.83138	6.73541
DNT-75	D07	6-Propyl-2-thiouracil	4	0.641126	3.20414	4.46384	3.78899	3.24368	3.6672	3.019	1.79582	1.71541	0.280956	2.56616	2.38795	1.92783	0.312923	5.86358	3.08758	6.7786	3.31011	0	2.06747	3.02221	5.24745	1.66985	4.23929	5.15996	5.06621	2.4464	0.533478	4.76338	2.76219	13.0751	9.04658	6.67503	9.204	6.05605	6.21022	6.07114	3.84344	4.93991	4.28698	4.19912	2.63405	3.19267	5.14381	5.38715	3.70643
DNT-75	D11	6-Propyl-2-thiouracil	4	2.33585	0.845931	1.01933	1.45063	1.82244	3.19507	4.50043	2.67611	1.49876	2.3207	0.526125	0.760225	1.96386	7.19025	6.37077	7.48398	10.5318	11.89	14.2011	9.92389	9.20803	4.83093	0.500083	6.86468	4.92505	0.855886	4.39547	1.97589	5.30706	6.62923	16.1111	13.0019	11.8557	8.5539	7.78604	9.90281	6.98177	6.64684	4.97352	0.329008	0.804385	4.96438	6.98471	4.16543	8.36289	6.39968
DNT-76	D03	6-Propyl-2-thiouracil	4	2.7877	3.90211	2.14778	2.08243	1.68027	1.28805	1.43796	3.46236	3.31686	1.77101	0.435628	0.135684	0	0	0	0.491679	1.53773	3.92776	3.55871	1.81989	1.18008	0.277049	1.34187	0.671569	1.09573	0.66684	4.57144	1.92785	0.679019	0.245916	16.3955	15.267	14.7973	11.615	8.95442	8.33072	6.66526	7.02678	5.62454	5.38262	4.51681	6.45136	6.927	5.42408	3.00836	3.38596
DNT-76	D07	6-Propyl-2-thiouracil	4	11.3141	4.26133	1.69449	0.707736	2.02879	0.200788	0	1.14528	2.15268	0	0.144624	0.405226	0	0.148964	1.00085	3.69362	4.35794	6.03696	8.86755	10.4457	5.50435	7.96978	8.16029	6.8554	5.42806	3.64427	6.45576	4.68536	2.00433	3.54433	16.9871	22.0828	22.0058	18.5037	10.9973	11.486	12.4381	14.789	11.0552	9.59628	5.31444	2.69199	0.532125	5.64045	9.8746	12.0267
DNT-76	D11	6-Propyl-2-thiouracil	4	9.82969	9.23105	4.82868	5.80701	5.76993	5.51325	6.70596	9.17317	10.7197	6.63497	0.618464	0	0	0	0.13611	2.19402	6.76349	6.05827	6.48061	5.9905	6.68443	7.96225	10.3085	4.62553	11.4228	12.1356	0.773117	7.5191	8.10618	2.99588	18.8607	20.9394	20.9231	9.07312	5.39613	15.1703	10.3635	9.63812	9.66327	10.7073	9.38774	2.11995	2.51507	1.50073	5.1374	5.44973
DNT-71	C03	6-Propyl-2-thiouracil	12	9.54737	12.2305	10.0464	12.8369	11.6916	10.5276	7.17722	12.4621	7.23654	1.13273	0.673974	0	0	0	0	0	0.136166	0	2.11428	6.67574	9.59665	10.2758	0	0.99659	3.61303	6.43876	2.88771	0.635385	0	0	16.7922	19.1873	17.6878	16.4283	16.3851	12.8042	11.2922	9.87465	4.56017	12.2001	10.647	12.5777	13.4582	8.59128	10.0406	11.6537
DNT-71	C07	6-Propyl-2-thiouracil	12	3.77105	0.705195	2.56214	8.43993	5.25464	7.10068	10.9768	12.3444	9.56556	12.1624	1.79912	0	0	0	0	0	0.138795	0	0	0	0.438538	0.138191	0.207835	0	0.64103	1.56043	5.77252	6.06239	5.93601	5.15073	14.8347	17.7953	22.2388	21.5081	14.4786	19.3492	18.8584	18.6872	15.5862	15.181	4.24719	4.83957	3.30809	8.84004	13.1797	14.7211
DNT-71	C11	6-Propyl-2-thiouracil	12
DNT-72	C03	6-Propyl-2-thiouracil	12	0.828503	7.79977	10.8128	7.16921	9.3854	5.23716	6.24224	3.91365	2.12357	0.883439	0.135117	0	0	0	0	0.205949	1.5494	7.61644	6.81525	6.1769	6.11208	4.49103	7.05285	1.98846	7.7139	6.12404	5.54398	6.17728	0	0.37213	9.73873	11.5323	10.9149	10.8157	12.5483	7.94172	8.25624	6.93928	6.40969	5.09597	4.45817	4.39924	2.61722	3.39391	5.53713	7.96552
DNT-72	C07	6-Propyl-2-thiouracil	12	3.89665	8.40072	10.2643	9.3877	20.1067	20.3276	12.6128	12.0972	13.6877	16.843	1.32287	0	0	0	0.173142	2.6619	8.72631	9.46663	8.1418	10.963	0	0.16808	5.51032	7.32367	10.4225	2.36354	9.98312	2.07824	3.30484	6.72433	15.0951	29.6103	23.0914	13.0826	14.5537	10.3637	10.97	10.9495	12.7218	13.5702	20.5558	18.73	16.7324	11.6034	8.35269	12.6053
DNT-72	C11	6-Propyl-2-thiouracil	12	0	0.5272	9.25764	6.67683	12.5138	12.027	10.0351	11.0147	11.8613	8.98132	0.182987	0	0	0	0	0	0.137881	0.139644	4.85139	10.4567	8.70365	11.1519	8.30312	6.38898	8.02731	5.87754	8.18564	6.22381	8.39279	6.29877	12.2993	13.8688	11.6906	10.2481	11.4906	14.7352	12.8923	12.0584	12.598	10.9325	9.41578	8.00859	6.46025	4.52277	0.599357	3.56355
DNT-73	C03	6-Propyl-2-thiouracil	12	4.85404	6.44253	7.44663	16.381	10.0451	4.23857	5.70028	8.05882	5.77315	8.17822	10.1135	7.29594	11.8718	10.9618	14.3975	9.58023	11.2562	12.1874	11.0669	6.88507	4.95051	4.95713	7.64272	7.60538	9.57539	0.349156	3.89618	7.25711	7.41503	11.5722	16.0156	19.8187	20.234	19.3031	18.2725	18.9227	15.5193	16.6635	18.0008	14.4307	17.5839	16.2031	15.031	11.981	11.6271	11.1789
DNT-73	C07	6-Propyl-2-thiouracil	12	10.8956	10.7642	14.225	2.44068	16.5859	17.2266	12.2636	16.9158	16.9508	15.3646	4.99216	0.5846	0	1.11395	2.04158	9.02546	9.61115	9.70516	6.77023	9.31095	5.68451	0.793673	4.85523	2.69349	7.85212	2.02644	2.4827	2.41974	2.85144	3.44794	19.1353	18.8786	23.2877	19.2894	17.4496	14.263	17.1328	13.9911	13.5631	18.0694	14.9652	13.9905	12.0989	19.5934	14.0153	21.4216
DNT-73	C11	6-Propyl-2-thiouracil	12	0	3.25926	3.23299	13.6694	1.50678	1.32341	1.26999	0	0.154458	0.182264	0.819788	0	0	0	0.1503	3.07117	7.62608	12.8596	13.0448	13.5315	16.6965	12.5278	15.788	15.8748	15.4309	14.3507	11.3447	6.08152	7.65369	13.3387	17.3568	11.9547	15.2279	10.7928	12.3946	10.6646	5.98085	10.1703	9.89618	4.35985	0.623483	0	8.93688	6.3025	4.46346	3.00967
DNT-74	C03	6-Propyl-2-thiouracil	12	7.87314	8.79089	7.86094	10.4945	14.5376	13.9445	9.74632	10.8786	10.6813	7.21044	3.77137	2.12441	0.617694	0	0	1.12541	1.16364	2.66345	3.56992	0	0	0	0	0.219629	1.68905	0.736349	1.36929	2.79873	0	0	6.31481	11.3067	7.6147	8.99336	9.6657	10.9766	8.48142	5.98941	7.65255	8.51891	11.4686	1.94761	0.459266	6.66843	4.70461	6.908
DNT-74	C07	6-Propyl-2-thiouracil	12	2.13358	9.65616	10.9304	9.11521	7.37236	7.18795	7.41593	8.83507	8.11727	9.88521	0.342276	0	0	0	0	0.154597	0.573945	1.47486	1.22465	0	0	0	0	0	0	0	0	0	0	0.46631	8.15984	9.08267	12.9897	11.0421	9.77433	11.8428	10.096	9.51697	7.76323	8.03647	8.05129	6.64234	5.05077	6.73923	6.91322	7.85807
DNT-74	C11	6-Propyl-2-thiouracil	12	1.84919	6.47419	9.17901	0.694716	12.8801	11.1644	10.0714	9.53588	8.72578	6.04652	0.15468	0	0.193377	0.328478	1.32732	1.87977	2.88391	3.06225	4.63517	2.73499	5.85475	8.31437	8.96745	10.0172	1.40418	0.576022	0.161521	0.489743	3.86431	3.13623	10.5911	13.9292	17.5911	12.4768	8.36164	4.51272	0.372578	1.10099	0.557583	1.0207	0.354617	2.00743	0.303897	1.44234	1.74588	0.865695
DNT-75	C03	6-Propyl-2-thiouracil	12	2.14314	3.31284	0.268964	10.8211	1.71616	0.311997	0	0	0	0.215576	0.857746	5.27402	8.01634	0.786864	2.3034	0	0.137383	0	0	0.1352	0.784304	3.1247	0.782873	0.154022	0.548596	3.39244	1.94182	1.32249	7.57004	2.78562	17.1758	18.8727	15.5599	10.0675	3.55916	3.66755	1.45484	1.99112	0.825024	0.548698	0.750274	0.670764	0.493179	0.496631	0	0
DNT-75	C07	6-Propyl-2-thiouracil	12	17.6639	14.4005	6.44471	0.139477	5.18502	13.9684	11.1366	12.3143	10.0356	9.99462	0.752232	0	0.140297	3.7833	0	0.171871	0.69009	3.14185	4.41661	5.64034	7.08232	7.74341	1.86845	3.5962	6.01706	5.23773	1.96293	0	0	0	17.5861	13.1622	12.2481	15.9233	15.2416	15.1488	16.4254	13.4363	12.0276	14.2012	13.0961	9.7464	15.3786	13.5614	10.4951	8.04117
DNT-75	C11	6-Propyl-2-thiouracil	12	0.176839	0.384556	0	7.69206	0.468778	0.253635	0.136047	0.624683	2.30789	0.31701	0.304142	0.317105	0.152484	0.300605	7.9423	12.7697	7.01128	10.9865	10.6154	8.38773	9.23222	3.5528	7.38857	1.15244	0.136751	0.768018	4.166	9.60403	5.84868	0.285748	17.1346	18.1286	23.5732	23.4779	20.5832	17.5329	21.3382	20.8613	20.7087	20.2127	19.7708	20.5803	18.5064	20.6123	19.0929	18.0214
DNT-76	C03	6-Propyl-2-thiouracil	12	12.8947	7.35432	6.8239	13.5032	8.76522	7.87322	10.8974	10.4922	10.9973	12.2077	3.41612	0.301165	0.173266	0.136892	0.666154	0.686275	4.45046	7.54403	4.61274	13.2011	20.8919	14.9945	16.3351	19.3514	21.3624	21.6563	25.4314	24.2708	26.6152	27.1743	18.7723	22.0966	23.9859	19.2104	17.1318	12.4432	11.3218	15.7869	17.5156	9.24203	15.3433	17.1032	19.1031	13.839	17.853	13.8043
DNT-76	C07	6-Propyl-2-thiouracil	12	9.67799	13.52	9.89273	11.2305	11.3494	12.9766	15.5303	17.008	18.1846	12.5533	0.492186	0	2.87727	6.08841	12.3474	16.0894	19.9867	18.7922	21.3482	21.2714	22.4372	19.8576	20.8762	14.8242	9.38891	12.8896	13.0377	10.1846	8.64516	12.5789	17.4908	21.0484	18.987	15.2947	12.0215	14.9926	18.8655	13.0645	14.7508	15.9561	15.782	12.2	15.0931	17.6254	16.1546	15.1634
DNT-76	C11	6-Propyl-2-thiouracil	12	11.5868	5.98953	10.0776	8.79328	9.63877	12.7227	6.54301	2.75643	3.20705	9.24029	0.228482	0	0	0	2.22873	1.95411	4.92505	5.46792	8.97863	2.11553	5.68464	7.49784	9.44852	0	0.780105	0.819859	4.93989	6.74888	0	0	11.1955	0.403356	0	3.67148	11.1594	11.0479	5.30058	4.618	6.11341	9.95285	0	2.73018	9.4665	4.37258	1.88752	0.162015
DNT-71	B03	6-Propyl-2-thiouracil	40	4.64905	14.3295	17.4344	9.00088	22.7034	23.8267	20.1748	24.8357	20.7197	28.8289	0.485023	0	0	0	0	0	0	0	0	2.12973	1.0746	0.628596	0.422512	7.63505	2.42306	9.61257	0	0	0.135926	0	14.5575	23.726	25.6392	27.8499	25.9621	26.6783	19.6442	22.4693	18.4958	20.9743	23.864	24.274	22.7574	23.8244	20.8391	18.2701
DNT-71	B07	6-Propyl-2-thiouracil	40	11.3652	13.0176	11.8601	11.9972	8.96797	11.0604	11.9528	9.87363	9.14679	12.0623	1.23326	0	4.22232	2.74557	1.53946	2.62422	1.85699	2.3345	0.43887	0.372169	0.608914	2.65299	2.97674	2.17723	0.892458	2.98915	0.484516	1.62149	5.36046	0.766334	13.9955	13.3378	15.1527	15.8925	15.5916	12.6843	10.7501	10.0371	10.0242	13.9166	10.4736	8.27765	9.8991	9.51577	8.8046	8.78171
DNT-71	B11	6-Propyl-2-thiouracil	40	7.71719	12.6374	12.329	0.952246	12.4534	9.75284	10.4635	10.8173	8.59309	4.70734	3.9199	1.32056	0.135419	1.9983	5.3777	7.84112	3.19829	2.79178	2.37037	5.13391	4.19076	7.66484	3.51845	3.84157	2.96656	4.21902	2.89353	6.95026	7.24004	6.29824	26.2413	16.9688	13.9269	19.0333	16.4939	17.2034	14.7354	17.5843	16.3751	12.9751	15.0275	18.3337	14.9269	13.6049	11.212	15.6429
DNT-72	B03	6-Propyl-2-thiouracil	40	0	1.35055	1.47942	12.463	1.21301	0.866053	1.22667	0.383282	0.694153	0.266691	1.36843	2.78924	0	5.66062	11.8089	16.9844	17.645	14.8563	14.2204	16.3083	12.7823	13.4174	14.0437	8.03232	14.3017	12.6346	9.44779	12.1349	13.9212	13.5007	21.3893	18.6495	17.9384	15.3835	11.5495	5.9017	4.61114	5.2987	4.23733	1.15846	0.8133	0.841467	0.919575	0.724583	2.05114	1.37431
DNT-72	B07	6-Propyl-2-thiouracil	40	7.50046	10.4261	10.6893	6.07504	9.30921	5.66385	4.12976	3.45107	2.455	2.13514	1.7829	0.95819	3.08478	5.32536	9.26165	9.68236	13.1056	9.05792	12.5681	11.8026	0.381847	0	0.238603	0.741396	0	0.153268	0	0.137444	0	7.6585	24.4819	21.0503	20.5334	19.142	17.3509	17.3025	11.3363	5.88008	2.17738	2.02234	2.10265	2.7818	2.57107	2.69816	2.06727	2.08631
DNT-72	B11	6-Propyl-2-thiouracil	40	2.35589	6.75559	4.59007	0.931919	5.591	8.78341	5.90634	1.76511	7.58949	4.63743	0	0	0	0	0.220461	0	3.55207	5.8536	11.2068	5.64869	0.595332	6.65352	0.325333	3.15626	10.5421	16.5753	5.65948	0	0	0	17.2282	18.3739	17.1304	16.1473	13.4996	11.6546	12.4484	11.8468	10.7985	13.0836	6.07637	4.91976	6.78472	8.88558	8.14798	5.49331
DNT-73	B03	6-Propyl-2-thiouracil	40	0	1.28158	1.06981	8.09443	3.96849	2.84505	2.98892	3.19771	3.29029	1.5536	2.12184	0	0	0	1.97336	6.37339	4.36123	7.32445	6.58947	1.79319	7.01525	6.55387	7.29995	7.20712	0	5.67011	6.25503	0	0.285189	0.922025	7.86374	7.23976	9.67298	6.72894	6.39829	6.80244	5.97382	6.18167	7.31559	4.92991	4.74595	5.5571	1.02183	1.87538	0.542871	0.549875
DNT-73	B07	6-Propyl-2-thiouracil	40	6.84596	7.61532	10.4597	6.77029	11.1183	6.9116	9.704	7.3284	8.2421	8.99696	1.0429	2.2627	3.53565	5.26599	9.01424	3.26657	8.03978	5.9005	10.9233	7.84449	5.82864	1.40208	0	0	0	0	0.136683	0	0	1.90934	16.225	15.8173	14.9727	15.266	14.8516	12.1177	15.667	11.5613	14.3439	14.2123	13.2453	12.4657	12.0655	10.7667	11.2037	8.30323
DNT-73	B11	6-Propyl-2-thiouracil	40	1.39108	2.93835	5.01711	7.1776	8.26499	7.40913	7.4046	3.79335	2.89948	5.83958	0.163269	0	0	0	0	3.12488	3.35383	10.7143	6.72173	10.578	6.84464	11.7979	1.77958	2.10514	2.9674	0.622333	6.14186	6.33975	9.76233	0.314606	17.9214	18.1418	16.7752	14.7691	13.6285	12.281	7.1127	9.22408	5.54349	2.85824	8.3847	3.1468	0.528356	0.363219	0	0
DNT-74	B03	6-Propyl-2-thiouracil	40	4.45711	5.42004	6.13344	3.65405	9.45018	6.01103	2.45598	5.95796	2.62785	0	1.45508	9.61734	11.334	14.1641	12.7586	10.2341	5.8644	2.6792	4.83929	2.99732	4.04863	3.34059	8.50358	2.16312	10.732	1.90889	2.49862	4.35668	0	3.29532	9.48196	11.657	11.8386	14.164	10.9867	9.14052	8.45328	7.68981	10.1292	9.37899	7.38671	3.06241	2.49315	2.04957	0.948925	1.5943
DNT-74	B07	6-Propyl-2-thiouracil	40	0.401957	1.42635	1.62496	7.15911	2.95597	6.14984	3.05164	2.72845	0.877045	0.138039	0	0	0.325173	0.347991	1.42388	1.96455	6.20578	6.18964	2.62369	2.38695	2.4998	2.05594	3.90922	1.28325	1.23168	0.993254	0.654953	2.77216	0.623858	1.86951	5.06198	6.11078	5.02459	5.98722	8.49526	2.83463	1.88226	5.12844	4.66148	3.90633	5.26042	3.90973	1.69145	0.550345	1.25871	5.46542
DNT-74	B11	6-Propyl-2-thiouracil	40	0	0.91104	6.64817	3.05459	3.55699	10.0747	6.10148	1.9686	5.13464	10.2312	0.337207	0	0	0	0	0	0	0	0	0.453177	0	2.40384	7.97436	10.1483	10.6275	7.94468	9.52228	0.411812	0.39667	0.139331	5.48251	8.92666	4.6627	5.59044	8.57306	10.4337	11.0998	8.59905	9.1177	8.64785	8.98509	1.70923	0.154586	0	0.249856	0
DNT-75	B03	6-Propyl-2-thiouracil	40	0	0.154253	1.11492	6.38327	5.17671	4.702	4.34903	5.26694	7.30282	8.5668	0.594198	0	0	0.139469	0	0	0	0.139569	0	0	0.140226	0.138181	0.149325	0	0.72321	1.15368	0.720111	1.17052	5.33921	1.08427	15.5586	13.2514	11.9426	9.76897	10.9134	8.82761	8.92179	8.74485	10.648	8.07627	10.4447	10.2044	8.27091	6.09281	8.39723	6.88517
DNT-75	B07	6-Propyl-2-thiouracil	40	5.57291	8.94458	11.1468	12.2246	8.32864	10.3073	3.68229	7.21332	10.2489	12.244	0.516871	0	0	0	0	0	0.137254	0	0	0	0	0.541262	6.29825	7.54953	11.5232	11.1256	0	1.04207	10.0363	10.4684	18.9726	19.3046	23.6128	17.9799	13.5918	14.992	13.9639	13.8757	12.9319	11.3323	9.75412	14.2032	6.22861	3.81116	0.702732	2.10633
DNT-75	B11	6-Propyl-2-thiouracil	40	3.78922	11.1037	12.275	9.79672	15.0722	11.0605	9.63719	6.92457	8.63328	8.0121	0.924712	0.17748	1.75381	9.88963	6.10039	7.44381	7.18176	8.8567	3.56614	6.65433	3.67459	1.35932	1.40418	0.5867	1.16003	0.140202	0	0.137498	0.255498	0	15.9871	16.5266	19.3003	13.9425	12.5419	3.64231	8.60228	6.59122	6.77484	5.60703	1.43088	5.28167	4.77602	3.36717	2.34451	2.12729
DNT-76	B03	6-Propyl-2-thiouracil	40	1.35059	7.32692	7.49208	2.70976	9.34003	9.65915	9.39341	6.26539	3.04283	4.47599	0.13849	0	0	0	4.11231	11.1157	0.337153	5.49797	6.01523	7.20569	7.64824	1.45609	1.45466	1.16484	4.24762	5.41258	1.44275	1.37256	2.95957	0	19.2965	16.9899	16.5263	15.8868	12.8736	13.2154	10.0987	12.2561	12.5909	12.8558	10.3018	8.27392	10.9994	8.22459	7.68296	4.79454
DNT-76	B07	6-Propyl-2-thiouracil	40	2.55228	5.25002	5.49529	3.54042	2.05654	2.43959	2.53863	1.19833	1.55049	1.04245	2.0682	0.384876	0.322675	2.28802	3.62203	6.95395	8.71499	2.63573	6.55672	6.85589	12.2347	6.32689	3.2738	0.247693	2.80511	7.45867	10.7617	8.01449	5.80616	3.12887	14.2112	13.2767	11.9342	11.685	11.3524	7.30142	5.30628	5.92442	5.5223	7.62004	4.13378	4.6329	4.9927	2.89216	3.84216	2.86278
DNT-76	B11	6-Propyl-2-thiouracil	40	3.8459	4.39268	4.18566	6.58737	1.93779	0.735319	1.75113	0.876363	0.496444	0	0.881594	2.72339	4.39642	7.34761	11.8176	8.44285	9.60389	10.3266	12.2228	12.864	11.5491	11.7546	10.8621	14.3354	9.7175	9.63759	8.31412	3.48681	5.9407	2.96934	17.8053	19.2012	18.883	13.721	12.0413	6.94429	4.46193	0	1.06165	0	0.40735	0.823592	0.231326	1.43641	0.297998	2.99167
DNT-71	A03	6-Propyl-2-thiouracil	120	11.8371	17.9875	13.3145	17.5883	11.0242	16.0624	16.7616	15.8244	12.4554	20.9188	0.901673	0	0	0	0	0	0	0.624066	3.1418	3.3232	7.96387	3.3513	0.887007	5.75645	0.671667	2.33716	0	0.167764	3.70638	6.79907	11.8997	13.8185	17.8585	16.4581	16.7434	13.4722	16.4581	13.0104	16.6854	13.2138	13.611	12.2411	12.5766	18.097	14.1504	18.3688
DNT-71	A07	6-Propyl-2-thiouracil	120	16.2284	18.0524	17.4283	11.0785	15.9963	12.9711	15.475	16.8434	15.1582	16.5826	2.88045	5.3697	0	0	0	0.825608	8.57868	18.809	13.2837	16.2091	0.152561	0.984324	12.6278	5.2036	8.09856	13.2023	9.81497	8.01755	9.14592	4.39508	25.8334	14.7672	12.5296	27.1386	16.4992	0.58119	16.6116	17.9393	17.8986	13.7564	14.898	14.9355	10.6006	0.479731	6.31394	10.9662
DNT-71	A11	6-Propyl-2-thiouracil	120	6.20696	8.9245	10.6699	4.17551	11.1731	12.9518	13.5969	10.1572	11.0264	12.9415	1.58726	0.147315	0.425685	0	0	3.98412	10.59	7.12474	9.4545	6.90661	8.24678	8.0124	8.54108	7.96933	6.24967	7.36692	9.97115	8.14833	7.8906	8.99152	14.0519	19.1496	19.4979	18.4157	13.5134	12.1438	11.8771	14.1719	12.7786	10.4884	10.0545	8.09709	7.40337	4.33457	2.02696	5.23267
DNT-72	A03	6-Propyl-2-thiouracil	120	5.57403	8.714	3.75415	17.8217	2.51386	4.0055	8.27684	5.71431	9.26159	1.93154	1.23925	0	0.136348	0	0	0	0	1.48287	6.41825	5.67376	5.55392	4.43152	5.89955	2.11905	3.46249	5.94596	6.36071	9.22262	8.05242	6.74711	10.9043	5.16249	4.1829	6.34561	6.80536	5.30696	3.44831	1.35696	7.7489	4.76711	4.22223	3.45454	2.23278	6.10253	4.76524	4.8136
DNT-72	A07	6-Propyl-2-thiouracil	120	16.8235	17.0631	15.1811		13.6488	11.8921	10.7154	10.9202	10.9323	4.28351	0.825951	11.5434	6.77578	8.87969	12.761	13.8432	11.7584	9.1351	8.8289	6.04867	15.4414	24.0071	12.2379	13.3899	12.4067	10.3512	0.155583	3.52779	5.43817	2.77028	22.1737	22.9825	13.0645	18.0623	23.0378	24.4198	21.5805	23.0092	19.3535	24.2756	28.1652	41.0928	22.8201	25.5102	19.8221	38.5015
DNT-72	A11	6-Propyl-2-thiouracil	120				5.36032
DNT-73	A03	6-Propyl-2-thiouracil	120	10.8346	17.4889	19.647	8.9721	4.38876	8.7762	6.60103	3.83366	7.60581	12.0274	1.97568	0	0	3.14256	10.3524	9.31952	7.37231	9.29107	4.46547	5.58046	7.50452	6.27399	3.92398	9.78244	6.77259	4.06169	0	0	0.516712	2.21642	8.91098	12.8111	13.6351	3.82911	4.25343	6.45188	9.29846	15.7845	11.326	3.95713	5.40119	3.58021	8.52448	7.74193	11.2187	5.48591
DNT-73	A07	6-Propyl-2-thiouracil	120	11.2676	7.94584	9.18657	3.46391	11.2182	6.33466	11.3655	8.06122	16.7553	13.3831	0.547692	0	0	0.139861	0	0.141806	0	0.317105	2.53474	0.895834	6.36077	3.54454	2.01262	5.63245	2.39105	8.33222	0.523596	0.289544	1.85263	7.26215	16.601	18.3316	18.5882	22.6262	16.7625	19.0434	12.4088	15.0493	10.0395	9.46378	4.72229	10.4282	5.63532	4.41189	7.72673	6.2981
DNT-73	A11	6-Propyl-2-thiouracil	120	0.599002	0.554974	0.709983	10.4389	1.70526	0.321546	1.52502	2.98542	0.518731	0.775686	0.363863	0.135034	0	0.136335	2.23747	4.28389	5.99365	4.96494	5.52719	7.27567	7.78099	8.34673	9.07203	7.40871	6.86288	3.20872	3.35606	2.36589	0.292385	0	16.1997	13.3022	11.8501	11.9064	9.44818	4.74407	9.70426	4.78424	3.31472	3.24795	4.31406	5.80623	7.8919	6.66291	1.26868	2.90138
DNT-74	A03	6-Propyl-2-thiouracil	120	12.9773	11.2194	11.9335	9.7498	10.7261	12.1321	12.2207	11.286	9.17004	9.3175	5.47183	3.68835	0	0.137153	0	0	0.136847	0	0	0	0	0	0	0	0	0	0	0	0	0	15.7869	16.3313	18.8286	18.3208	15.6485	15.7383	14.2607	13.5005	13.1983	12.5782	15.1361	5.01345	0.346367	0.316317	0.139801	2.92774
DNT-74	A07	6-Propyl-2-thiouracil	120	13.3429	8.54394	5.91567	5.29638	15.5629	14.7924	10.3444	15.909	13.5087	13.6275	0.918558	0.251769	3.50206	10.5604	22.2747	0.379548	0	0	0	0	0	0	0.298642	3.80714	9.62221	0	0	0	0	0	18.1249	12.7739	15.4733	12.7389	15.488	14.89	10.2274	8.32074	10.4915	14.4726	10.5936	11.5996	13.2478	12.311	12.3101	14.8219
DNT-74	A11	6-Propyl-2-thiouracil	120	2.003	4.36834	6.47375	8.8585	6.55111	5.09371	0.143405	0.798064	1.09929	0.570904	0.321165	0.381249	0.590743	0.135425	4.38464	6.83374	8.59707	7.21499	0.610011	0.190405	0.136647	0.635767	1.1282	0.138412	4.37538	5.23185	5.50181	1.97106	0.360902	0.141464	9.94078	7.87071	6.43714	7.27916	8.28151	7.66864	5.36731	3.7448	3.37419	2.54561	1.15866	1.04396	0.723939	2.93036	6.26152	5.3414
DNT-75	A03	6-Propyl-2-thiouracil	120	8.319	8.7733	6.83325	0.71823	7.9663	6.43268	6.06866	4.17928	7.46045	5.49591	0.350349	0	0	0	0	0	0	1.23284	4.84622	6.32183	4.93067	5.64395	3.59903	4.35213	6.71191	5.74164	9.21316	4.26503	0	0.314531	11.0558	11.0663	12.5431	9.19371	6.71166	4.55387	1.62814	0.43059	0.156411	0	0	0	0	0	0	0
DNT-75	A07	6-Propyl-2-thiouracil	120	5.1923	7.59546	5.03596	4.4199	2.24727	1.37549	0.352191	3.16638	1.24685	2.53762	2.52205	4.68492	6.94097	4.54715	0.818651	0.610042	0	1.45344	0.652257	3.02504	1.07724	0.672981	0.162634	0.159753	0.299534	0.319294	0.733778	1.1203	1.48651	0.519935	8.88012	9.47686	10.1462	11.0975	8.11158	3.67413	6.1609	5.79905	4.70175	6.00926	3.64391	3.95776	5.61988	10.9862	4.62578	5.32992
DNT-75	A11	6-Propyl-2-thiouracil	120	0	3.13145	0.444526	2.12494	9.82282	7.72088	3.98329	9.76542	9.09108	8.20342	1.14435	0.277679	0.145483	0.294657	0.75965	5.1937	3.8187	0.820083	6.69207	0	0.434455	0	0	0	0	0	0	0.145805	0	0.136724	16.4649	5.07764	0.182941	7.50725	8.07684	10.7979	11.3493	12.7925	2.19152	0	0	0.725398	3.2573	5.62918	3.2687	1.64538
DNT-76	A03	6-Propyl-2-thiouracil	120	6.26076	5.80004	2.04053	4.1182	2.01095	1.01085	1.70406	1.36302	0.548467	0	1.47607	0.283148	0.135895	0	0.907964	4.59724	4.13918	7.45528	9.00785	6.17214	5.96685	4.64259	7.2179	3.71391	3.22656	5.6006	6.18018	0	0	0	13.3395	8.456	5.60438	8.87636	8.71879	4.64361	6.31005	5.3132	4.40924	3.04789	2.54115	3.23287	1.3841	1.92221	2.47078	2.63058
DNT-76	A07	6-Propyl-2-thiouracil	120	3.99498	8.41587	3.48268	9.63782	4.51449	3.07502	4.57181	0.732257	1.63918	0.152218	0.314147	0	0.143752	0.514493	0.137547	5.55032	11.3298	4.14396	7.94191	9.24792	4.54343	9.16076	0.580777	2.85281	10.1375	0.286468	0.407622	4.7052	4.4653	7.65156	11.6728	12.4175	6.59045	5.5013	3.01843	0.156192	1.07679	0.305948	0.422296	0.151603	0.446105	1.01599	1.24504	1.6775	0.313987	1.3087
DNT-76	A11	6-Propyl-2-thiouracil	120	7.78097	9.11262	9.22684	7.73894	9.87288	10.7215	10.3948	10.591	11.1049	6.54113	0.640637	1.16491	4.21451	7.37683	5.68312	11.3748	13.0909	17.4819	4.4268	2.8003	7.97088	12.6457	18.546	15.5531	0	4.88403	17.5484	15.0528	4.85151	0.466341	17.8517	21.6364	17.9518	15.9181	14.3037	15.0538	15.8047	15.3324	14.689	17.2519	14.9999	10.8398	14.5192	14.5812	14.4583	15.0432
[truncated: 4 more columns]

## Sheet: Acetaminophen
				units=distance moved (cm) per 2 minute interval
Plate #	Well	Chemical	Final Concentration (µM)	0-2	2-4	4-6	6-8	8-10	10-12	12-14	14-16	16-18	18-20	20-22	22-24	24-26	26-28	28-30	30-32	32-34	34-36	36-38	38-40	40-42	42-44	44-46	46-48	48-50	50-52	52-54	54-56	56-58	58-60	60-62	62-64	64-66	66-68	68-70	70-72	72-74	74-76	76-78	78-80	80-82	82-84	84-86	86-88	88-90	90-92
DNT-58	H01	DMSO	0	2.11216	6.12166	7.29757	9.39591	7.4874	7.9279	10.6858	12.3132	7.28831	6.8629	0.22475	0	0.135155	0	0	0	0.148125	3.016	4.74587	6.03606	6.19982	3.10779	5.97339	4.92637	3.4013	6.35175	4.56982	3.0045	3.62966	2.86721	10.9727	14.4753	13.7703	10.1793	8.43845	8.07816	0.521609	7.08019	6.60273	8.57101	7.16245	4.45808	9.95943	9.39452	7.08321	5.9665
DNT-58	H02	DMSO	0	9.25208	11.995	6.63607	8.31898	0.985192	4.9801	2.12101	3.97027	7.333	4.53854	0.70683	8.24057	2.41163	9.18039	3.21094	9.17614	7.4177	0.162103	6.22717	2.54174	3.83512	9.47633	0	3.9022	10.8519	0.835774	13.5463	4.11993	1.01394	0	11.5623	13.161	14.3895	10.7103	10.7097	11.5292	9.09607	9.38819	5.93206	4.85791	1.77473	3.07972	3.68581	2.32307	9.36192	3.07272
DNT-58	H03	DMSO	0	5.34881	12.8567	11.4622	13.2033	14.4491	13.836	11.5608	10.5156	10.2608	11.1049	6.50373	2.08162	0	0	0	0	0	3.72987	4.07991	3.65832	2.99949	7.27356	10.3056	12.2255	5.03489	0	0	0	0	0.135133	15.6342	15.4026	10.6269	13.2898	14.2308	12.1702	11.8776	10.797	10.1757	10.4169	15.1228	12.8757	15.4971	11.6128	12.9304	10.3434
DNT-58	H04	DMSO	0	3.44402	7.77418	6.00778	9.88284	6.94005	4.72449	5.91851	0	1.81683	1.70966	1.88769	0	0	0	1.19502	2.46146	1.69784	3.04485	3.45514	3.52161	4.48813	4.04264	1.44366	3.25987	2.20922	3.94728	3.96193	0.621993	3.28372	5.78058	13.9137	10.3171	12.2719	13.3523	12.8697	9.19822	10.0234	6.99328	7.60877	7.60546	4.53787	7.05942	2.18932	2.61608	5.0351	1.25205
DNT-58	H05	DMSO	0	1.75192	12.7422	12.1813	10.3278	12.7869	9.40231	7.63301	1.26448	9.55483	6.16747	0.730472	5.07231	5.70956	4.70986	6.20147	0	0.740766	0.389721	2.91559	4.30447	2.76043	3.38417	7.14964	6.94054	6.41077	9.52388	10.4846	10.1531	10.4763	9.49476	22.3394	20.0682	17.4447	16.106	13.2512	16.5005	11.444	10.2285	10.1468	11.0597	9.29877	10.5558	10.62	1.35061	0	0
DNT-58	H06	DMSO	0	0	3.369	4.28738	6.94494	9.48401	10.1368	9.15041	10.3189	6.55498	8.79616	0.187079	0	0	0	0	0	1.08604	4.83868	7.84746	4.95036	2.53981	5.12174	9.25318	0.209362	5.80263	1.6887	0.16722	0.805743	5.96299	5.70157	7.97908	13.8527	13.9628	14.8919	13.0228	12.3755	11.8344	12.3104	13.137	13.945	7.72868	11.2709	12.5616	11.7478	7.6517	9.51729
DNT-58	H07	DMSO	0	0	0	0	0	0	0.372429	0	1.54587	4.95017	6.18941	0.135479	0	0	0	0	0	0	0	0	0	0	0	0	0	0	0	0	0	0	0.172505	14.5136	15.4401	14.0984	13.4535	11.4332	13.4464	8.89152	8.89489	7.224	10.0352	9.1286	5.34534	6.44706	7.00876	7.44883	6.57214
DNT-58	H08	DMSO	0	5.92007	6.41447	4.17863	5.56832	6.62859	6.32423	3.53203	0.401994	1.1252	2.94549	0.232775	0	0	0	0	0	0	0.934497	0.732162	1.87838	3.64794	4.8007	3.08507	2.317	3.57972	2.31312	1.71892	5.77395	1.40796	0.45447	7.06154	7.54313	7.42183	5.1727	6.12524	7.05442	8.49027	7.72571	5.50227	4.96525	2.04273	0.610421	4.22514	4.01331	4.07517	2.29208
DNT-58	H09	DMSO	0	2.40493	7.76001	5.86899	10.1323	7.32653	5.26848	0.161936	0	0	0	0	0	0	0	0.139325	0	0	0	0	0	0.172166	0	0.410387	3.91937	2.93667	2.93861	0	0.149194	0	0	5.37089	7.09373	8.24257	8.0315	9.20114	7.64826	6.19371	6.23382	5.53708	1.79373	0	0	0	0	0	0
DNT-58	H10	DMSO	0	11.0193	13.3956	15.156	13.9364	13.4342	16.7097	15.4819	14.5902	13.7031	11.9699	0.699061	0	0	0	0	0	0	0	2.73778	1.81761	9.66569	9.60304	1.26222	0.319867	0.304333	3.4271	9.91089	5.29429	0.171953	0.138962	9.58924	11.216	16.0175	12.3707	11.5407	15.0393	11.628	12.6361	4.47479	0.522777	0.299161	0	0.135712	0.153995	0.790473	0.135531
DNT-58	H11	DMSO	0	0	3.11664	6.17079	2.4857	0.321138	1.72768	3.41236	0.8173	3.04957	1.73835	0.348876	0	0	0	0	2.33999	2.35624	1.02397	4.04375	4.16666	1.55189	4.78795	5.04826	5.46346	7.38168	0.173207	0.900581	5.16864	5.34399	7.36392	6.80402	9.95787	8.54367	7.49201	5.24205	3.35013	3.60767	7.81914	4.71068	3.78374	0.347879	0.651468	0.37425	0.340719	1.61916	1.66523
DNT-58	H12	DMSO	0	11.4968	16.4959	9.91673	20.3191	18.957	17.195	16.039	16.1976	18.6008	21.0552	4.45858	1.94373	0.326449	0.162084	0	0.586714	10.4689	12.643	12.7558	12.1495	0	0	0.13696	0	0.569021	0.33288	0.48879	7.6406	5.2961	1.61691	14.4082	20.3272	25.9818	18.5025	26.2259	23.9557	21.438	10.1458	15.5746	14.9978	9.54551	2.91312	0.3213	1.29309	0.18154	0.233392
DNT-59	H01	DMSO	0	0	0	0.392307	0.632291	1.282	0	0.742877	1.22738	0	0.272729	2.96673	6.10893	7.20297	9.72294	6.6201	4.17008	3.58181	3.98626	5.68637	3.76983	6.67696	6.85289	3.84948	2.9853	5.54591	4.39051	4.5758	5.59444	4.43938	5.32535	13.8783	14.5685	11.3066	9.44328	11.2239	9.82	7.80276	4.42478	2.77672	6.58578	5.79783	1.01735	0.566238	0.165414	0	0
DNT-59	H02	DMSO	0	6.99502	8.35175	8.74297	15.8568	17.1958	17.8103	17.4807	19.6648	32.4862	20.6788	0.364805	0	0	0.139035	0	0.136338	0.28467	1.79454	8.80249	11.2277	15.4712	23.0756	20.264	24.334	9.76659	9.40036	1.32778	0.513437	0.458915	0.287191	17.8891	19.5891	20.4933	21.1717	17.79	15.2008	17.6092	14.0994	18.506	19.3551	19.8903	15.963	13.207	14.6947	15.5591	11.829
DNT-59	H03	DMSO	0	10.6413	14.7027	16.1606	8.26769	11.7367	9.61003	7.86363	4.26839	2.2838	0.693558	0.985303	0.713153	0	0	0	0	0.39697	0.336125	3.98874	10.0751	12.3035	7.49765	12.8182	13.3156	12.2148	13.7201	20.3759	14.3181	14.2959	11.5642	20.4296	23.0845	19.5549	20.0449	14.8031	15.7867	11.7817	13.0439	3.92528	5.62082	2.26346	11.2581	0.728394	8.72073	0.823278	0.385161
DNT-59	H04	DMSO	0	2.34658	6.68833	6.23276	8.57579	10.4547	7.74782	6.40945	2.02738	0.764327	1.44839	1.27236	0.135504	0.136229	0	0	1.02913	0.191372	2.57901	3.13845	4.30598	3.6462	5.39978	4.9915	5.69881	3.48951	2.24846	2.11821	7.65288	3.39384	4.66041	11.859	14.8251	14.6455	10.6447	12.7236	10.1184	11.7137	9.77489	15.3635	10.8217	8.80535	7.73869	7.10663	4.34954	3.81772	3.17602
DNT-59	H05	DMSO	0	6.99043	9.49117	6.48616	3.48369	5.15656	4.04727	2.64722	0.181965	1.03136	1.65971	5.17675	0.13744	6.1844	5.95819	1.14093	0	0	0	0	0	0	0	0.136217	4.14888	2.00885	4.33601	0.138951	0.415567	1.72344	1.24059	11.9351	12.1583	11.106	6.7181	3.6713	2.07523	4.98908	2.0011	0.511315	2.2681	0.273783	0.923301	1.71529	2.9084	1.81811	0.135414
DNT-59	H06	DMSO	0	0	0	0	1.44393	1.01859	0.414302	0.179551	1.14473	2.23429	2.16616	0.164523	0	0	0.157832	0.189308	1.2024	2.33832	0	0	0.146159	0	0	0	0	0	0	0	0.834976	1.67251	3.61069	14.4279	17.0699	16.5167	14.0302	16.5709	12.1	11.3454	13.8232	12.3148	10.9846	6.69037	15.0783	8.55833	12.106	10.7357	4.2697
DNT-59	H07	DMSO	0	9.79162	6.13298	7.64303	8.14281	6.20777	7.27286	5.50748	6.13511	5.9141	2.24229	0.29858	0	0	0.137695	0	0	0	0	0.163582	0.360573	1.67018	5.81983	8.104	5.08185	0.439041	0.469816	0.697866	0.895959	0	0	21.8892	18.2966	11.1851	8.84576	0.185483	8.68681	10.2286	9.77292	8.29178	8.33785	2.20784	4.43968	0.976369	0.223533	0	0.581185
DNT-59	H08	DMSO	0	2.66452	6.36957	6.75504	8.232	6.85294	6.50784	8.80883	6.29019	3.72185	4.02367	0	0.135223	0	0	0	0	0	0.136479	0	0.642878	7.51041	3.76086	3.60335	6.27209	2.65967	6.72562	5.86425	3.67712	0.202184	0.928258	8.44095	14.9241	8.46584	16.4362	13.0984	15.2215	11.7139	9.45552	6.7335	8.20286	7.34818	9.10436	3.27775	3.24089	0.151518	0.399981
DNT-59	H09	DMSO	0	9.21832	8.13837	5.95532	2.9474	0	0	0.491463	0	0.439511	0.784496	0.439305	0.150009	0.135973	0.138834	0.76063	5.90566	4.93226	6.61639	2.13817	1.36937	1.33431	3.17649	10.7559	8.31793	10.1637	0.148458	5.2883	2.05831	0.174667	0	13.8661	10.993	11.1556	10.1937	10.1649	12.4076	11.5352	8.5484	8.20453	7.06638	4.26265	6.66288	3.55036	2.0727	0.971664	0.632922
DNT-59	H10	DMSO	0	5.96471	5.31865	6.00615	4.50269	1.85828	0.470235	0.147958	0	1.11051	0.259183	1.5212	0	0	0	0	0.273464	0	1.30522	3.49484	2.63626	4.46812	1.66666	3.9238	2.24087	1.27541	2.54652	3.39825	4.76361	2.6297	0.151468	6.52667	1.52495	2.44859	3.18476	3.89341	4.70501	1.8294	0	0.392362	0.342744	0	0.387592	0	0.244904	0	0
DNT-59	H11	DMSO	0	0.378682	1.24681	0.83303	1.11328	2.3981	6.81998	4.13814	3.44716	5.45676	5.43692	0	1.32647	1.91163	5.20605	3.51758	1.03335	1.28274	0	0.136217	0.663498	2.01911	5.02065	2.12209	5.16415	0.298861	0	0.140071	0.293455	0.981882	0	5.33817	4.97694	5.44878	4.29651	2.8486	0	3.44403	4.36055	6.04443	5.51843	0.888959	2.16283	2.6942	1.13994	0	0.449419
DNT-59	H12	DMSO	0	6.68033	13.117	10.9747	8.63686	11.1548	11.7349	8.95132	8.68132	8.43653	6.40541	0.407759	0	0.208806	0	0	0	0	0	1.24082	1.14575	1.14945	3.61301	3.27406	3.15486	2.07933	0.889009	0.700524	1.00274	1.67442	0.888817	21.8694	17.1751	20.6071	17.9051	14.2938	10.6204	15.523	8.13047	6.02121	4.99488	10.3901	8.0477	8.4036	8.01912	8.61544	5.33012
DNT-60	H01	DMSO	0	0	0	0.21315	0.630963	1.4063	1.83927	2.37893	2.83789	3.917	1.38522	0.274667	0	0	0.640307	2.18442	3.4623	2.08506	0.329741	2.17373	2.75841	2.00653	6.5727	3.149	7.59344	0.138576	1.18398	1.02388	1.25325	4.17356	0.630468	12.589	14.8977	15.5142	12.1755	5.65295	0.623598	0.416722	0.465183	0.349532	0.35895	0.184264	0.781106	2.85274	1.21227	1.96749	1.23888
DNT-60	H02	DMSO	0	6.61243	3.77951	3.81915	4.12064	3.38991	0.136873	0.334718	0.285731	1.39528	0	2.36889	0.454849	0.801481	6.73519	5.46776	6.64129	5.39938	6.71794	5.17565	4.30664	3.46891	6.18349	2.51324	2.33913	0.762136	0.135141	0	6.55184	6.54727	4.78326	22.0723	18.3507	16.1573	13.6807	10.8345	7.73032	5.95254	0	0.289594	0.492446	0	0.616085	1.41839	0.592254	0.429161	0.326203
DNT-60	H03	DMSO	0	9.3111	10.332	11.0784	11.6481	12.815	14.4343	12.1953	8.96672	8.81554	5.28258	0.431248	0	0	0	0	1.49009	4.79399	4.21782	6.9378	5.9309	5.44788	7.5507	3.46589	3.20298	2.80677	3.89062	4.35437	2.9636	3.2349	2.46956	17.5665	16.7564	16.7172	15.6219	13.7364	10.91	12.1886	10.9251	13.7596	10.8333	11.0546	12.07	9.69712	7.76407	7.96561	4.5652
DNT-60	H04	DMSO	0	9.3961	3.25255	0	0	0	0.403469	0.519683	0	1.38912	0	0.141611	0.233644	3.06365	2.09786	6.13481	7.60533	4.60312	4.83465	4.09101	3.57151	6.63349	0.417327	3.07451	0.49975	0.431074	1.27433	1.93988	0.509555	0.373928	1.55351	14.4935	13.8278	12.0935	8.92808	9.94296	0	0	0	0	0.26408	0	0	0	0	0	0
DNT-60	H05	DMSO	0	2.60945	6.45635	5.20305	5.58285	2.76779	1.50887	1.19432	0.199028	0.630016	0.150904	0.144517	0.617453	0	0	1.90824	6.87067	4.27242	7.14944	5.3626	5.70443	2.47364	4.64302	4.46045	5.88561	3.17771	1.51324	0.368985	8.25882	6.21293	0.151206	9.88362	11.0837	7.34201	0.135398	0	0.291239	1.10923	0	0.254956	0.392559	0.786602	0.791525	0.46005	0.398956	0	0
DNT-60	H06	DMSO	0	4.61643	3.83696	4.36746	0.836273	2.62033	0	0	0	0.45189	0.856681	0.559865	0	0.774768	6.48359	8.49037	9.51356	6.44581	9.4933	8.17741	7.00063	5.74253	4.54794	6.97537	6.86273	7.53189	5.00589	8.28171	2.1777	0.467209	5.15265	13.7208	10.5988	9.07404	7.50065	3.32028	5.85998	5.70871	4.37254	4.07034	2.08193	0.707225	1.19925	1.06184	2.80536	0.735625	0
DNT-60	H07	DMSO	0	4.97626	5.43831	3.20007	3.73277	2.92565	1.09832	0.686514	0	0.582805	0	1.85833	1.05586	0	0	0.138281	0	0.67155	3.02737	8.06612	3.6843	1.26223	0	0	0	0	0	0	0.135019	8.05397	1.23332	8.64283	6.90099	0.138252	0.223216	0	0.685465	0.5287	0.698539	0.544387	0.476678	0.738235	1.50119	0.144395	0.277072	0.458236	0.406862
DNT-60	H08	DMSO	0	5.92141	6.3196	5.96803	5.10585	5.94783	5.27086	3.93757	3.42435	3.4395	1.66722	1.34976	2.30127	2.0824	1.8178	4.75701	7.39991	11.513	12.7334	12.7568	9.16568	8.42024	9.17151	10.6425	13.4523	14.1204	10.6438	9.60449	8.51683	8.48639	10.9228	15.164	12.8156	9.45501	11.9458	7.29375	8.66041	10.5072	6.95465	7.30089	5.70639	3.82232	5.47695	3.8059	3.56999	2.10049	2.06367
DNT-60	H09	DMSO	0	3.80612	9.47261	8.80555	9.55926	10.1854	6.90529	7.9334	7.01811	10.5745	10.4264	0.536533	0	0	0	0	0.166777	0.289113	3.8154	4.11961	4.68453	4.99226	5.09653	0.419661	1.12445	0.663186	0.135325	0.143932	0.838655	0.526159	0.322502	13.943	14.1107	14.3792	13.0273	7.93382	10.1816	11.043	5.57142	9.09123	2.2759	1.60039	0.991853	0.285503	0.502387	0.145236	0.328738
DNT-60	H10	DMSO	0	4.14943	8.61624	8.54171	7.97936	3.92332	3.67539	3.84683	7.4151	5.3022	6.21192	0.502442	0.504115	0.397191	0.764771	1.05315	1.18388	4.84147	8.69623	10.2384	8.21036	8.708	4.72811	3.93334	0.560236	1.61573	4.2944	5.13874	5.32241	6.09881	1.48564	17.3318	13.0103	15.3054	13.2541	11.0006	11.3189	8.68083	7.59411	4.79759	6.07422	5.46163	2.83635	3.47145	2.42052	2.75828	1.79206
DNT-60	H11	DMSO	0	7.99817	14.0448	19.6698	22.0582	17.9213	18.0873	19.9005	17.5886	18.1927	17.2195	6.14025	0	0	0.136021	0	4.50793	17.1465	15.3855	19.1983	16.7208	17.4331	16.2153	3.49665	12.9476	5.27044	0.456043	4.35794	2.25316	6.3613	10.0394	23.065	14.9286	11.1403	11.8297	17.888	15.0184	9.82099	7.27809	17.9385	11.8533	13.0745	13.67	16.4723	13.3423	4.9444	9.42036
DNT-60	H12	DMSO	0	7.06169	8.54562	9.74975	6.14701	5.15341	2.65375	0.293145	1.61411	2.56102	4.45752	0.764311	0	1.8355	6.27524	6.88963	9.42196	0.622759	6.56933	10.2674	11.6868	7.79431	2.27165	8.44166	3.60279	0.35706	0.173352	1.05625	3.27773	6.50865	7.08701	15.6443	18.8512	14.2123	10.1478	11.5123	12.2123	14.4528	13.6019	11.9747	3.8317	10.8885	6.34739	9.27956	8.79694	8.94011	6.78687
DNT-61	H01	DMSO	0	3.06152	6.09683	5.48688	6.7655	6.16493	9.2194	8.24415	6.69834	6.86752	6.05431	0.701808	0	0	0	0	0	0	0	0.439566	0.304216	2.9983	3.23107	3.71249	0.516274	1.509	4.79048	0.16339	0.135643	0.163738	1.54619	17.1131	17.093	13.1839	12.6253	10.3308	13.1193	12.6489	11.3379	9.16628	11.1189	15.2999	11.4716	2.24714	1.43209	0.13514	0.633253
DNT-61	H02	DMSO	0	0	7.71479	13.6884	9.4569	9.46841	11.6002	17.5637	14.6101	21.565	22.4333	1.18617	0	0.135988	0	0	0.135159	0	0.136075	0	0	0	0	0.155123	0	0	0.138414	0.144701	0	0.135959	0	11.4568	14.4023	10.0222	12.7882	17.0579	18.3867	17.8982	14.4817	15.3817	13.0582	14.5568	16.805	14.1884	18.8943	15.2976	17.1593
DNT-61	H03	DMSO	0	1.22817	4.76676	3.37823	4.29819	3.98695	2.8122	3.02497	4.31769	2.60226	2.34116	0	0	0.137148	0	0	0	0	0	1.67529	2.42799	4.54065	3.95915	1.18137	4.94046	1.82893	0.138804	1.12181	1.28237	0	0	11.6612	8.87834	7.48684	9.04329	8.94764	7.34439	6.56665	7.81879	5.30806	3.14691	1.38984	0.524214	0.138458	0	0	0.143068
DNT-61	H04	DMSO	0	1.20074	1.89812	3.09114	0.726983	0	0	1.2983	0.724054	1.68066	0.429709	0.576338	0.155335	2.14651	6.1177	10.0384	8.59785	10.8668	1.86775	9.05658	5.9258	7.31797	9.14092	5.24614	1.13193	5.05534	1.02558	0.858547	2.89782	0.605088	2.34596	11.387	14.1597	13.5524	15.2744	13.0421	13.8974	11.0956	8.83266	11.9809	14.4311	11.2693	13.417	0.889905	0.552105	0.624679	1.77764
DNT-61	H05	DMSO	0	0	0.161572	1.20576	2.07739	2.06196	2.42658	5.74271	2.08323	3.63574	3.76351	0	0	0	0	0	0	0	0	0	0	0.135001	0	1.71843	1.67593	0.349906	0.432451	1.67266	5.71418	1.85249	0	11.5795	10.7	10.1217	7.9345	6.08844	2.6809	1.71975	0.668016	0	0.219779	1.47035	0.767783	0.88333	2.42313	3.96603	6.07892
DNT-61	H06	DMSO	0	2.16855	2.16601	2.6321	1.33183	1.28938	1.55488	0.363276	0.866324	0.321532	1.0514	0.674631	0	0.456732	5.70384	4.76187	4.14905	2.88167	3.31218	4.78424	5.7428	5.36614	5.616	7.60953	9.39083	10.4235	11.9485	13.4183	5.22621	5.33595	1.30643	6.87486	9.40903	9.16814	9.86828	7.40935	9.58053	3.42029	0	1.30104	1.87275	0.814166	0.666347	0.550658	1.29537	1.42657	0.276609
DNT-61	H07	DMSO	0	0.872028	8.43274	7.87504	8.27806	6.47114	3.43841	2.02325	1.88175	0.316159	0	0	1.74432	6.76979	6.91624	9.03854	9.65742	6.68715	3.76434	5.86709	4.18907	10.386	12.9926	12.5023	1.69029	0	0	0	0.308721	0	0	13.3201	12.2387	12.2424	8.72545	4.28491	6.0052	0.565699	0.460285	0.899043	0.135583	0	0	0.135664	0	0	0
DNT-61	H08	DMSO	0	2.72381	0.401171	0.310683	0.496771	0.46479	0.662892	0.523345	0	1.03995	1.96935	0	0	0.156367	0.136037	0	0.915799	8.14106	8.866	7.24487	4.64597	3.13126	2.88693	1.27689	0	0	0	0	0.135961	0	0	8.01771	10.7444	13.9808	9.93024	2.19211	0.49069	0.504662	0.56549	0.15632	0.5991	0.785605	0.782524	1.09712	0.319441	0.142566	0.144449
DNT-61	H09	DMSO	0	0	11.264	18.7564	4.70287	1.29511	9.10605	1.31707	5.66793	9.46504	12.6555	5.45172	0.136091	0	0.945741	0.276591	0.816519	1.67975	4.31334	2.45818	5.32874	0.634783	2.27975	5.60098	5.41423	3.67523	0.758379	3.59614	5.07372	4.36519	8.27556	15.6522	5.20852	13.7058	13.1154	18.4285	0.74094	15.3255	9.99146	18.5393	0.13536	2.45884	6.05714	6.13459	11.6395	2.69738	9.08466
DNT-61	H10	DMSO	0	5.47977	14.9325	10.7884	3.18605	0.869264	2.92916	7.97438	8.56115	1.78626	0.663901	0.596932	0	0	0.469655	0.13729	2.75037	4.03139	1.31522	2.92807	0	4.28666	2.50573	0	0	4.92205	3.54413	2.40001	0.283632	0	0	15.5839	11.556	20.3938	18.8981	12.8856	19.1507	7.85376	10.3527	5.07933	2.6865	0	0.3885	0.143459	0.20009	0	0.637433
DNT-61	H11	DMSO	0	0	0.739795	2.54384	1.72161	1.00496	1.67921	0.428894	0.948364	0.378504	0.427928	0.491227	0.141411	0.429951	6.59164	8.47877	10.5998	10.6	10.4966	0.541249	5.02529	4.39059	1.75468	3.32534	2.95605	0.588336	1.41086	0.297392	6.25012	5.69028	2.68404	15.5425	15.8647	11.5927	6.61204	0	0.866013	0.629814	2.73584	0.569388	2.8897	5.50559	1.07169	0.866701	2.06321	1.93411	1.98908
DNT-61	H12	DMSO	0	0.969865	7.58273	10.0137	5.18404	8.14261	8.14452	8.3471	9.64784	6.52187	8.37508	1.21886	1.44246	0	0.154953	0	0.466532	1.5839	3.00393	4.3037	2.67721	2.66122	5.33646	6.17263	8.82689	4.23503	0.191382	0	0	0	0.903167	16.5736	16.9603	14.8282	11.2861	9.84352	11.2064	9.59514	9.99573	7.3764	10.3522	6.35712	6.53663	9.1849	4.17794	0.165868	2.73345
DNT-62	H01	DMSO	0	11.0919	7.77682	6.8986	6.18423	5.31736	5.2572	7.27138	4.75322	8.09043	11.3275	3.03605	8.75225	1.27098	0	0.136955	0	0.16175	1.20419	6.75121	6.87216	0	0	0	0.135172	0	0	4.48949	8.22402	0	0	16.2241	11.3453	10.4228	11.3215	9.45133	8.44463	8.6176	8.56653	13.7434	8.31671	11.5444	8.67246	8.2329	8.94329	8.08194	8.29971
DNT-62	H02	DMSO	0	0	0	0.182346	2.12389	5.47521	5.25412	3.56507	3.6828	2.8974	2.81216	0.135824	0.139409	0	0	0	0	0.135624	1.6082	0	0	0.13608	1.50665	6.40366	6.04926	7.30848	5.55375	4.38966	0	0	0.139694	15.8772	10.9244	8.79844	9.6109	7.77305	8.01085	9.59869	5.37751	7.72131	8.98972	6.21299	6.89178	8.44961	7.73679	7.19505	4.99486
DNT-62	H03	DMSO	0	5.63398	7.35443	10.7311	0.620511	0.839724	3.4288	1.06032	1.68868	7.18105	2.74634	0.387344	0.294829	1.95462	4.25778	5.88344	8.87512	8.95756	2.19814	4.2424	1.04821	2.08479	3.79327	2.60942	1.28205	0.504077	2.47745	0.783117	0.302092	2.4887	2.37526	21.4895	22.757	15.1655	14.7605	13.074	3.7954	3.8857	5.48405	6.94622	4.51065	4.46879	5.53605	11.1012	2.95578	4.82829	3.77485
DNT-62	H04	DMSO	0	4.90738	6.8428	4.53434	3.34527	1.75748	1.74531	1.41146	0.191789	0	0	0	0	0	0	0.136305	0.58679	4.80533	8.78418	7.74172	10.9904	10.192	9.979	9.85553	14.2894	13.2073	0	0	0	0.143207	0.135591	14.0417	15.2468	11.2011	9.58787	11.4234	9.97381	9.85481	8.48905	9.22916	5.73657	5.8792	9.87668	6.81827	4.44934	6.86335	5.94233
DNT-62	H05	DMSO	0	3.52559	5.33959	6.57327	3.46057	5.48985	2.17912	1.57501	2.43932	6.25874	0.391285	0.371412	0.31555	0.273056	0.156532	0.135654	1.07417	2.70908	6.39236	9.21927	5.62669	6.6758	7.18176	6.80469	0.447888	4.92171	7.45576	2.22695	12.5266	12.408	11.6312	19.871	20.6724	18.1612	14.2049	10.221	0.678596	0.173286	1.26087	0.942645	0.600515	0.680342	0	0.45784	0.640667	0	0
DNT-62	H06	DMSO	0	1.42611	5.94842	3.94298	4.27278	2.82528	2.51372	2.07063	3.13509	2.43231	1.4194	0.158778	0	0	0	0	0	0	0	0	0.286581	0.908811	1.85625	1.42861	6.06827	4.30285	5.50917	7.96562	4.68941	3.22184	0.135445	12.1312	11.7041	19.17	16.4689	13.1694	10.0617	12.4397	11.4041	8.00876	8.98422	10.9579	6.60517	8.62137	9.55745	8.2059	6.8674
DNT-62	H07	DMSO	0	4.45034	10.3767	9.63947	10.8708	7.43003	7.22401	2.46268	5.08285	6.82538	2.19093	1.44126	0.153033	0.762907	0.533662	1.28124	3.54045	5.60374	6.15618	4.65352	0.49936	1.13227	4.73777	0.470351	4.42145	5.62848	5.27623	2.30506	3.64699	0.757818	1.69015	11.7334	14.8815	14.4731	12.4534	9.89341	8.97525	9.14975	5.85412	4.84286	2.63438	2.20562	1.74497	1.46149	0.945573	1.62894	1.11368
DNT-62	H08	DMSO	0	6.97262	8.42635	10.6823	9.52105	11.9655	12.1031	10.7481	14.4239	14.5826	12.0555	0	0	0	0	5.39546	13.8958	16.5331	14.1111	10.9878	11.8929	10.8511	2.74369	0.657372	1.24813	0.350245	0.949306	0.504184	3.4763	11.951	12.5145	15.9798	19.4741	16.062	15.8912	11.8815	9.99978	7.23476	7.37265	5.92467	0.446402	0.644586	0.47933	0.505812	0.762629	1.41146	2.64
DNT-62	H09	DMSO	0	7.80512	6.82341	7.76811	8.58542	7.64954	7.20664	8.24657	7.8106	4.02082	7.42182	0.544149	0.277925	0.151342	0	0	0	0	0.141038	0.139149	0	0.419585	0	1.04881	0.617371	0.58229	1.47653	0	0.327206	0.195558	0.143279	11.57	13.4439	12.3662	9.59507	11.5339	11.7265	7.56725	6.8125	9.87873	9.95861	7.99908	5.92524	5.84537	6.51419	4.27208	8.38301
DNT-62	H10	DMSO	0	6.19163	8.5963	10.6877	8.21426	9.86984	11.139	9.75954	11.9868	10.8879	19.8579	6.69505	1.20289	0.18585	5.4684	2.49906	4.7683	2.40279	0.613155	0.406416	0.45615	4.69185	8.21624	0	0.95982	0.537565	0.809874	0.505665	1.90779	4.09366	0.136616	10.2657	11.0258	11.6063	17.2887	7.28963	9.82372	8.12879	9.21745	6.28228	2.71476	0.905327	0	1.85881	1.2883	2.67172	1.21659
DNT-62	H11	DMSO	0	6.1769	9.15261	10.0292	6.40172	8.20989	7.29494	2.03754	0.136814	0	0	0.778134	0.501186	0.210008	0	0	0	0.522636	0.306152	4.63749	0.964589	5.37697	1.89658	0.140749	0.491685	0.781523	1.31311	2.63328	0.455713	0	0	10.6326	14.0684	8.52879	7.64467	6.87914	0.358249	0	0	0	0	0.159772	0.1363	0.312553	0	0	0
DNT-62	H12	DMSO	0	6.82686	5.95912	2.46723	11.4107	4.51171	4.73595	4.92091	6.52916	0.433248	0.805306	0.403797	0	0	0.15733	0.136515	0.340236	5.28415	5.79845	0.136972	5.46948	1.2638	2.65855	7.40277	3.27401	0.501866	0.152336	0.43104	1.38764	6.48681	7.59688	3.74825	7.52395	9.41134	6.91633	10.8214	7.86091	5.67783	17.672	4.38107	4.94592	0.420613	0	0	0	0	0
DNT-63	H01	DMSO	0	8.32545	7.31343	6.83816	4.80882	3.84374	6.69752	4.6231	6.74791	6.26115	3.7928	0.449082	0	0.16913	0.521691	10.175	14.6727	6.45908	8.74027	5.57106	7.95987	6.51814	6.67285	3.3096	8.55227	0.564716	1.1731	7.84997	4.47197	0.830987	0.136342	21.2323	19.2994	23.0593	20.7566	18.9272	15.5908	15.1673	17.8102	19.5377	18.3874	15.0251	11.535	11.4939	14.6032	11.8951	9.34263
DNT-63	H02	DMSO	0	0.631817	0.525065	10.4927	12.3565	7.06004	0.639068	0.305232	0.75923	0.88199	1.17814	0.146597	0	0.137356	0	0	0	2.40426	2.07617	4.30889	0.820259	4.41313	5.30893	4.00143	0.464143	2.31308	2.76426	0.923707	2.98535	2.55376	3.21089	19.2902	21.8817	17.0974	12.8433	13.7508	10.414	11.983	8.02331	9.08313	12.353	12.4126	1.6332	8.16648	2.27792	1.33499	0.272726
DNT-63	H03	DMSO	0	0.852666	2.23334	2.62707	2.8367	2.39449	2.36239	3.06405	4.12355	4.86263	3.59592	1.18993	2.81222	1.74087	7.79248	8.08062	4.75016	4.96175	4.62093	9.25505	12.1544	4.64025	6.41873	4.21423	0	0	0.398128	0	0	0.194041	0.135639	13.9527	11.8966	11.1691	7.3744	6.38094	7.73457	6.80083	6.26287	6.40766	6.98351	7.95263	4.08949	2.67897	3.28428	0	1.33789
DNT-63	H04	DMSO	0	0.568134	0.72435	0.461887	0	0	0.595489	0.135366	1.11187	0	1.04908	0.329623	0	0	0.394045	1.36998	7.58489	5.34662	2.57034	0.694185	0.135987	0.752974	0.148949	1.28055	1.06928	1.11094	0.161948	0.923873	1.86807	1.40626	3.19219	10.9084	10.6113	8.31726	4.5488	6.58842	4.42131	4.39583	3.5843	3.43214	4.9779	5.11462	3.80113	2.53675	1.09682	0.729143	0.315452
DNT-63	H05	DMSO	0	7.30885	8.44496	7.43049	4.23205	0	0.15681	0.438228	0	0.64359	1.43376	0.730264	0	0	0	0.138984	0.554625	8.24178	8.07362	8.64182	15.3803	11.6926	13.4008	11.7025	11.9994	13.9085	3.34923	0.137158	0.661734	2.11904	1.9012	18.0122	17.2825	16.4088	16.5843	14.3252	14.3955	14.6082	16.5781	10.1931	13.5689	14.242	11.3406	5.45949	0.559461	0	0.272282
DNT-63	H06	DMSO	0	5.66203	6.93378	8.25468	7.7621	9.19703	8.22179	5.44362	8.48735	2.12438	1.02168	1.1805	0	0.330789	0.358195	0.986617	6.32856	9.51799	11.0992	8.74203	7.36311	13.2545	9.2037	19.4353	10.4968	16.1675	15.0381	13.5485	17.9631	15.7095	0.155812	20.2452	15.4341	10.9698	5.32271	0.900091	0.300381	0	0.138695	0.208671	0.137454	0.329048	0.212789	1.48433	0.823491	0.176645	0.825772
DNT-63	H07	DMSO	0	6.97754	6.98	4.98549	5.5107	2.23584	1.33551	3.01557	2.64837	0.736405	1.02316	1.16402	2.10692	1.92714	2.86078	3.71208	7.96082	6.29965	5.75533	7.95215	8.5699	5.00286	0	0	0	0.599168	5.41958	6.95131	1.04588	0	0	10.5224	9.60954	11.4923	11.2977	7.92045	6.10514	3.36198	1.31759	0.595722	0.650164	0.462634	0.623226	0.565419	0.418313	0.812103	1.43113
DNT-63	H08	DMSO	0	6.78081	8.00532	7.05992	7.52359	8.03001	10.0645	7.70249	7.58811	6.962	5.86221	0	0	0	1.85248	2.20579	5.43418	6.11916	6.57604	7.19234	6.25458	4.27241	5.08073	4.88017	6.09321	6.13423	1.7829	4.043	6.04545	4.88308	2.56817	12.466	12.1307	11.1492	13.2256	12.3819	6.49588	11.1378	9.98788	6.94779	10.026	6.70548	9.61434	7.67045	9.01146	9.99638	8.47267
DNT-63	H09	DMSO	0	0	1.07361	0.828209	0.900518	1.7317	2.0705	1.12822	2.47437	2.75211	2.58402	0.443763	0.16846	0.135696	0.442303	2.42989	3.93283	4.56919	4.31296	3.8292	2.39778	5.08605	5.59145	4.41904	6.68901	3.47959	4.07813	1.62207	3.34256	2.56543	2.36814	11.5423	14.4642	10.7541	8.26373	5.47166	6.40613	5.64824	5.04879	5.01471	6.52412	4.1539	4.5828	2.22086	6.43776	3.2344	3.36298
DNT-63	H10	DMSO	0	3.47948	12.4345	11.8266	6.62425	7.02542	7.55732	3.84368	0.145826	0	0.143465	0.502351	0.135551	0.141718	0.138983	0.141885	0.13535	1.29434	3.29009	5.0184	5.39553	3.47326	5.11784	0	0.805634	2.01788	0	0	0.171392	0.337416	0.615845	16.2659	14.5106	15.9075	11.4981	8.9129	7.009	9.11685	10.333	8.2165	4.44525	6.18881	8.61193	7.98682	4.05844	3.92466	3.54761
DNT-63	H11	DMSO	0	5.43779	6.3292	10.4013	9.32443	6.18268	3.99997	11.1129	13.8666	14.5722	10.4056	0.143729	0	0.27778	0.172035	0.414516	0.574926	1.80259	0.286854	2.7502	4.96197	5.29847	7.62855	4.49616	8.95993	12.6871	12.0737	12.2106	7.48696	0.291822	0.13871	5.09323	10.6861	9.22804	4.22425	6.26802	6.29103	8.66712	8.77044	6.24878	4.57026	0.311193	0.423664	4.29855	2.19571	3.23184	2.41496
DNT-63	H12	DMSO	0	6.28335	7.7682	5.91033	4.69001	1.72234	4.66606	3.58498	6.13983	6.62446	6.24761	2.9727	4.49331	2.23401	7.78687	10.0229	5.67726	0	1.0918	5.16485	4.33537	1.10697	2.97429	2.38165	1.25389	3.60057	4.49782	1.89472	0.136897	0.412929	1.37009	8.03767	10.5039	8.87293	7.81919	9.02487	8.01253	5.09438	7.05447	8.09014	6.69691	8.48877	0.160088	0	0.806655	0	0.897872
DNT-58	G04	Acetaminophen	0.12	2.28839	0.436474	0.215772	1.78829	1.5571	1.79563	1.60837	0.909395	1.71981	0.240539	0.80557	0	0	0	0	0	0	1.52308	0.33867	0.286725	4.45708	0.162275	0	0.231915	2.35365	0	0	0.744608	3.42197	9.50298	11.8124	13.1058	8.25502	10.0808	8.61589	7.66752	6.91532	9.04276	7.55674	2.62482	0.780723	3.07581	6.10372	5.05681	3.46589	4.15183
DNT-58	G08	Acetaminophen	0.12	9.5632	7.17203	6.89311	7.38506	7.31724	6.17479	5.27169	4.01958	5.184	2.26337	2.17521	7.60224	1.02879	3.40676	5.49863	8.46521	9.31743	8.02118	5.98421	7.85102	7.45332	7.1485	8.47964	9.23437	7.70348	9.50167	8.33323	6.53604	4.15878	3.67387	14.2901	15.4616	16.315	11.6682	9.42899	9.07245	7.54129	6.91448	9.00881	7.20583	4.30514	4.17211	1.747	2.07233	1.90489	1.60711
DNT-58	G12	Acetaminophen	0.12	2.29871	5.79852	7.62411	7.33731	6.21286	5.57668	8.54268	6.58956	8.50411	8.98523	0.441969	0	0.136182	0	0	0.170013	0	0.997309	1.6034	6.75686	4.48541	3.89033	9.40379	2.06347	0.542385	0.292585	0	0	0	3.63672	9.90469	7.94537	6.8951	6.29473	6.48972	5.91097	4.9288	4.39324	8.29934	3.58662	0.302055	1.41942	1.58686	0.397618	0.452985	1.58295
DNT-59	G04	Acetaminophen	0.12	3.98977	6.67182	7.4859	9.23202	6.93186	7.00382	6.60123	7.25982	8.88435	9.25386	1.19703	0.296201	0.29952	1.50574	0.635745	0.526737	5.6211	9.04374	7.53949	10.8293	7.57233	7.56577	9.29017	1.93061	4.62438	9.47018	5.96439	2.17027	9.82884	1.22528	16.5809	10.0193	9.81234	15.1124	12.1439	10.8998	12.439	9.17045	8.73238	8.63235	11.35	10.0313	9.49395	2.38585	4.88435	4.42487
DNT-59	G08	Acetaminophen	0.12	4.70242	10.5999	9.71349	7.62253	5.78043	7.65557	4.95367	5.28414	2.29586	5.27249	0.16709	0	0	0.900975	2.24477	4.88059	4.75319	5.33926	5.98732	8.29018	8.45177	9.86056	8.2764	6.77571	7.95984	6.92738	5.5045	5.85609	8.81385	7.30455	17.9686	13.2425	12.2005	7.33816	4.66069	5.90306	3.49695	3.10441	3.07929	3.89271	0.906506	2.00745	2.6457	3.67357	2.43046	2.3584
DNT-59	G12	Acetaminophen	0.12	2.42898	6.06542	6.83234	7.54601	8.52683	6.96254	7.83546	7.35272	4.73496	4.89813	2.51275	1.61865	0.427454	0	0.183514	0.935215	0.802667	4.71709	3.41853	2.75936	0	0.276929	0.135836	0	0.626428	4.33139	1.03577	0.670747	1.49861	3.8612	9.18863	9.78735	10.5243	9.13011	5.65874	7.1793	3.09777	3.36045	7.23837	5.70018	4.83047	5.3232	8.91505	10.1642	10.0503	5.42806
DNT-60	G04	Acetaminophen	0.12	9.85428	9.10548	10.9236	8.35301	5.23464	3.26011	0.91435	0.801672	2.78121	1.34066	1.01153	2.03172	5.70613	12.2635	15.2481	18.9394	23.5144	1.44266	7.27271	6.92115	11.7402	15.4528	6.1969	6.19251	6.83443	9.66261	9.30513	9.28776	7.97646	9.63737	26.7156	28.1232	34.5275	29.2735	24.224	25.9797	21.5183	14.6844	1.8396	9.16078	7.80765	10.3313	0.506089	2.60992	3.9824	3.32401
DNT-60	G08	Acetaminophen	0.12	0.556725	1.58909	5.25319	3.8737	3.8928	4.85229	3.80139	4.60583	0.750484	0.146964	0	0	0.135166	0	0	0.494729	5.6395	9.56887	8.29158	9.69106	9.3899	8.40476	7.26904	9.49075	9.19038	10.0796	10.7012	10.1522	12.1578	15.2922	14.7065	15.8053	7.38753	10.9147	11.309	12.2809	5.85924	10.9102	9.43786	7.59884	6.98204	7.4169	9.32002	12.4652	7.41347	6.49537
DNT-60	G12	Acetaminophen	0.12	9.34071	10.1138	22.3312	13.106	30.9463	20.62	20.379	27.0534	12.9634	23.8984	3.52714	0.315748	0	3.03295	5.27019	10.8236	12.6199	13.0591	14.9164	14.3263	9.60302	7.45308	3.0174	1.58042	4.22349	10.2159	14.2352	0.299755	0.143936	6.19592	16.8543	24.7228	26.6159	20.9581	19.7269	16.1964	18.3591	15.4554	8.57292	11.6174	0.607341	4.52721	9.26574	12.0668	12.0217	11.6564
DNT-61	G04	Acetaminophen	0.12	3.05782	11.1358	7.16275	9.36797	9.23973	8.07956	7.22519	7.17593	7.81347	9.9603	1.86533	3.3399	5.68088	6.01451	4.7069	8.56542	2.89995	7.38009	5.43444	4.99798	7.51055	2.65537	5.74915	0	4.20173	0	5.99344	2.10222	0	5.87635	14.5809	12.6444	12.9695	15.5973	12.9679	13.0498	9.48723	10.6494	8.81197	7.36117	4.12456	5.57358	6.96251	9.20164	7.73119	6.69068
DNT-61	G08	Acetaminophen	0.12	2.40721	4.46777	6.90804	4.68116	4.22188	5.92934	5.72796	7.36321	5.15405	2.81779	0.450007	0	1.22583	1.56257	2.62705	9.05155	6.99292	5.64861	5.46762	6.90597	5.67034	5.0007	8.06825	4.191	6.82373	8.55241	4.12325	3.77337	6.36519	7.82101	13.8001	13.4208	15.304	17.0378	17.1543	13.4545	8.86817	3.63382	1.4894	2.1755	1.7601	0.994678	2.36689	1.44163	0.27428	2.36041
DNT-61	G12	Acetaminophen	0.12	2.8002	2.59729	4.99482	1.83475	3.53411	6.91236	8.13077	2.37542	0	3.9765	3.90792	0	0	0	0.137326	4.02842	7.00751	5.38413	8.24844	7.43056	7.33645	4.32892	7.24558	0.641772	3.5249	1.30423	0	2.39679	1.04054	1.33258	13.1807	10.0775	9.20316	8.05314	11.0646	10.8734	8.38576	8.99298	9.04367	10.444	8.89211	7.73679	6.709	12.5839	10.9621	7.98486
DNT-62	G04	Acetaminophen	0.12	11.9612	11.5385	16.3798	17.4907	11.9868	11.1284	9.35244	6.77144	5.1105	8.14356	6.61303	8.46748	12.6532	12.6846	15.2408	3.33084	0	0	1.50025	0.301845	1.70026	2.24159	5.57693	9.68703	2.45256	0.978088	1.16529	0.461487	0.753599	0.822705	15.2188	14.4716	17.4686	12.6285	12.3498	10.3788	12.6975	12.0316	11.7225	6.66673	8.89793	8.41614	1.70918	0.695566	6.38474	7.34398
DNT-62	G08	Acetaminophen	0.12	7.84633	8.09824	9.28059	6.89121	2.07133	1.96381	1.94727	0.19856	0.847435	0.502828	0	0.136395	0	0	0	0.136786	0	0.889466	2.34483	2.53244	5.69047	4.32144	4.56549	3.80853	4.72162	3.53595	2.62595	0.609021	6.82592	5.60213	15.2526	12.3381	10.3079	10.6149	10.1835	7.7058	5.69466	5.88951	6.55144	4.30577	1.5087	0.199554	0.138908	0	0.226617	0
DNT-62	G12	Acetaminophen	0.12
DNT-63	G04	Acetaminophen	0.12	0	0	0.703064	0	0	0	0	0.547691	0.357466	6.37065	2.81263	1.28679	4.40685	0	0	0.273273	1.75048	1.62923	2.14387	1.90115	3.05054	4.28346	1.90614	4.17434	1.77291	2.55444	4.60445	2.93575	0.136087	0.187258	13.2988	14.4005	11.8663	6.5621	9.31641	8.47812	6.93635	0.940013	0	0	0	0	0	0	0	0
DNT-63	G08	Acetaminophen	0.12	7.89654	5.50662	8.85414	7.27077	3.90486	1.72352	0.364024	0.419336	0	0.183798	1.65198	1.0298	0	1.33359	12.3268	12.2866	8.24439	12.055	6.60203	8.902	12.0368	10.8697	8.01184	9.24703	7.495	9.22817	1.71197	9.44604	2.18209	13.1778	15.0988	21.0074	19.9452	19.3236	14.9195	13.401	16.6299	14.9864	12.2246	13.9293	11.7426	11.1591	0	0	0.438856	0
DNT-63	G12	Acetaminophen	0.12	10.1646	14.3972	12.6508	19.1125	10.3107	15.9529	12.2477	15.1243	11.4124	9.86764	1.00076	0	0.658607	0.144296	3.28463	11.2972	14.4518	15.9502	12.9257	12.6811	15.7349	16.3849	2.3322	13.7914	11.9935	13.4885	17.7514	16.2155	19.2865	13.8871	23.6101	25.2566	24.6356	21.6179	15.0968	14.6247	13.0523	15.5631	14.5438	10.8608	19.2397	19.4696	17.432	24.4783	23.3176	12.404
DNT-58	F04	Acetaminophen	0.4	4.06507	6.42508	7.29781	8.10491	11.8853	6.27136	4.19125	11.1453	12.5858	9.22032	0	0.289188	0.821832	5.79581	3.70654	3.5624	0.188107	1.28066	1.68215	0.687269	5.10153	6.57273	0.327727	3.46527	0	1.69117	4.80352	5.24141	0	0.280681	14.096	8.10018	11.0671	11.6692	17.8988	8.69368	8.09344	10.3834	11.5325	10.178	5.03622	4.63187	2.2558	0.99525	1.01096	2.32174
DNT-58	F08	Acetaminophen	0.4
DNT-58	F12	Acetaminophen	0.4	9.42189	12.7247	15.7792	17.5476	19.4725	13.7057	13.349	15.0933	10.3697	15.1859	0.606671	0	0.480804	4.21815	8.67158	9.10466	7.31437	6.18748	10.1306	7.31553	8.39106	7.71383	4.08434	4.24885	6.26837	9.56986	7.36869	8.22527	5.02035	4.98957	28.8509	26.4572	26.3614	24.9109	23.3705	23.524	20.2363	18.5674	22.9701	18.2372	21.3434	22.333	21.2494	21.4571	21.5824	19.0292
DNT-59	F04	Acetaminophen	0.4	1.92642	5.64647	8.31984	7.5938	8.57125	4.376	9.99107	4.07608	5.99334	2.1046	2.73372	2.62033	12.0167	10.9664	5.32301	0	0	1.59635	2.24862	3.3624	3.3105	0	0	0.626461	0.17672	0.463677	0.318826	1.82777	1.88315	1.77585	11.3974	10.4298	8.59296	8.78474	5.08233	4.58057	7.28414	6.41158	9.38695	8.25042	4.99232	6.91227	13.4074	12.1067	9.22571	8.4797
DNT-59	F08	Acetaminophen	0.4	7.42506	6.77922	5.8272	11.1425	6.45154	6.49946	12.8266	7.20591	9.72423	12.0477	1.33408	0.139356	0.294156	0	0	0.271919	0.758227	1.62498	1.21724	3.38852	2.17288	4.59718	4.4864	2.20506	3.7483	2.02779	0.136472	0	0.801677	0.563984	11.517	15.1609	16.8683	15.1949	17.4456	5.05427	0	0	0	1.36038	0.570288	0.715089	0.651978	0.175719	2.0575	1.4626
DNT-59	F12	Acetaminophen	0.4	8.69782	11.3559	12.7086	6.92769	7.25132	10.8741	10.8491	9.79203	8.83549	2.237	0	0	0	0	0	0	0	0	0.140237	0	2.87101	5.64038	5.55706	6.84243	3.11899	7.93719	6.30774	4.407	3.87082	0	15.6147	12.5256	12.1944	10.8449	7.52126	7.67721	3.65763	0.437898	0.224068	0	0	0	0	0	0	0.230502
DNT-60	F04	Acetaminophen	0.4	0.835184	1.86695	1.34718	0.433776	0	1.02204	0	0.139389	0	0.522829	0.810223	0.155988	0.304631	0.374689	3.40963	6.65705	6.39412	7.31178	3.34122	1.26317	0.635579	7.25215	8.59539	0.282194	0.276788	0	0.595737	2.7248	3.64268	0.399632	8.42605	5.90296	5.08531	4.80031	4.10069	0.905969	1.0636	0.413532	0.821367	1.85153	0.308792	0.829615	1.68599	0	0.364861	0.428851
DNT-60	F08	Acetaminophen	0.4	0.153643	3.25436	0.293868	1.2504	4.05502	5.87661	5.1841	3.73208	0	0.137643	0.349241	0	0	0	0	0	0.136199	0.729936	1.49015	4.10743	5.33708	2.34749	2.49361	0.138746	0.170627	0.278339	1.33025	1.69949	8.12023	0.363832	10.3326	8.18495	5.2773	4.62871	7.16249	2.86537	1.36261	0.366123	0	1.50334	0.444878	0.285608	0.158102	1.50149	0.972882	0.394584
DNT-60	F12	Acetaminophen	0.4	1.06966	1.05008	0.155022	0.293935	0.302428	0.135821	0.46988	0	0.25999	0.317591	0.812222	0	0	0.778522	7.57717	8.7538	9.0762	7.11196	3.60413	5.70838	7.27007	8.07011	6.43575	4.75827	5.89838	6.71033	4.137	0.295674	4.00129	6.21124	11.1869	6.03242	4.51789	6.42851	4.40363	2.88881	3.42607	3.70366	1.51487	5.42252	3.46287	2.60093	4.53543	3.3476	2.2392	1.11853
DNT-61	F04	Acetaminophen	0.4	1.9087	8.2029	10.5434	12.8177	9.32316	3.70343	6.55483	3.30386	6.76893	10.9923	12.058	8.47705	2.39003	0	0	0	0.135516	0	0	0	0.640107	10.3292	8.20019	11.9594	7.46352	7.16899	5.64178	7.8347	0.148831	0.806908	19.3294	18.749	17.3962	9.32552	10.0134	9.78156	10.0995	7.65628	9.70509	9.55241	10.5605	5.20368	10.7019	12.929	7.09487	5.89021
DNT-61	F08	Acetaminophen	0.4	1.21651	7.79215	10.0076	9.69856	7.51722	5.63447	2.39556	0	0	0.940292	0.285455	0	2.52515	3.3641	0.652627	0.871916	0.495586	0	0	0	0.999664	0	0	0	0	0.279626	0.319884	0.135716	0	0	15.9546	11.7804	8.81785	9.56261	8.43947	7.05531	8.32588	7.04427	0.909943	9.12372	10.9965	8.87406	0.733107	0.971772	3.11233	2.22934
DNT-61	F12	Acetaminophen	0.4	1.25602	5.9936	4.38728	6.43417	4.29022	5.24202	5.00058	2.88684	3.94389	1.77461	0.136403	0	0	0	0	0.263883	0.618647	6.8592	11.5727	13.7993	16.9006	8.70442	0.137908	0	0	0	0	0	0	0	14.8304	14.3786	12.7926	14.1193	9.13632	9.89865	5.81312	4.96956	3.85678	6.38879	5.41728	1.72379	6.25073	8.11517	8.08294	3.56172
DNT-62	F04	Acetaminophen	0.4
DNT-62	F08	Acetaminophen	0.4	3.80319	5.68048	2.64687	1.10872	0.625277	0	0	0.346767	0.608184	2.90614	0	0	0	0.15917	0	0.863083	4.69038	6.81741	9.2205	6.65684	4.12736	6.72828	1.56371	0	0.754169	0	0.280245	2.02013	2.18159	1.42593	12.3986	8.83016	4.49998	7.9677	4.67659	4.55779	8.38209	4.43436	2.68657	0.839462	0.607549	0.421778	1.03906	0.311141	0.156134	0.610661
DNT-62	F12	Acetaminophen	0.4	10.0184	10.371	12.5693	10.737	11.8494	10.2692	9.59315	8.30839	9.1367	6.39324	0.193934	0	0	0.138023	0	0	0	0.135181	0.899393	2.8393	2.70912	3.53055	0	0.667136	1.69394	3.19877	1.60008	0	0	0	15.3152	15.7316	14.973	13.8277	11.6749	14.0729	11.3864	11.7561	9.64531	10.9588	8.35493	9.88385	10.1584	9.70053	8.03405	10.3204
DNT-63	F04	Acetaminophen	0.4	2.29204	4.07488	4.26952	3.68446	1.1042	1.18353	1.13483	4.35557	6.36274	4.45505	0.137012	0	0	0	0	0	1.49889	6.88865	7.51554	10.0958	4.66913	8.43243	6.15337	4.58802	6.16339	10.8591	4.30237	5.94467	9.69694	11.1371	19.2739	14.6761	11.0167	4.9554	4.58091	4.49483	4.52187	4.90776	1.80679	2.01329	3.27952	4.52013	5.3139	1.46707	0.983329	4.72339
DNT-63	F08	Acetaminophen	0.4	2.50126	3.47758	6.44618	10.6877	1.41811	2.10263	0.27217	1.36706	0	0.763573	2.39535	2.35145	8.67902	0.789771	4.1784	9.60446	9.65015	7.56324	6.00511	7.23692	16.7157	9.33958	1.6794	0.388833	1.71922	2.9704	1.73933	0.844592	0.71721	3.76529	18.6881	23.0964	18.9031	13.0087	15.8092	17.1903	18.5335	17.3788	15.0176	18.8289	13.014	12.4306	5.84048	0.560322	2.36792	0
DNT-63	F12	Acetaminophen	0.4	3.69071	6.32841	14.4104	3.45317	1.54061	1.56407	0.316955	1.01367	1.4709	1.40638	0.645854	0	0	1.20988	2.86572	8.67419	10.0211	9.86054	0	0	0.138549	0	0.693845	1.17744	3.24533	9.44657	11.8582	8.53784	0	0	12.5114	13.6862	12.1125	11.3139	2.56306	3.59877	0.600027	1.10171	3.24329	0.168246	0.557668	0.178217	0	0.333718	0	0
DNT-58	E04	Acetaminophen	1.2
DNT-58	E08	Acetaminophen	1.2	2.04157	1.57885	1.75526	3.54028	2.16163	7.69513	9.27979	9.38517	6.85629	8.64027	0.450065	0	0	0	0	0	0.39333	1.37522	2.42489	5.6873	3.95241	5.64256	6.4471	2.99132	5.47714	0	0	1.21484	4.34575	6.54962	9.39458	9.975	11.181	11.2198	8.96861	7.24648	5.48694	7.34139	8.26634	5.89366	4.45989	1.81567	4.27686	3.93609	4.60302	4.69456
DNT-58	E12	Acetaminophen	1.2	1.60623	2.02577	0.222008	0.846642	0.710541	0.642608	0.82839	0.761421	0.240209	0	0.253979	0	0	0	0	0.136191	0	0.14058	0	0	0.297995	2.42029	0	0	0.336241	0.457675	1.48393	1.34885	0.668181	0.559259	14.1332	14.3105	8.72494	10.6901	8.88126	2.23703	0.563953	0.366024	0.165113	1.56954	0.86677	1.41185	1.36363	0.136327	0.146722	0.312972
DNT-59	E04	Acetaminophen	1.2	0.228105	0	0.194592	0.143217	0	1.74931	2.56272	3.89032	2.26107	3.03563	0.669279	0.144046	0.347376	1.22528	4.07564	9.15963	14.5666	12.3998	13.2884	7.39998	14.3934	10.3396	3.48231	1.35389	2.87676	4.62185	4.45243	3.18355	5.41616	2.6839	17.1031	19.5851	18.2077	14.0793	12.3131	12.3718	9.75821	7.38046	4.50998	0	0	0	0	0	0.201742	0.271414
DNT-59	E08	Acetaminophen	1.2	8.24147	6.6161	11.9777	12.0799	8.44628	13.2212	8.57923	12.7718	13.9261	5.78746	0.393344	0.135125	0	0	0	0.137444	0.135454	1.35642	8.51882	7.76293	7.27462	7.05706	7.61549	4.61911	4.0026	1.21694	5.07325	6.4953	9.80778	12.2678	11.7259	18.3474	18.1483	11.6555	17.6113	18.7145	11.8065	12.3006	12.7242	4.08212	10.8673	8.51402	0.95553	0.663158	4.0876	0.586988
DNT-59	E12	Acetaminophen	1.2	2.20168	8.89438	3.15206	2.81378	2.32125	2.54401	0.639277	0	0	0	1.23568	1.18334	1.79679	4.85514	3.50366	2.04943	4.1017	3.71759	7.8343	4.40165	8.03985	4.63394	0	3.60635	5.26036	4.11795	3.95244	1.848	3.41799	2.19004	5.17957	8.15489	9.46727	10.2306	3.25909	7.23084	1.84295	1.33652	1.98713	0.136567	0.71006	1.32324	1.48737	1.92434	0.717177	3.21035
DNT-60	E04	Acetaminophen	1.2	6.30905	8.33482	6.37815	5.56543	1.5943	0.714085	0.325111	0.443896	0.342102	0.335929	1.30283	2.11857	2.08799	3.34787	9.07553	8.14573	10.4809	4.82433	7.64675	13.4678	8.2296	4.99914	3.16411	2.77533	4.51864	1.57584	1.14546	2.38863	15.7326	2.73745	13.5672	13.4829	11.5855	7.08768	2.91578	0.174368	0.155433	0	0	0	0	0.430099	2.02454	5.95928	9.73691	2.26279
DNT-60	E08	Acetaminophen	1.2	4.53867	6.96191	6.96363	2.07892	1.7005	1.35411	1.20578	0.770483	0.216158	1.25466	0	0.982448	0.197543	4.5432	5.17208	2.61509	0.89143	2.71359	4.09399	3.64251	0.927376	2.8606	4.50905	1.47563	0.875216	0.490838	0.142189	1.15907	2.82039	0.536037	5.50026	7.00171	3.98558	4.92841	2.03419	4.80204	5.22919	2.20879	0.567889	0.658591	1.05035	0.440656	9.39116	7.78465	6.86921	5.59809
DNT-60	E12	Acetaminophen	1.2	5.69395	5.77282	5.30181	4.81004	3.52607	3.36919	2.95471	0.710079	1.04661	0.311649	0.139677	0	0.813956	2.54766	6.18196	6.49774	6.89803	5.96105	5.18481	5.81806	4.13013	6.58272	6.34023	5.71274	3.50023	3.09457	3.90626	4.79642	4.44012	4.67597	16.2719	12.7934	8.10372	7.80476	9.91735	6.19471	0.381173	0.552174	0	0	0.334404	0	0.466458	0.546033	0	0.671254
DNT-61	E04	Acetaminophen	1.2	6.11222	9.4606	9.4136	8.95168	8.15024	0.749956	2.18359	0.834169	3.12724	4.29015	0.557345	0	0.136645	0	0.139644	0	0.399932	0	0.333102	6.55543	8.81678	6.67872	8.16971	2.34876	0	0	0	0	0	0	9.18375	7.56376	14.3477	12.5916	13.9696	11.9518	17.2812	19.0802	19.6357	14.1427	17.0799	19.5368	17.8806	13.3593	10.0861	8.80897
DNT-61	E08	Acetaminophen	1.2	0	5.85241	6.59954	6.58643	8.6744	5.10285	4.93058	4.89483	4.1066	0.664758	0.775929	0	0	0.9496	5.21558	7.4614	2.50103	2.634	2.12575	2.45791	1.86082	2.61767	2.63229	4.09482	2.64603	3.15898	0.816879	1.02398	0.162405	2.47792	10.46	8.18722	13.6877	9.95856	6.16429	1.8719	2.05341	1.46043	2.24934	1.66667	0	0.575441	0.54028	2.35447	1.78431	4.1652
DNT-61	E12	Acetaminophen	1.2	0.928916	7.55736	5.11021	5.93685	6.39231	3.48156	4.89668	3.87668	4.97535	5.16665	1.06313	0	0.226535	1.79231	6.73987	8.46057	8.41075	5.05579	5.85045	7.46712	7.33045	6.32712	6.96986	7.33985	3.56098	7.2964	1.53282	0.190735	3.05782	4.53541	10.6259	7.76469	8.89595	6.40264	6.20997	7.71883	4.85041	3.13117	1.4661	0.492442	0	0	0.186629	0.2558	0	0
DNT-62	E04	Acetaminophen	1.2	7.13283	6.20081	5.6965	3.66245	4.69491	2.44386	3.66264	3.36762	2.85291	5.04971	1.14519	1.4121	2.46551	2.963	9.70217	6.1398	8.38529	10.246	9.61337	7.26637	7.39424	9.56482	7.39311	5.55281	6.50877	7.87343	3.90613	11.1258	3.14411	0.63239	9.41808	7.89281	7.07444	5.89837	5.49326	3.44151	1.67003	1.33235	1.3735	1.649	1.90106	0.697973	0	0.336947	0	1.32326
DNT-62	E08	Acetaminophen	1.2	2.49589	2.70429	3.43391	3.30486	9.35046	6.79446	5.38328	1.76362	0	0	0.153773	0	0	0	0	0.138911	0	0	0	0	0	0	0.139769	2.13795	2.65833	0.996011	0.723757	0.278199	0	0.804915	14.8721	11.3555	11.2367	6.46725	7.50084	8.20224	6.46381	9.11911	6.30272	3.5447	6.21916	0	0	0	0.136943	0
DNT-62	E12	Acetaminophen	1.2	5.55184	10.3155	10.6142	9.66726	9.68112	9.1795	9.65372	8.45434	1.5218	0	0.358082	0	0	0.1357	5.62781	7.14597	8.5877	9.36183	12.3472	10.463	9.35536	9.46113	10.6231	11.5985	11.3629	8.46671	0.37	10.216	12.7528	5.51118	16.5359	17.1778	18.3711	15.6431	13.7849	14.9816	12.4987	13.9041	15.5814	8.81199	10.1799	12.1878	12.0267	8.3467	10.6314	13.6604
DNT-63	E04	Acetaminophen	1.2	5.84536	5.0279	4.98979	11.32	21.6866	14.7653	13.3126	15.9035	16.8462	20.4263	2.43824	0	0.139357	0	0	7.92492	10.5223	13.0211	11.6254	10.7648	7.49461	9.36857	1.81234	0	0	0	0	0	0	0	14.1046	17.4849	18.5975	14.8197	18.2747	17.4717	14.7079	15.9814	15.6544	14.4607	17.78	20.5501	17.1454	15.5066	18.8524	17.939
DNT-63	E08	Acetaminophen	1.2	0	0.508729	4.13737	3.11725	0	1.93613	7.97354	8.43666	4.96896	7.97908	0.623098	0.14479	0	0.180156	0.171064	0.911396	0.152027	4.68555	3.43861	6.20246	10.5818	7.89035	0	0	0.948455	4.75937	0.566916	1.05489	5.20668	6.78712	16.4603	13.1887	12.564	9.22395	9.3579	8.29687	7.1451	7.42049	6.66743	6.13212	6.68085	4.4496	1.0516	0.139649	0	0.311893
DNT-63	E12	Acetaminophen	1.2	10.111	11.138	9.71426	13.0155	8.03834	9.92751	10.1112	7.70319	7.40499	10.0376	1.48859	1.14453	6.04535	11.7309	11.885	13.2401	13.4401	14.5009	14.1837	15.1923	17.232	15.1252	12.0617	14.5708	11.9037	11.4893	14.4434	14.2849	12.2896	13.0984	25.7047	20.7177	20.5284	17.6611	21.092	16.0602	16.8332	14.911	14.216	11.2707	10.4575	9.92202	10.7544	11.3585	11.1451	8.88385
DNT-58	D04	Acetaminophen	4	10.9078	12.4457	10.8471	6.13642	9.01163	8.04307	7.59867	7.53277	7.62805	4.04287	1.0351	0.149107	1.82613	0	0	6.10529	6.58253	3.4242	3.65782	2.31178	2.3086	2.857	0.961407	1.94113	1.88774	1.91676	2.67507	2.05497	3.06464	2.83423	7.17196	11.6713	12.4383	6.78954	6.40282	1.90085	2.81266	0.649877	0	0.579152	6.78442	7.27687	1.0375	0	0	0.876293
DNT-58	D08	Acetaminophen	4	4.42393	1.93963	3.69793	2.86666	5.96429	3.98314	4.9968	6.24399	5.03489	5.54997	0.140873	0	0	0	0	0.300997	0.137808	0.13588	0.484883	2.86933	5.17649	5.43771	7.01668	3.66589	0	0	0	0	5.83213	9.87606	12.5534	11.6321	6.33163	4.36432	4.49361	5.26753	4.64773	6.89072	8.71118	7.4554	0.289639	0	0.154581	0.207181	0.353321	0.384013
DNT-58	D12	Acetaminophen	4	9.9264	15.7279	14.1607	14.3208	15.6903	15.1905	11.1301	13.1169	11.8598	10.5191	0.275234	0.14003	0	0.288242	2.22695	2.91151	6.09673	7.47109	5.65261	4.56128	6.3262	7.72839	5.1827	2.45712	2.58144	4.06533	4.31485	4.99875	3.75511	6.7924	17.0266	16.0365	15.2628	15.5868	14.8822	14.2609	16.584	17.1507	15.4683	12.2971	8.97298	9.0008	7.39183	6.9727	7.96036	4.23798
DNT-59	D04	Acetaminophen	4	0	1.04945	1.02977	0.136428	0.497414	0.149693	0.352617	0.136465	0.569884	0.135002	0	0	0	0	0	0	0	0	0	0	1.25408	3.84601	8.93247	6.70649	0	0	0	0	0.136181	0.136543	8.98591	12.7879	4.62584	8.66494	6.54915	9.49105	10.4986	12.4506	10.8446	8.80611	7.07944	7.99001	6.54094	4.7088	6.30647	3.63816
DNT-59	D08	Acetaminophen	4	5.14424	9.99813	7.80512	11.4807	22.4552	11.8786	10.6784	6.31868	12.1883	12.9206	0.142709	0.136278	0.471578	0.600946	2.47622	9.81661	25.2029	10.8213	0.708684	2.99311	2.30899	3.49051	6.30141	11.4006	17.514	13.9351	1.52215	5.55894	4.67476	6.35351	26.0323	15.2627	17.6504	17.361	13.9089	7.97277	13.1072	8.92201	12.0132	13.9887	4.88145	12.7048	13.9955	14.7847	19.5689	20.0351
DNT-59	D12	Acetaminophen	4	4.24035	4.59571	4.11648	2.87153	1.53522	0.135102	0.424728	0.151607	0.846487	0.884714	1.23268	0.234712	0	0	0.732265	0.770801	4.46467	3.81518	3.3682	7.76383	2.8718	6.65212	0.19587	0.837036	3.43239	1.38627	4.41052	1.4802	6.37939	2.70748	7.16638	7.8609	7.82893	10.3861	9.25075	6.73738	5.50877	0.137111	0.375632	0.394679	1.36911	2.94953	2.33991	1.47469	0.987359	1.76164
DNT-60	D04	Acetaminophen	4	11.2608	9.04522	9.91715	5.82678	6.23741	2.64606	1.01601	0.160112	0	0.958441	0.59809	0	0	0	0	0	1.85596	5.21528	10.4452	13.0917	7.32003	10.0733	12.9949	5.02196	5.48878	3.95303	12.2314	3.71478	2.7456	9.21202	19.0735	13.9477	20.6702	13.0356	11.5483	8.11067	11.5533	9.3088	0.135857	0.845404	4.61599	5.52939	0.506741	2.64304	1.30771	4.1872
DNT-60	D08	Acetaminophen	4	5.4316	0.62761	0	0.178532	0.209536	0	0.522333	0.384804	0	0.837336	2.25548	11.8512	2.54097	6.38196	3.43622	3.06547	4.54612	4.32815	4.86988	4.19228	4.39506	4.05431	7.79948	5.60481	3.00043	4.51794	4.25508	7.58727	9.13637	7.50808	10.2957	4.55152	4.52413	0.18398	1.39483	4.50515	7.63771	6.60012	2.36419	3.36204	4.10408	7.80007	2.59918	0.8626	0	0
DNT-60	D12	Acetaminophen	4	1.11426	6.94348	5.84496	7.57365	7.2502	3.61533	0.350103	0	0.45426	0.195711	0.340757	0	0	0.135477	0	0	0	0	0	0	0	0	0	0	0.136029	0	0	0	0.285027	0	8.62286	6.03938	9.32699	6.53548	4.48062	2.30286	1.5613	3.68594	4.26958	2.03677	1.11337	4.20469	3.20811	4.25803	2.67462	1.23204
DNT-61	D04	Acetaminophen	4	0.363677	5.39583	3.5471	5.17798	3.79502	5.09608	4.49894	2.63897	1.07159	3.43604	1.04411	0.573419	0	0.66317	0.275049	0.914043	3.5599	3.35132	3.94225	3.92238	0	0	0	0	0	0.176405	0.323944	3.70044	2.00766	0	10.3702	12.0857	10.3018	10.2276	3.0453	4.99525	5.90097	8.83406	6.91313	2.92444	4.91368	0.847266	1.97436	2.06229	1.58968	2.25557
DNT-61	D08	Acetaminophen	4	0.555309	5.01506	5.80933	6.26158	5.36451	4.54751	6.5767	1.37414	1.8625	1.08785	0.594553	0.610571	0.619074	0.998407	1.45955	5.18116	6.81018	5.41395	7.03045	2.85326	8.54057	3.66305	0.734614	2.63148	6.35399	2.74861	4.22303	4.62028	6.22741	6.55618	23.9099	14.8396	17.2594	12.7423	9.32742	9.02511	11.9712	10.7998	10.4175	7.86782	8.65554	6.07834	5.5024	4.64832	4.60848	1.57513
DNT-61	D12	Acetaminophen	4	1.45032	5.44138	9.59529	3.43592	3.97795	3.77265	7.00347	2.33678	13.9073	12.787	1.64699	0	0.285632	0.710409	0.687172	5.31063	9.21197	10.9018	21.302	9.90257	2.03354	7.15859	1.45617	0	10.2484	3.91021	8.52638	3.82625	6.66096	8.47381	24.441	18.1952	17.6646	18.269	10.8824	11.1889	14.1371	6.32497	1.7185	0.66756	2.87356	1.83674	7.71952	1.89009	4.76111	0.913065
DNT-62	D04	Acetaminophen	4	6.10503	6.10871	7.16836	4.88243	4.00089	1.84762	1.75064	0.688086	0.553118	1.04729	0.946549	0.205993	0	1.55003	1.59727	2.88096	8.23417	0.284308	3.2096	11.0456	9.59499	11.7776	8.72498	0.685299	5.08508	12.2289	10.823	7.04178	0.326281	0	11.8458	16.7098	13.7259	13.4034	12.417	12.0718	10.796	9.27153	7.41344	8.22734	8.74674	5.29573	4.22246	5.80768	4.15956	0.829217
DNT-62	D08	Acetaminophen	4	4.35776	3.51161	3.21294	3.74026	1.77916	4.95247	3.84409	1.09935	2.58495	3.52327	2.02474	0.135853	0	0	0.801139	3.02735	4.24198	7.02965	4.17275	5.68777	6.50651	5.91831	10.2331	8.25695	11.2739	9.87517	6.22164	6.57622	8.15315	6.42699	13.5188	15.7296	14.5132	11.3069	11.0415	15.8637	10.7442	11.9223	10.4225	11.1858	9.85304	8.75662	7.89677	11.2301	6.54775	11.6083
DNT-62	D12	Acetaminophen	4	8.85429	9.10723	8.86402	9.51782	10.6485	13.8445	12.0243	3.89202	5.07787	9.30033	6.73938	12.0622	6.64807	5.27612	0.136435	0	0	0	0.325124	0	2.45556	0.986473	1.19195	2.44677	1.93351	0.978895	0	0	0	0.441679	13.1391	11.8436	10.7211	12.0425	11.4704	8.91257	13.0109	15.6209	15.3369	17.5851	13.9359	15.3328	15.3915	18.2583	4.07322	7.57782
DNT-63	D04	Acetaminophen	4	5.78919	4.90688	5.70514	1.73665	1.70029	0.806413	0.501381	0.736895	0.455988	1.98949	3.54993	6.51736	8.08952	3.13442	8.61699	9.84906	13.5942	13.1168	16.343	14.7754	16.3565	19.4036	12.9352	20.304	12.2151	14.0829	15.7974	16.5586	16.3987	15.4603	16.4908	16.3012	13.5153	5.8462	10.6137	11.1451	9.33718	7.5763	3.48364	5.20875	5.45284	4.34321	1.86266	1.16737	1.50791	1.81387
DNT-63	D08	Acetaminophen	4	1.67882	4.41416	0.937115	0.137029	1.08753	3.84029	3.76089	5.29995	5.37806	0.403791	0	0.137901	0.138977	0	0	0	0.137568	0.273207	2.66777	2.78838	3.0902	5.00748	5.57512	3.15972	2.7018	6.49876	2.50069	0	0.352871	2.94269	16.8011	8.81546	7.3788	5.65481	7.13518	8.83219	5.09954	8.04138	7.16722	6.70844	7.68636	4.96369	0.437576	1.70983	0.884325	3.03141
DNT-63	D12	Acetaminophen	4	7.95234	7.77044	6.91558	7.00249	5.44311	5.41492	6.84027	7.68488	4.8499	7.74904	0.469417	0.295183	0	0.545881	1.98206	5.92954	8.53122	3.53736	8.38545	7.97816	9.53762	5.593	11.5507	10.5368	2.65818	11.8497	12.4213	10.1157	13.2372	3.21971	21.8495	16.0763	11.879	11.1763	7.57975	12.3092	9.51238	9.85695	7.47728	10.4514	10.3809	7.8045	7.7896	2.87414	3.45685	2.55131
DNT-58	C04	Acetaminophen	12	2.47613	2.8662	4.07815	3.31005	2.15216	1.95884	1.63974	0.414154	1.83197	0.298293	2.06099	2.67047	1.2267	1.36115	0.303869	3.59323	3.26686	2.96292	2.67005	1.20563	2.73678	1.87377	0.790126	1.79921	1.20447	0.14105	0	0	2.59519	0.928912	13.3903	6.87152	6.51091	4.72773	2.84425	6.93748	7.67851	7.89577	5.78705	2.93219	5.38832	5.34706	5.4726	3.25381	3.35555	3.99377
DNT-58	C08	Acetaminophen	12	9.32954	9.47258	5.42994	4.89222	10.2563	8.52433	5.97993	8.58639	7.47307	6.22445	3.60612	2.19163	0	0	0.443897	0	0	0.185411	1.48125	4.4072	1.83747	6.11593	6.25478	4.05152	6.40271	15.2753	20.0993	25.7556	28.2004	33.4297	20.7178	17.8998	18.2127	12.4101	16.2396	17.1287	19.0286	17.0357	16.0817	17.8557	17.099	16.4103	16.0122	15.5844	15.4699	16.5715
DNT-58	C12	Acetaminophen	12	0	6.87315	3.87053	9.4393	10.4828	9.67883	8.79586	11.197	13.8407	15.8738	1.38369	2.23925	0.293832	7.14203	3.55126	0.961444	6.34122	5.30323	8.01426	8.35183	6.10311	8.41269	7.53759	0.464122	1.44354	5.76937	8.57717	7.15307	9.39175	13.891	19.2142	17.3784	9.26944	6.01789	6.37587	5.51606	6.92411	5.43086	6.04667	5.95633	4.50128	4.37869	2.09024	1.68272	1.26055	3.24284
DNT-59	C04	Acetaminophen	12	0.873818	0.726966	1.05886	0.67173	0	0.796699	1.38842	0.331887	3.11308	1.21716	1.56169	0.172576	0.885707	1.45373	6.82891	6.43496	4.3784	4.83074	7.18389	4.87876	2.41303	3.68049	2.8545	3.17759	4.28267	3.64939	5.23219	5.82749	4.76699	2.31836	19.8478	13.7177	13.5139	15.4593	12.5971	5.79715	11.5343	7.9904	4.75857	1.57576	8.55748	8.72853	3.47445	3.36743	10.7267	4.47218
DNT-59	C08	Acetaminophen	12	4.20393	5.89414	7.12041	9.72119	5.40532	3.60331	4.97917	4.58995	4.03265	1.7517	0.290752	0.141712	0	0	0	0.135493	0.549117	4.14813	10.9986	12.1224	13.2612	15.2356	11.4459	13.0691	11.5919	17.7431	24.1512	22.6778	8.66081	16.5598	17.7265	24.0409	24.4101	19.0679	20.4921	20.0165	21.3921	19.447	18.7858	15.1301	15.4235	15.3325	11.3812	14.0839	13.2013	5.78395
DNT-59	C12	Acetaminophen	12	0.651517	7.01427	7.78194	7.77815	9.83863	8.8644	5.61455	13.5042	11.9037	11.7485	0.348696	0	0	0	0	0.176144	1.19219	0.387686	4.30279	3.67357	5.00563	3.77454	6.34818	8.20934	0.203696	0.696625	0	0.256079	0	0	9.60507	10.4821	16.6412	5.89961	9.49995	9.29142	13.9498	1.25221	11.3833	8.54571	6.12299	3.51047	6.83639	8.63325	3.19798	7.8133
DNT-60	C04	Acetaminophen	12	10.3229	7.9341	6.88108	7.89402	7.82124	6.67104	6.40699	5.90909	3.41395	4.7917	0.138937	0	1.70319	0.996058	0.906304	1.5799	1.58384	1.52233	1.95356	1.65584	3.11439	1.47266	0.712647	2.98001	1.6563	3.24744	0	0.148147	0.314523	1.98558	20.8163	13.3498	15.97	12.2615	13.3662	11.9103	10.5746	12.3436	7.41501	7.47165	2.71984	12.4301	14.1732	11.2486	10.8279	12.4402
DNT-60	C08	Acetaminophen	12	9.40702	9.36715	7.11652	4.07234	3.2772	0.197576	0.307146	1.57648	0.154149	0.517585	0.82715	0	0	0	0	0.144443	4.49718	5.63354	9.51085	9.50879	7.46928	11.1333	10.4838	10.7147	11.2758	7.89651	12.5187	8.51762	13.1476	13.71	26.9529	17.6656	16.0639	22.1226	20.3897	15.7029	17.1783	13.4836	19.5548	11.847	14.4502	15.1809	11.2324	15.7247	14.0234	15.6584
DNT-60	C12	Acetaminophen	12	6.19623	7.73583	7.75358	1.18788	0.947055	1.35258	0.276446	0.64051	0.996825	0.942091	0.223597	0.280444	0.698847	2.82509	4.9097	7.98774	6.53297	4.33358	3.82445	6.33016	5.861	4.37489	7.79519	11.372	8.19063	0	0.613418	1.02372	1.21047	5.36285	8.72034	10.4953	9.63017	5.30901	6.43757	0.446508	0	0	0.48007	0.180149	0.789113	0.349558	0	0	0.263194	0
DNT-61	C04	Acetaminophen	12	0	3.9701	7.82978	7.06469	7.08856	8.71635	8.99318	6.4469	8.9011	9.46455	0.152762	0	0	0	0	0	0.490077	1.97175	5.57498	7.42396	6.50974	5.41657	1.50936	6.82577	8.6367	1.56526	2.42528	2.58389	3.04688	6.10407	20.4361	16.5875	13.7481	9.54777	8.9288	12.0743	10.0442	11.0058	11.1029	10.1639	10.2032	11.2799	7.38611	8.862	8.90576	9.92558
DNT-61	C08	Acetaminophen	12	1.15774	4.60819	3.04256	2.7779	8.60546	10.5008	9.28066	10.7165	13.6907	11.2551	0	0.151949	0	0	0	0	0	0	0	0	0.146978	0	0	0	0.135754	0.141057	0.137388	0	0	3.96611	14.0252	18.1695	11.1298	13.1069	16.0821	17.2171	13.6981	14.2527	15.4772	10.8534	7.69107	12.1987	12.6382	15.307	10.8128	15.6795
DNT-61	C12	Acetaminophen	12	0.535368	11.9922	8.81624	9.85311	10.9816	7.98888	13.1805	12.7509	15.0466	14.3041	0.34221	0	0	0	0.135839	3.56847	10.33	10.4945	6.63657	8.93612	10.1561	8.8325	4.64432	7.75324	0.287476	0.135928	4.51044	10.6876	3.86045	2.46184	16.2715	15.3137	13.6966	12.8106	10.0933	12.3898	9.32912	11.5441	3.64489	0	3.39827	4.08672	5.8331	6.24184	7.04732	13.745
DNT-62	C04	Acetaminophen	12	7.58094	10.9805	10.1304	7.26677	9.84801	10.9407	10.5521	12.3867	12.3344	13.9807	5.51235	7.73675	3.52705	0.136178	0.151457	0.36514	0	0	2.7595	8.02976	8.34815	3.06011	2.29207	6.29332	5.70918	3.16186	4.92048	6.00913	6.5465	4.22678	15.1091	16.5664	19.3383	17.1969	13.988	15.8111	18.8753	20.3126	17.433	13.3162	13.6995	14.7345	11.7949	13.9252	11.3157	14.3251
DNT-62	C08	Acetaminophen	12	7.84297	8.8092	8.70685	7.01611	6.655	1.28601	0.192439	0.361934	0	0.586029	2.16702	2.21589	3.49578	5.13269	10.3475	13.3794	16.565	12.8456	12.1574	10.9695	9.37083	11.1239	8.28663	9.29186	11.8648	11.168	12.0392	13.3204	9.26825	12.9777	21.3527	18.4494	12.9676	11.0534	11.8509	5.75347	2.10538	3.64484	3.23177	0.179454	0.621965	0.338633	0.145861	0	0	0.521404
DNT-62	C12	Acetaminophen	12	7.96195	7.63708	2.48552	4.88102	0.135965	1.96716	0.762897	0	0	0	0	0	0	3.12901	3.66855	3.20123	5.99285	6.939	12.822	7.30633	0.315994	0.482989	1.54831	7.25221	0.713886	5.22685	6.322	5.42766	2.22339	0	8.88168	3.74773	0	0	6.98221	0.151287	0	0	0	0	0	0.619015	0	0.34915	0	0
DNT-63	C04	Acetaminophen	12	3.86038	3.41268	5.75621	5.51872	4.81722	6.40264	6.56129	5.92921	7.11641	6.28185	0.31617	0	0	0	0	0	1.50063	0.741269	0.467728	4.03046	4.45024	3.67673	7.01195	3.59802	5.6436	3.62572	3.18253	3.13068	0.469445	1.85346	10.333	7.38202	4.82934	7.30377	7.01762	5.98695	9.51193	7.12871	10.3358	9.01593	7.74208	8.00497	8.23052	5.30968	5.12937	5.3824
DNT-63	C08	Acetaminophen	12	7.27192	10.6785	10.3423	4.76775	7.82737	7.72823	5.02345	7.9112	8.69351	10.8452	2.88231	0.471311	0.804948	4.54815	4.67749	9.55713	3.89475	6.42547	6.6161	0.7231	0.295762	0.553942	2.73714	3.10193	8.64584	5.61598	7.49168	2.24915	0.89919	0.216942	13.3427	12.4094	13.7063	11.2382	6.1225	7.46285	5.48755	3.989	2.49517	5.62656	7.6099	7.19478	7.7065	6.22754	5.68849	6.95876
DNT-63	C12	Acetaminophen	12	2.74995	11.3182	8.00845	7.9508	6.46628	8.28487	9.16073	5.70393	10.4993	7.80903	0.549922	0	0	0	0	0.732806	0.605374	6.18671	13.6897	13.0453	16.0054	16.8344	17.28	8.02305	17.3388	15.2929	4.97474	0.161112	0	0	19.4704	16.7745	14.5504	14.2488	11.0246	11.3755	10.1166	10.3658	10.5299	10.5817	11.3611	11.334	12.0668	11.518	10.8119	11.0844
DNT-58	B04	Acetaminophen	40	13.7564	13.1051	14.0485	8.47311	3.16975	3.08484	1.76921	3.08071	6.23897	8.3273	0.15325	0	0	0	0	0.460053	0	0.137169	0.914561	2.465	1.33997	3.37181	3.82968	5.60284	4.456	0.838612	0.481198	0.401596	1.55776	2.43347	20.4584	14.8464	14.863	14.0801	11.0341	6.63573	5.16909	1.67356	2.30927	2.68825	4.05337	4.99857	1.77681	1.50529	1.01399	1.63746
DNT-58	B08	Acetaminophen	40	6.62045	3.59089	4.92825	5.01045	4.6444	3.72745	2.39166	2.11841	3.82066	5.17871	1.98082	1.40934	0.138906	0.142327	0	0	0	0	1.93681	4.06489	5.09448	5.44649	4.23199	2.77452	6.44755	4.36583	5.05643	1.58458	0.33983	0	10.7177	10.394	11.3306	10.7399	8.89096	6.31714	6.40527	7.08115	3.57065	4.78026	2.09705	0	0.28419	1.46264	1.58614	2.08348
DNT-58	B12	Acetaminophen	40	1.72977	4.03948	3.08067	0.225671	0.172797	0.48999	1.32636	5.35204	4.91108	1.62033	0.797554	2.27523	0	0.200662	2.50071	4.98107	2.87556	5.70448	2.92175	3.76368	3.57988	4.37956	6.46996	6.09302	0.846239	2.52573	2.86845	5.22368	3.26843	0.139165	3.81585	2.99798	2.24775	0.321947	0.964649	6.28044	4.94795	3.48406	0.612383	0.462461	1.14693	2.06228	2.14824	0.617191	0	0
DNT-59	B04	Acetaminophen	40	4.34935	4.32848	0.92222	1.33842	4.39463	1.82106	1.78754	2.07416	0.592346	0.363311	1.30805	2.16945	3.98058	10.6278	13.911	13.2473	12.5149	8.66195	4.35333	3.88347	9.56988	4.76961	7.79434	6.82621	8.47828	11.9583	7.03821	8.99703	10.8931	11.5713	11.6977	20.7893	15.0591	12.0044	9.71582	6.23041	5.64505	2.42666	0.813745	1.05217	0.610608	0.737068	0.226377	0.531683	0.866547	1.52517
DNT-59	B08	Acetaminophen	40	0.773355	2.60392	4.74276	4.43636	8.39766	8.84465	11.2541	7.92087	5.03363	5.47839	4.01401	1.23623	0.135221	3.92292	9.0861	4.47006	0	0	0	0.275735	1.79662	2.91191	8.15861	4.66173	1.95134	2.61894	3.55211	5.0722	3.03588	7.5896	12.462	8.39779	12.2749	5.81962	7.7196	9.58383	9.29181	6.91732	3.11632	4.3966	4.00625	4.40064	3.00895	2.63469	3.93167	5.44007
DNT-59	B12	Acetaminophen	40	0	0.484163	4.56107	3.23457	2.4494	3.14139	9.50205	8.77826	5.19474	7.18684	4.80955	9.57183	14.9757	8.1091	7.38192	4.69557	1.72402	6.48978	3.00683	0.353717	0	0	0	0.135168	0.135868	9.72807	13.2432	3.9308	0	0	15.8685	20.3825	16.2583	10.2533	10.7018	6.898	7.25114	2.72418	2.23886	4.27213	2.42146	1.40826	4.83939	1.91107	0.673526	0.407197
DNT-60	B04	Acetaminophen	40	8.47497	9.50403	6.77413	8.24461	6.96035	7.76498	7.56416	8.19893	9.82526	6.4805	0.319695	0	0	0.135086	0.463392	0.808312	4.36293	8.83907	5.63758	6.75368	7.417	4.96991	4.69533	4.69574	2.40213	5.57538	0.902432	0	0	0	15.3421	20.8878	22.7157	20.0686	20.2141	15.6563	13.8727	16.4654	16.3553	16.2312	13.2798	10.6285	10.5582	8.19748	6.19053	5.10346
DNT-60	B08	Acetaminophen	40	5.95999	2.55815	3.0636	1.68964	0.337197	0.971769	0	0.661955	1.42716	0.335091	0.282876	0.476465	0.137043	0.136461	0.160121	0.137127	0	1.99947	4.53079	2.27619	7.51045	5.91835	6.1104	0.949497	5.28211	1.26943	1.18552	9.31556	1.42515	0.147094	9.98406	10.2328	9.72751	9.94787	6.80595	4.77688	3.21281	1.44722	0.954258	2.43758	0.905806	0.785079	0.860547	1.67163	2.01902	0.578729
DNT-60	B12	Acetaminophen	40	2.24427	5.0837	4.33962	1.91806	0.451152	0.275174	0.383484	1.06899	0.562584	0.48087	0.212286	0.156033	0	1.33545	7.93067	10.8714	4.75931	3.71153	3.06257	7.00489	10.1331	6.18239	5.79419	4.18637	4.56856	6.84318	5.48613	4.41006	3.26062	1.46987	18.3064	19.0632	14.4783	5.21769	2.51969	0.148078	2.56635	2.90871	0.516682	0.163544	0.5113	0.446094	1.70366	0	0.333931	0.671458
DNT-61	B04	Acetaminophen	40	0.713529	1.033	1.71318	1.2429	0.979032	0.743752	1.3216	0.474848	0	0.30552	0.735657	0	0	0	0	0	0	2.3075	5.25856	8.70137	9.97661	2.07976	0.697792	7.08766	3.89528	2.24461	3.8453	9.5153	10.6153	4.7751	11.7509	10.1134	11.0347	10.9897	8.83557	10.6357	7.67581	6.06652	7.104	5.66815	6.33736	6.03102	5.42793	3.78596	3.71417	4.42607
DNT-61	B08	Acetaminophen	40	7.47302	11.0826	7.86997	6.55203	0.837151	0.139082	3.86814	1.18452	0.136933	0.52708	0.351097	0	0	0.135522	0	0	0.136755	0	0	0	0.140281	12.0273	14.1647	1.04242	0	0	0	0	0	0	9.77179	10.9445	12.1928	10.8877	10.0595	9.30432	8.91105	6.01261	1.20378	1.1552	9.71623	7.08296	10.0783	8.38902	6.61979	0
DNT-61	B12	Acetaminophen	40	2.42068	9.36651	9.6612	8.41583	8.54817	8.79425	7.47686	4.83997	9.79502	10.1638	2.75766	7.42601	6.41732	9.10335	12.0789	14.5534	12.322	10.0375	12.6981	13.8269	12.6435	12.9031	9.3339	7.99125	8.56836	11.3752	15.2431	4.10631	12.0131	16.2664	15.3514	18.7423	23.6574	20.2264	17.7613	18.6573	13.5677	14.4561	13.2442	14.4888	15.621	14.1501	10.3419	10.1811	11.7503	11.7573
DNT-62	B04	Acetaminophen	40	0.136032	7.85108	7.8253	7.76762	11.8719	2.90238	2.74476	8.91861	10.0618	3.85076	0.322291	0	0	1.45348	10.3916	10.5892	5.98216	2.3964	2.34419	2.52333	4.69564	1.3739	4.19629	1.68921	1.47765	4.55171	0	3.8133	3.61882	4.67306	19.33	1.71042	4.20295	6.99566	0.571963	5.59433	10.9735	13.5738	14.4383	5.72566	4.89878	9.46556	6.53302	6.53709	1.67549	7.73531
DNT-62	B08	Acetaminophen	40
DNT-62	B12	Acetaminophen	40	0	6.68312	5.48603	7.31362	10.3818	8.86601	8.18866	8.17156	3.09883	7.75796	0.271259	0.631172	0	0	0	0.304291	1.12015	2.51121	1.17098	4.41748	0.156799	0.300768	1.60749	0.210989	1.31312	0.139067	0	0	0.826802	0	15.9657	10.2393	11.516	12.7263	12.9179	11.3486	10.8296	9.84279	10.2962	12.4676	4.71652	6.03949	7.52058	4.7008	2.79006	8.21561
DNT-63	B04	Acetaminophen	40	1.46608	5.30417	5.86321	4.93609	5.6083	3.71585	5.66606	6.36217	4.2337	6.34198	0.649323	1.0329	0	0	0	0.135839	2.52573	11.8111	7.79571	5.84321	1.78262	7.33956	5.69001	6.32297	6.04253	2.02476	0.748089	0	0.287201	0	18.3411	10.1722	13.0551	10.7659	12.4724	9.57498	9.93605	9.73568	12.2854	8.49817	8.5128	8.41279	7.68734	11.1038	8.75917	8.53823
DNT-63	B08	Acetaminophen	40	9.16751	6.53582	7.2977	7.25317	7.14143	5.60692	6.79611	5.59649	7.91307	7.97921	0.839382	0	0	0	0	0	0	0.912656	9.38952	11.174	5.68521	11.4976	4.14171	11.3023	10.2931	15.3719	6.94625	10.8122	12.3015	0	14.1843	16.4824	14.4478	12.1881	14.9734	11.4566	10.4626	8.02695	9.66731	9.14913	12.3965	10.9637	10.452	6.49376	0.439871	2.4271
DNT-63	B12	Acetaminophen	40	9.55192	11.5121	7.42871	9.42296	9.76376	12.4051	4.83593	1.89484	5.03274	6.14949	2.08664	1.31432	0	8.93838	16.7361	15.7147	14.7875	1.30693	6.41733	13.0971	16.1938	15.7542	16.4266	18.5921	13.0327	10.183	14.6003	16.2929	14.7721	0.868282	10.7224	13.7418	13.5339	16.3213	14.4854	3.63037	0	3.09162	6.60905	15.7818	3.75483	2.0546	3.99002	8.39468	6.0321	4.33408
DNT-58	A04	Acetaminophen	120	0	0	7.40889	8.09613	6.41208	7.3217	9.99762	7.14279	4.77482	1.0675	0.49766	0	0	0	0	0	0	0	1.21573	1.62375	3.94625	3.32311	1.79876	6.68477	5.03144	7.08228	8.50766	4.08789	1.66359	0.881323	4.11321	4.60651	8.93329	6.09823	7.79595	7.0639	6.66357	5.27598	7.74772	7.50385	6.28493	0.612265	2.01831	1.53924	0.304732	0
DNT-58	A08	Acetaminophen	120	9.12633	7.97044	8.54929	7.85908	9.49473	8.30258	7.61404	9.89986	10.9103	5.97254	0	0	0	0	0	0.161009	4.31787	8.93962	7.42212	6.82233	7.14095	0	0	0	0	0.165514	5.54794	11.2142	8.25644	6.23034	12.6837	12.3707	7.15234	9.32644	6.23634	2.57856	1.18509	2.82159	0	0.299422	0.351405	0.139556	0.333714	0.177632	0.341368	0
DNT-58	A12	Acetaminophen	120	0	3.19817	10.7276	8.62711	10.817	9.72129	1.64277	4.57183	9.28841	9.01323	0.212761	0	0	0	0	0	0	0	0	0	0	0	0	0	0	2.1705	0.490991	0.322047	0.140433	0	12.9883	10.3019	7.89515	3.85276	5.28119	5.16647	0.870324	0.226825	0.573244	0.293191	1.00601	1.09131	0.662275	1.40389	0	1.1723
DNT-59	A04	Acetaminophen	120	0	0.244538	0.467067	1.08984	2.78835	5.46528	1.02681	5.2802	5.28303	3.44184	0.140338	0	0	0	0	0.135074	2.25691	7.27219	9.31146	10.3471	9.55452	10.4902	9.63011	4.90794	10.4326	10.2377	13.4984	10.9375	10.102	8.50692	20.0235	14.4513	12.4631	11.172	13.1276	10.2238	9.97532	8.31254	6.05227	3.78782	2.45614	2.07942	2.46826	1.85622	1.06225	1.18755
DNT-59	A08	Acetaminophen	120	0	0	3.17001	1.81282	8.21188	8.93172	11.2217	6.48329	11.564	7.25291	0.145755	0	0	0.137689	0	0	0	3.4458	5.92859	14.2439	11.0208	6.84903	0	1.4094	11.0911	12.0751	0.336416	9.25599	6.20335	2.21757	22.8669	23.2393	28.6652	23.4295	18.0258	15.7567	14.2924	7.45547	12.1633	9.55438	8.87061	10.1976	13.0183	5.6261	12.1643	8.19614
DNT-59	A12	Acetaminophen	120	3.04038	9.26063	7.78491	7.33446	11.0642	14.123	15.4865	9.93066	9.56257	8.89351	0.384902	0	0	0.135078	0	0	0	0.198539	0	0.382602	0	0	0	0	0	0.453974	3.78811	3.52377	0.168088	5.71987	11.6164	10.9961	8.82629	8.31639	7.30127	7.96408	7.76768	7.8239	7.62221	7.3441	6.89606	5.98242	7.45209	4.2767	6.45834	8.43924
DNT-60	A04	Acetaminophen	120	9.37743	11.1676	7.7404	7.27039	0.983123	1.03489	0.459439	0.355031	0	0	0.827014	0.165864	0.275777	0.136362	1.32266	9.15827	11.986	8.27899	11.9174	6.7809	9.18244	10.3905	10.1799	7.80102	10.5673	10.0655	12.8789	12.0596	9.30853	10.2645	23.0118	18.8352	18.2675	16.0787	15.5091	10.8201	9.75882	7.13728	2.47817	5.87092	6.97513	0.941258	0.888468	0.249991	0	0.543438
DNT-60	A08	Acetaminophen	120	3.64069	4.50049	3.92508	2.58115	2.23502	0.136652	0	0.847184	0.57466	0.761364	0.137479	0	0	1.94491	0.947392	1.25002	0.700786	3.11626	1.27029	0.424027	0.92538	2.06576	0.960264	0.290592	0.333365	0.525927	0.631913	1.41549	0.914544	0.641045	13.067	7.29093	6.11768	3.43588	1.01905	2.4035	0	0.4294	0.619613	2.15269	1.00089	3.80106	1.09226	1.15178	0.498308	0.940163
DNT-60	A12	Acetaminophen	120	6.31653	7.42316	6.07519	5.21835	4.1673	2.02732	0	0.31577	0	0.151215	0.311703	1.91105	3.33894	7.36119	0.955352	0.633962	0.638499	2.74341	3.19721	1.33634	1.61907	4.69475	4.84653	1.5321	1.83604	2.20672	0	0.29443	0	0	14.3668	9.2209	7.06166	7.90457	4.18106	2.15812	6.9324	12.1421	5.16141	6.59891	6.95895	6.22936	2.52727	0.170729	1.17247	0.425527
DNT-61	A04	Acetaminophen	120	0	4.16701	7.31725	6.71891	9.77197	7.1517	4.13709	2.38774	4.5869	3.80347	0.522714	0	0	0	0.13624	1.49719	12.3479	10.8219	9.15363	6.5763	7.85261	3.72648	4.30357	0.682673	3.74928	4.23336	6.39293	6.33363	2.69778	1.01052	17.8978	14.0844	7.92323	9.46942	7.85913	7.8789	8.86823	8.82444	10.0614	10.6832	7.02514	5.00554	4.90723	7.62227	5.47988	6.21923
DNT-61	A08	Acetaminophen	120	9.73587	22.1413	17.0666	17.4435	18.3105	20.4726	18.5603	20.5225	17.45	19.7563	1.5461	0	0	4.31702	0	0	1.53047	15.3812	15.0276	12.8848	13.2746	0	0	0.45977	0.136625	0	0	0	0.13621	0	23.514	22.5331	23.4982	13.5656	19.2283	16.946	19.1961	2.48058	14.2795	20.7584	12.201	10.4061	15.8644	8.66439	1.67798	7.49464
DNT-61	A12	Acetaminophen	120	7.16515	10.4631	10.5593	10.2954	10.1688	10.651	9.19721	12.2309	9.98877	4.17103	0.459761	0	0	0	1.20622	0.154773	0.645564	0.141131	1.16279	0.811286	1.87565	1.64129	1.85588	1.41476	1.25667	2.19803	1.7849	1.75144	0	0.460603	14.3472	15.7428	12.1675	15.2388	15.2863	17.6894	16.3091	17.2198	17.3516	13.5853	13.343	12.6317	4.63662	0.941324	2.0524	0.641392
DNT-62	A04	Acetaminophen	120	9.59067	7.99277	7.3039	5.24834	8.02202	7.19695	9.00353	5.42593	9.30879	8.42208	1.33564	0	2.45929	3.37777	0.137575	0.829525	4.82959	7.09044	10.9531	12.9245	9.85854	2.76253	0	1.35185	7.81388	8.29158	8.38829	4.37038	4.2362	3.6421	15.8758	14.5782	13.1722	14.6565	8.09546	12.0512	7.95505	7.3757	8.19535	8.0065	12.3229	10.6599	11.6715	11.3127	11.9534	7.70179
DNT-62	A08	Acetaminophen	120	7.55988	8.74632	5.61138	4.13002	5.79647	6.2474	7.16632	7.18978	7.69214	7.2523	0.672605	0	0	0.135231	0	0	0.363943	2.00886	7.45394	2.9479	5.6055	11.52	10.988	1.18068	0.307636	1.14305	2.75035	1.49358	0.367301	2.90368	18.8506	17.2347	10.7477	10.8804	10.8333	7.19254	8.67804	9.39168	7.16851	10.5887	7.9374	8.53703	3.9865	4.6662	2.01373	3.57729
DNT-62	A12	Acetaminophen	120	9.36083	6.87554	6.11176	3.82615	3.30514	4.30014	2.0064	2.61405	2.93656	2.18931	1.55599	1.01726	1.4828	2.5362	1.02163	0.421353	1.0076	4.36179	3.13833	0.527406	4.38736	6.82889	4.27427	7.32535	1.91857	4.76327	1.97616	0.718888	6.05821	5.61446	16.2729	15.8856	12.6574	10.8314	9.75567	9.5506	11.0372	7.66623	9.29524	1.44568	2.52687	2.52291	1.21034	2.43096	3.48857	0.759331
DNT-63	A04	Acetaminophen	120	2.29078	7.14504	3.66918	8.45236	4.08492	1.91045	0.826593	3.75722	4.41553	6.11348	4.22961	0.159811	0.182039	1.82037	0.719426	0.549388	2.2609	5.0869	3.31105	2.73106	1.29589	2.25571	0.811958	2.07824	1.26417	2.91007	3.5691	6.43754	0.615928	0.764004	10.3495	13.2265	11.5725	12.6716	6.5787	6.88609	16.5364	14.8496	11.6932	10.562	9.21676	7.8417	7.11221	8.00747	7.25282	4.0444
DNT-63	A08	Acetaminophen	120	5.9224	6.68015	4.86545	5.51828	6.15154	5.45751	5.1851	5.01821	6.00302	8.76498	4.11116	3.5723	5.78196	8.88607	13.1411	10.0016	11.6762	12.9066	7.53953	4.14559	5.59536	7.13999	8.40004	3.83837	2.32736	0.650805	0	0	0.685627	1.21222	16.6906	14.3076	9.99096	11.2417	8.97071	4.289	7.58676	8.21903	8.3839	9.29454	7.70408	9.25474	0	1.14024	0.284936	1.18108
DNT-63	A12	Acetaminophen	120
[truncated: 4 more columns]

## Sheet: Acrylamide
				units=distance moved (cm) per 2 minute interval
Plate #	Well	Chemical	Final Concentration (µM)	0-2	2-4	4-6	6-8	8-10	10-12	12-14	14-16	16-18	18-20	20-22	22-24	24-26	26-28	28-30	30-32	32-34	34-36	36-38	38-40	40-42	42-44	44-46	46-48	48-50	50-52	52-54	54-56	56-58	58-60	60-62	62-64	64-66	66-68	68-70	70-72	72-74	74-76	76-78	78-80	80-82	82-84	84-86	86-88	88-90	90-92
DNT-58	H01	DMSO	0	2.11216	6.12166	7.29757	9.39591	7.4874	7.9279	10.6858	12.3132	7.28831	6.8629	0.22475	0	0.135155	0	0	0	0.148125	3.016	4.74587	6.03606	6.19982	3.10779	5.97339	4.92637	3.4013	6.35175	4.56982	3.0045	3.62966	2.86721	10.9727	14.4753	13.7703	10.1793	8.43845	8.07816	0.521609	7.08019	6.60273	8.57101	7.16245	3.07972	9.95943	9.39452	7.08321	5.9665
DNT-58	H02	DMSO	0	9.25208	11.995	6.63607	8.31898	0.985192	4.9801	2.12101	3.97027	7.333	4.53854	0.70683	8.24057	2.41163	9.18039	3.21094	9.17614	7.4177	0.162103	6.22717	2.54174	3.83512	9.47633	0	3.9022	10.8519	0.835774	13.5463	4.11993	1.01394	0	11.5623	13.161	14.3895	10.7103	10.7097	11.5292	9.09607	9.38819	5.93206	4.85791	1.77473	12.8757	3.68581	2.32307	9.36192	3.07272
DNT-58	H03	DMSO	0	5.34881	12.8567	11.4622	13.2033	14.4491	13.836	11.5608	10.5156	10.2608	11.1049	6.50373	2.08162	0	0	0	0	0	3.72987	4.07991	3.65832	2.99949	7.27356	10.3056	12.2255	5.03489	0	0	0	0	0.135133	15.6342	15.4026	10.6269	13.2898	14.2308	12.1702	11.8776	10.797	10.1757	10.4169	15.1228	7.05942	15.4971	11.6128	12.9304	10.3434
DNT-58	H04	DMSO	0	3.44402	7.77418	6.00778	9.88284	6.94005	4.72449	5.91851	0	1.81683	1.70966	1.88769	0	0	0	1.19502	2.46146	1.69784	3.04485	3.45514	3.52161	4.48813	4.04264	1.44366	3.25987	2.20922	3.94728	3.96193	0.621993	3.28372	5.78058	13.9137	10.3171	12.2719	13.3523	12.8697	9.19822	10.0234	6.99328	7.60877	7.60546	4.53787	10.5558	2.18932	2.61608	5.0351	1.25205
DNT-58	H05	DMSO	0	1.75192	12.7422	12.1813	10.3278	12.7869	9.40231	7.63301	1.26448	9.55483	6.16747	0.730472	5.07231	5.70956	4.70986	6.20147	0	0.740766	0.389721	2.91559	4.30447	2.76043	3.38417	7.14964	6.94054	6.41077	9.52388	10.4846	10.1531	10.4763	9.49476	22.3394	20.0682	17.4447	16.106	13.2512	16.5005	11.444	10.2285	10.1468	11.0597	9.29877	11.2709	10.62	1.35061	0	0
DNT-58	H06	DMSO	0	0	3.369	4.28738	6.94494	9.48401	10.1368	9.15041	10.3189	6.55498	8.79616	0.187079	0	0	0	0	0	1.08604	4.83868	7.84746	4.95036	2.53981	5.12174	9.25318	0.209362	5.80263	1.6887	0.16722	0.805743	5.96299	5.70157	7.97908	13.8527	13.9628	14.8919	13.0228	12.3755	11.8344	12.3104	13.137	13.945	7.72868	5.34534	12.5616	11.7478	7.6517	9.51729
DNT-58	H07	DMSO	0	0	0	0	0	0	0.372429	0	1.54587	4.95017	6.18941	0.135479	0	0	0	0	0	0	0	0	0	0	0	0	0	0	0	0	0	0	0.172505	14.5136	15.4401	14.0984	13.4535	11.4332	13.4464	8.89152	8.89489	7.224	10.0352	9.1286	0.610421	6.44706	7.00876	7.44883	6.57214
DNT-58	H08	DMSO	0	5.92007	6.41447	4.17863	5.56832	6.62859	6.32423	3.53203	0.401994	1.1252	2.94549	0.232775	0	0	0	0	0	0	0.934497	0.732162	1.87838	3.64794	4.8007	3.08507	2.317	3.57972	2.31312	1.71892	5.77395	1.40796	0.45447	7.06154	7.54313	7.42183	5.1727	6.12524	7.05442	8.49027	7.72571	5.50227	4.96525	2.04273	0	4.22514	4.01331	4.07517	2.29208
DNT-58	H09	DMSO	0	2.40493	7.76001	5.86899	10.1323	7.32653	5.26848	0.161936	0	0	0	0	0	0	0	0.139325	0	0	0	0	0	0.172166	0	0.410387	3.91937	2.93667	2.93861	0	0.149194	0	0	5.37089	7.09373	8.24257	8.0315	9.20114	7.64826	6.19371	6.23382	5.53708	1.79373	0	0	0	0	0	0
DNT-58	H10	DMSO	0	11.0193	13.3956	15.156	13.9364	13.4342	16.7097	15.4819	14.5902	13.7031	11.9699	0.699061	0	0	0	0	0	0	0	2.73778	1.81761	9.66569	9.60304	1.26222	0.319867	0.304333	3.4271	9.91089	5.29429	0.171953	0.138962	9.58924	11.216	16.0175	12.3707	11.5407	15.0393	11.628	12.6361	4.47479	0.522777	0.299161	0.651468	0.135712	0.153995	0.790473	0.135531
DNT-58	H11	DMSO	0	0	3.11664	6.17079	2.4857	0.321138	1.72768	3.41236	0.8173	3.04957	1.73835	0.348876	0	0	0	0	2.33999	2.35624	1.02397	4.04375	4.16666	1.55189	4.78795	5.04826	5.46346	7.38168	0.173207	0.900581	5.16864	5.34399	7.36392	6.80402	9.95787	8.54367	7.49201	5.24205	3.35013	3.60767	7.81914	4.71068	3.78374	0.347879	2.91312	0.37425	0.340719	1.61916	1.66523
DNT-58	H12	DMSO	0	11.4968	16.4959	9.91673	20.3191	18.957	17.195	16.039	16.1976	18.6008	21.0552	4.45858	1.94373	0.326449	0.162084	0	0.586714	10.4689	12.643	12.7558	12.1495	0	0	0.13696	0	0.569021	0.33288	0.48879	7.6406	5.2961	1.61691	14.4082	20.3272	25.9818	18.5025	26.2259	23.9557	21.438	10.1458	15.5746	14.9978	9.54551	1.01735	0.3213	1.29309	0.18154	0.233392
DNT-59	H01	DMSO	0	0	0	0.392307	0.632291	1.282	0	0.742877	1.22738	0	0.272729	2.96673	6.10893	7.20297	9.72294	6.6201	4.17008	3.58181	3.98626	5.68637	3.76983	6.67696	6.85289	3.84948	2.9853	5.54591	4.39051	4.5758	5.59444	4.43938	5.32535	13.8783	14.5685	11.3066	9.44328	11.2239	9.82	7.80276	4.42478	2.77672	6.58578	5.79783	15.963	0.566238	0.165414	0	0
DNT-59	H02	DMSO	0	6.99502	8.35175	8.74297	15.8568	17.1958	17.8103	17.4807	19.6648	32.4862	20.6788	0.364805	0	0	0.139035	0	0.136338	0.28467	1.79454	8.80249	11.2277	15.4712	23.0756	20.264	24.334	9.76659	9.40036	1.32778	0.513437	0.458915	0.287191	17.8891	19.5891	20.4933	21.1717	17.79	15.2008	17.6092	14.0994	18.506	19.3551	19.8903	11.2581	13.207	14.6947	15.5591	11.829
DNT-59	H03	DMSO	0	10.6413	14.7027	16.1606	8.26769	11.7367	9.61003	7.86363	4.26839	2.2838	0.693558	0.985303	0.713153	0	0	0	0	0.39697	0.336125	3.98874	10.0751	12.3035	7.49765	12.8182	13.3156	12.2148	13.7201	20.3759	14.3181	14.2959	11.5642	20.4296	23.0845	19.5549	20.0449	14.8031	15.7867	11.7817	13.0439	3.92528	5.62082	2.26346	7.73869	0.728394	8.72073	0.823278	0.385161
DNT-59	H04	DMSO	0	2.34658	6.68833	6.23276	8.57579	10.4547	7.74782	6.40945	2.02738	0.764327	1.44839	1.27236	0.135504	0.136229	0	0	1.02913	0.191372	2.57901	3.13845	4.30598	3.6462	5.39978	4.9915	5.69881	3.48951	2.24846	2.11821	7.65288	3.39384	4.66041	11.859	14.8251	14.6455	10.6447	12.7236	10.1184	11.7137	9.77489	15.3635	10.8217	8.80535	0.923301	7.10663	4.34954	3.81772	3.17602
DNT-59	H05	DMSO	0	6.99043	9.49117	6.48616	3.48369	5.15656	4.04727	2.64722	0.181965	1.03136	1.65971	5.17675	0.13744	6.1844	5.95819	1.14093	0	0	0	0	0	0	0	0.136217	4.14888	2.00885	4.33601	0.138951	0.415567	1.72344	1.24059	11.9351	12.1583	11.106	6.7181	3.6713	2.07523	4.98908	2.0011	0.511315	2.2681	0.273783	15.0783	1.71529	2.9084	1.81811	0.135414
DNT-59	H06	DMSO	0	0	0	0	1.44393	1.01859	0.414302	0.179551	1.14473	2.23429	2.16616	0.164523	0	0	0.157832	0.189308	1.2024	2.33832	0	0	0.146159	0	0	0	0	0	0	0	0.834976	1.67251	3.61069	14.4279	17.0699	16.5167	14.0302	16.5709	12.1	11.3454	13.8232	12.3148	10.9846	6.69037	4.43968	8.55833	12.106	10.7357	4.2697
DNT-59	H07	DMSO	0	9.79162	6.13298	7.64303	8.14281	6.20777	7.27286	5.50748	6.13511	5.9141	2.24229	0.29858	0	0	0.137695	0	0	0	0	0.163582	0.360573	1.67018	5.81983	8.104	5.08185	0.439041	0.469816	0.697866	0.895959	0	0	21.8892	18.2966	11.1851	8.84576	0.185483	8.68681	10.2286	9.77292	8.29178	8.33785	2.20784	9.10436	0.976369	0.223533	0	0.581185
DNT-59	H08	DMSO	0	2.66452	6.36957	6.75504	8.232	6.85294	6.50784	8.80883	6.29019	3.72185	4.02367	0	0.135223	0	0	0	0	0	0.136479	0	0.642878	7.51041	3.76086	3.60335	6.27209	2.65967	6.72562	5.86425	3.67712	0.202184	0.928258	8.44095	14.9241	8.46584	16.4362	13.0984	15.2215	11.7139	9.45552	6.7335	8.20286	7.34818	6.66288	3.27775	3.24089	0.151518	0.399981
DNT-59	H09	DMSO	0	9.21832	8.13837	5.95532	2.9474	0	0	0.491463	0	0.439511	0.784496	0.439305	0.150009	0.135973	0.138834	0.76063	5.90566	4.93226	6.61639	2.13817	1.36937	1.33431	3.17649	10.7559	8.31793	10.1637	0.148458	5.2883	2.05831	0.174667	0	13.8661	10.993	11.1556	10.1937	10.1649	12.4076	11.5352	8.5484	8.20453	7.06638	4.26265	0.387592	3.55036	2.0727	0.971664	0.632922
DNT-59	H10	DMSO	0	5.96471	5.31865	6.00615	4.50269	1.85828	0.470235	0.147958	0	1.11051	0.259183	1.5212	0	0	0	0	0.273464	0	1.30522	3.49484	2.63626	4.46812	1.66666	3.9238	2.24087	1.27541	2.54652	3.39825	4.76361	2.6297	0.151468	6.52667	1.52495	2.44859	3.18476	3.89341	4.70501	1.8294	0	0.392362	0.342744	0	2.16283	0	0.244904	0	0
DNT-59	H11	DMSO	0	0.378682	1.24681	0.83303	1.11328	2.3981	6.81998	4.13814	3.44716	5.45676	5.43692	0	1.32647	1.91163	5.20605	3.51758	1.03335	1.28274	0	0.136217	0.663498	2.01911	5.02065	2.12209	5.16415	0.298861	0	0.140071	0.293455	0.981882	0	5.33817	4.97694	5.44878	4.29651	2.8486	0	3.44403	4.36055	6.04443	5.51843	0.888959	8.0477	2.6942	1.13994	0	0.449419
DNT-59	H12	DMSO	0	6.68033	13.117	10.9747	8.63686	11.1548	11.7349	8.95132	8.68132	8.43653	6.40541	0.407759	0	0.208806	0	0	0	0	0	1.24082	1.14575	1.14945	3.61301	3.27406	3.15486	2.07933	0.889009	0.700524	1.00274	1.67442	0.888817	21.8694	17.1751	20.6071	17.9051	14.2938	10.6204	15.523	8.13047	6.02121	4.99488	10.3901	0.781106	8.4036	8.01912	8.61544	5.33012
DNT-60	H01	DMSO	0	0	0	0.21315	0.630963	1.4063	1.83927	2.37893	2.83789	3.917	1.38522	0.274667	0	0	0.640307	2.18442	3.4623	2.08506	0.329741	2.17373	2.75841	2.00653	6.5727	3.149	7.59344	0.138576	1.18398	1.02388	1.25325	4.17356	0.630468	12.589	14.8977	15.5142	12.1755	5.65295	0.623598	0.416722	0.465183	0.349532	0.35895	0.184264	0.616085	2.85274	1.21227	1.96749	1.23888
DNT-60	H02	DMSO	0	6.61243	3.77951	3.81915	4.12064	3.38991	0.136873	0.334718	0.285731	1.39528	0	2.36889	0.454849	0.801481	6.73519	5.46776	6.64129	5.39938	6.71794	5.17565	4.30664	3.46891	6.18349	2.51324	2.33913	0.762136	0.135141	0	6.55184	6.54727	4.78326	22.0723	18.3507	16.1573	13.6807	10.8345	7.73032	5.95254	0	0.289594	0.492446	0	12.07	1.41839	0.592254	0.429161	0.326203
DNT-60	H03	DMSO	0	9.3111	10.332	11.0784	11.6481	12.815	14.4343	12.1953	8.96672	8.81554	5.28258	0.431248	0	0	0	0	1.49009	4.79399	4.21782	6.9378	5.9309	5.44788	7.5507	3.46589	3.20298	2.80677	3.89062	4.35437	2.9636	3.2349	2.46956	17.5665	16.7564	16.7172	15.6219	13.7364	10.91	12.1886	10.9251	13.7596	10.8333	11.0546	0	9.69712	7.76407	7.96561	4.5652
DNT-60	H04	DMSO	0	9.3961	3.25255	0	0	0	0.403469	0.519683	0	1.38912	0	0.141611	0.233644	3.06365	2.09786	6.13481	7.60533	4.60312	4.83465	4.09101	3.57151	6.63349	0.417327	3.07451	0.49975	0.431074	1.27433	1.93988	0.509555	0.373928	1.55351	14.4935	13.8278	12.0935	8.92808	9.94296	0	0	0	0	0.26408	0	0.791525	0	0	0	0
DNT-60	H05	DMSO	0	2.60945	6.45635	5.20305	5.58285	2.76779	1.50887	1.19432	0.199028	0.630016	0.150904	0.144517	0.617453	0	0	1.90824	6.87067	4.27242	7.14944	5.3626	5.70443	2.47364	4.64302	4.46045	5.88561	3.17771	1.51324	0.368985	8.25882	6.21293	0.151206	9.88362	11.0837	7.34201	0.135398	0	0.291239	1.10923	0	0.254956	0.392559	0.786602	1.19925	0.46005	0.398956	0	0
DNT-60	H06	DMSO	0	4.61643	3.83696	4.36746	0.836273	2.62033	0	0	0	0.45189	0.856681	0.559865	0	0.774768	6.48359	8.49037	9.51356	6.44581	9.4933	8.17741	7.00063	5.74253	4.54794	6.97537	6.86273	7.53189	5.00589	8.28171	2.1777	0.467209	5.15265	13.7208	10.5988	9.07404	7.50065	3.32028	5.85998	5.70871	4.37254	4.07034	2.08193	0.707225	1.50119	1.06184	2.80536	0.735625	0
DNT-60	H07	DMSO	0	4.97626	5.43831	3.20007	3.73277	2.92565	1.09832	0.686514	0	0.582805	0	1.85833	1.05586	0	0	0.138281	0	0.67155	3.02737	8.06612	3.6843	1.26223	0	0	0	0	0	0	0.135019	8.05397	1.23332	8.64283	6.90099	0.138252	0.223216	0	0.685465	0.5287	0.698539	0.544387	0.476678	0.738235	5.47695	0.144395	0.277072	0.458236	0.406862
DNT-60	H08	DMSO	0	5.92141	6.3196	5.96803	5.10585	5.94783	5.27086	3.93757	3.42435	3.4395	1.66722	1.34976	2.30127	2.0824	1.8178	4.75701	7.39991	11.513	12.7334	12.7568	9.16568	8.42024	9.17151	10.6425	13.4523	14.1204	10.6438	9.60449	8.51683	8.48639	10.9228	15.164	12.8156	9.45501	11.9458	7.29375	8.66041	10.5072	6.95465	7.30089	5.70639	3.82232	0.991853	3.8059	3.56999	2.10049	2.06367
DNT-60	H09	DMSO	0	3.80612	9.47261	8.80555	9.55926	10.1854	6.90529	7.9334	7.01811	10.5745	10.4264	0.536533	0	0	0	0	0.166777	0.289113	3.8154	4.11961	4.68453	4.99226	5.09653	0.419661	1.12445	0.663186	0.135325	0.143932	0.838655	0.526159	0.322502	13.943	14.1107	14.3792	13.0273	7.93382	10.1816	11.043	5.57142	9.09123	2.2759	1.60039	2.83635	0.285503	0.502387	0.145236	0.328738
DNT-60	H10	DMSO	0	4.14943	8.61624	8.54171	7.97936	3.92332	3.67539	3.84683	7.4151	5.3022	6.21192	0.502442	0.504115	0.397191	0.764771	1.05315	1.18388	4.84147	8.69623	10.2384	8.21036	8.708	4.72811	3.93334	0.560236	1.61573	4.2944	5.13874	5.32241	6.09881	1.48564	17.3318	13.0103	15.3054	13.2541	11.0006	11.3189	8.68083	7.59411	4.79759	6.07422	5.46163	13.67	3.47145	2.42052	2.75828	1.79206
DNT-60	H11	DMSO	0	7.99817	14.0448	19.6698	22.0582	17.9213	18.0873	19.9005	17.5886	18.1927	17.2195	6.14025	0	0	0.136021	0	4.50793	17.1465	15.3855	19.1983	16.7208	17.4331	16.2153	3.49665	12.9476	5.27044	0.456043	4.35794	2.25316	6.3613	10.0394	23.065	14.9286	11.1403	11.8297	17.888	15.0184	9.82099	7.27809	17.9385	11.8533	13.0745	6.34739	16.4723	13.3423	4.9444	9.42036
DNT-60	H12	DMSO	0	7.06169	8.54562	9.74975	6.14701	5.15341	2.65375	0.293145	1.61411	2.56102	4.45752	0.764311	0	1.8355	6.27524	6.88963	9.42196	0.622759	6.56933	10.2674	11.6868	7.79431	2.27165	8.44166	3.60279	0.35706	0.173352	1.05625	3.27773	6.50865	7.08701	15.6443	18.8512	14.2123	10.1478	11.5123	12.2123	14.4528	13.6019	11.9747	3.8317	10.8885	11.4716	9.27956	8.79694	8.94011	6.78687
DNT-61	H01	DMSO	0	3.06152	6.09683	5.48688	6.7655	6.16493	9.2194	8.24415	6.69834	6.86752	6.05431	0.701808	0	0	0	0	0	0	0	0.439566	0.304216	2.9983	3.23107	3.71249	0.516274	1.509	4.79048	0.16339	0.135643	0.163738	1.54619	17.1131	17.093	13.1839	12.6253	10.3308	13.1193	12.6489	11.3379	9.16628	11.1189	15.2999	16.805	2.24714	1.43209	0.13514	0.633253
DNT-61	H02	DMSO	0	0	7.71479	13.6884	9.4569	9.46841	11.6002	17.5637	14.6101	21.565	22.4333	1.18617	0	0.135988	0	0	0.135159	0	0.136075	0	0	0	0	0.155123	0	0	0.138414	0.144701	0	0.135959	0	11.4568	14.4023	10.0222	12.7882	17.0579	18.3867	17.8982	14.4817	15.3817	13.0582	14.5568	0.524214	14.1884	18.8943	15.2976	17.1593
DNT-61	H03	DMSO	0	1.22817	4.76676	3.37823	4.29819	3.98695	2.8122	3.02497	4.31769	2.60226	2.34116	0	0	0.137148	0	0	0	0	0	1.67529	2.42799	4.54065	3.95915	1.18137	4.94046	1.82893	0.138804	1.12181	1.28237	0	0	11.6612	8.87834	7.48684	9.04329	8.94764	7.34439	6.56665	7.81879	5.30806	3.14691	1.38984	13.417	0.138458	0	0	0.143068
DNT-61	H04	DMSO	0	1.20074	1.89812	3.09114	0.726983	0	0	1.2983	0.724054	1.68066	0.429709	0.576338	0.155335	2.14651	6.1177	10.0384	8.59785	10.8668	1.86775	9.05658	5.9258	7.31797	9.14092	5.24614	1.13193	5.05534	1.02558	0.858547	2.89782	0.605088	2.34596	11.387	14.1597	13.5524	15.2744	13.0421	13.8974	11.0956	8.83266	11.9809	14.4311	11.2693	0.767783	0.889905	0.552105	0.624679	1.77764
DNT-61	H05	DMSO	0	0	0.161572	1.20576	2.07739	2.06196	2.42658	5.74271	2.08323	3.63574	3.76351	0	0	0	0	0	0	0	0	0	0	0.135001	0	1.71843	1.67593	0.349906	0.432451	1.67266	5.71418	1.85249	0	11.5795	10.7	10.1217	7.9345	6.08844	2.6809	1.71975	0.668016	0	0.219779	1.47035	0.666347	0.88333	2.42313	3.96603	6.07892
DNT-61	H06	DMSO	0	2.16855	2.16601	2.6321	1.33183	1.28938	1.55488	0.363276	0.866324	0.321532	1.0514	0.674631	0	0.456732	5.70384	4.76187	4.14905	2.88167	3.31218	4.78424	5.7428	5.36614	5.616	7.60953	9.39083	10.4235	11.9485	13.4183	5.22621	5.33595	1.30643	6.87486	9.40903	9.16814	9.86828	7.40935	9.58053	3.42029	0	1.30104	1.87275	0.814166	0	0.550658	1.29537	1.42657	0.276609
DNT-61	H07	DMSO	0	0.872028	8.43274	7.87504	8.27806	6.47114	3.43841	2.02325	1.88175	0.316159	0	0	1.74432	6.76979	6.91624	9.03854	9.65742	6.68715	3.76434	5.86709	4.18907	10.386	12.9926	12.5023	1.69029	0	0	0	0.308721	0	0	13.3201	12.2387	12.2424	8.72545	4.28491	6.0052	0.565699	0.460285	0.899043	0.135583	0	0.782524	0.135664	0	0	0
DNT-61	H08	DMSO	0	2.72381	0.401171	0.310683	0.496771	0.46479	0.662892	0.523345	0	1.03995	1.96935	0	0	0.156367	0.136037	0	0.915799	8.14106	8.866	7.24487	4.64597	3.13126	2.88693	1.27689	0	0	0	0	0.135961	0	0	8.01771	10.7444	13.9808	9.93024	2.19211	0.49069	0.504662	0.56549	0.15632	0.5991	0.785605	6.05714	1.09712	0.319441	0.142566	0.144449
DNT-61	H09	DMSO	0	0	11.264	18.7564	4.70287	1.29511	9.10605	1.31707	5.66793	9.46504	12.6555	5.45172	0.136091	0	0.945741	0.276591	0.816519	1.67975	4.31334	2.45818	5.32874	0.634783	2.27975	5.60098	5.41423	3.67523	0.758379	3.59614	5.07372	4.36519	8.27556	15.6522	5.20852	13.7058	13.1154	18.4285	0.74094	15.3255	9.99146	18.5393	0.13536	2.45884	0.3885	6.13459	11.6395	2.69738	9.08466
DNT-61	H10	DMSO	0	5.47977	14.9325	10.7884	3.18605	0.869264	2.92916	7.97438	8.56115	1.78626	0.663901	0.596932	0	0	0.469655	0.13729	2.75037	4.03139	1.31522	2.92807	0	4.28666	2.50573	0	0	4.92205	3.54413	2.40001	0.283632	0	0	15.5839	11.556	20.3938	18.8981	12.8856	19.1507	7.85376	10.3527	5.07933	2.6865	0	1.07169	0.143459	0.20009	0	0.637433
DNT-61	H11	DMSO	0	0	0.739795	2.54384	1.72161	1.00496	1.67921	0.428894	0.948364	0.378504	0.427928	0.491227	0.141411	0.429951	6.59164	8.47877	10.5998	10.6	10.4966	0.541249	5.02529	4.39059	1.75468	3.32534	2.95605	0.588336	1.41086	0.297392	6.25012	5.69028	2.68404	15.5425	15.8647	11.5927	6.61204	0	0.866013	0.629814	2.73584	0.569388	2.8897	5.50559	6.53663	0.866701	2.06321	1.93411	1.98908
DNT-61	H12	DMSO	0	0.969865	7.58273	10.0137	5.18404	8.14261	8.14452	8.3471	9.64784	6.52187	8.37508	1.21886	1.44246	0	0.154953	0	0.466532	1.5839	3.00393	4.3037	2.67721	2.66122	5.33646	6.17263	8.82689	4.23503	0.191382	0	0	0	0.903167	16.5736	16.9603	14.8282	11.2861	9.84352	11.2064	9.59514	9.99573	7.3764	10.3522	6.35712	8.67246	9.1849	4.17794	0.165868	2.73345
DNT-62	H01	DMSO	0	11.0919	7.77682	6.8986	6.18423	5.31736	5.2572	7.27138	4.75322	8.09043	11.3275	3.03605	8.75225	1.27098	0	0.136955	0	0.16175	1.20419	6.75121	6.87216	0	0	0	0.135172	0	0	4.48949	8.22402	0	0	16.2241	11.3453	10.4228	11.3215	9.45133	8.44463	8.6176	8.56653	13.7434	8.31671	11.5444	6.89178	8.2329	8.94329	8.08194	8.29971
DNT-62	H02	DMSO	0	0	0	0.182346	2.12389	5.47521	5.25412	3.56507	3.6828	2.8974	2.81216	0.135824	0.139409	0	0	0	0	0.135624	1.6082	0	0	0.13608	1.50665	6.40366	6.04926	7.30848	5.55375	4.38966	0	0	0.139694	15.8772	10.9244	8.79844	9.6109	7.77305	8.01085	9.59869	5.37751	7.72131	8.98972	6.21299	5.53605	8.44961	7.73679	7.19505	4.99486
DNT-62	H03	DMSO	0	5.63398	7.35443	10.7311	0.620511	0.839724	3.4288	1.06032	1.68868	7.18105	2.74634	0.387344	0.294829	1.95462	4.25778	5.88344	8.87512	8.95756	2.19814	4.2424	1.04821	2.08479	3.79327	2.60942	1.28205	0.504077	2.47745	0.783117	0.302092	2.4887	2.37526	21.4895	22.757	15.1655	14.7605	13.074	3.7954	3.8857	5.48405	6.94622	4.51065	4.46879	9.87668	11.1012	2.95578	4.82829	3.77485
DNT-62	H04	DMSO	0	4.90738	6.8428	4.53434	3.34527	1.75748	1.74531	1.41146	0.191789	0	0	0	0	0	0	0.136305	0.58679	4.80533	8.78418	7.74172	10.9904	10.192	9.979	9.85553	14.2894	13.2073	0	0	0	0.143207	0.135591	14.0417	15.2468	11.2011	9.58787	11.4234	9.97381	9.85481	8.48905	9.22916	5.73657	5.8792	0	6.81827	4.44934	6.86335	5.94233
DNT-62	H05	DMSO	0	3.52559	5.33959	6.57327	3.46057	5.48985	2.17912	1.57501	2.43932	6.25874	0.391285	0.371412	0.31555	0.273056	0.156532	0.135654	1.07417	2.70908	6.39236	9.21927	5.62669	6.6758	7.18176	6.80469	0.447888	4.92171	7.45576	2.22695	12.5266	12.408	11.6312	19.871	20.6724	18.1612	14.2049	10.221	0.678596	0.173286	1.26087	0.942645	0.600515	0.680342	6.60517	0.45784	0.640667	0	0
DNT-62	H06	DMSO	0	1.42611	5.94842	3.94298	4.27278	2.82528	2.51372	2.07063	3.13509	2.43231	1.4194	0.158778	0	0	0	0	0	0	0	0	0.286581	0.908811	1.85625	1.42861	6.06827	4.30285	5.50917	7.96562	4.68941	3.22184	0.135445	12.1312	11.7041	19.17	16.4689	13.1694	10.0617	12.4397	11.4041	8.00876	8.98422	10.9579	1.74497	8.62137	9.55745	8.2059	6.8674
DNT-62	H07	DMSO	0	4.45034	10.3767	9.63947	10.8708	7.43003	7.22401	2.46268	5.08285	6.82538	2.19093	1.44126	0.153033	0.762907	0.533662	1.28124	3.54045	5.60374	6.15618	4.65352	0.49936	1.13227	4.73777	0.470351	4.42145	5.62848	5.27623	2.30506	3.64699	0.757818	1.69015	11.7334	14.8815	14.4731	12.4534	9.89341	8.97525	9.14975	5.85412	4.84286	2.63438	2.20562	0.47933	1.46149	0.945573	1.62894	1.11368
DNT-62	H08	DMSO	0	6.97262	8.42635	10.6823	9.52105	11.9655	12.1031	10.7481	14.4239	14.5826	12.0555	0	0	0	0	5.39546	13.8958	16.5331	14.1111	10.9878	11.8929	10.8511	2.74369	0.657372	1.24813	0.350245	0.949306	0.504184	3.4763	11.951	12.5145	15.9798	19.4741	16.062	15.8912	11.8815	9.99978	7.23476	7.37265	5.92467	0.446402	0.644586	5.92524	0.505812	0.762629	1.41146	2.64
DNT-62	H09	DMSO	0	7.80512	6.82341	7.76811	8.58542	7.64954	7.20664	8.24657	7.8106	4.02082	7.42182	0.544149	0.277925	0.151342	0	0	0	0	0.141038	0.139149	0	0.419585	0	1.04881	0.617371	0.58229	1.47653	0	0.327206	0.195558	0.143279	11.57	13.4439	12.3662	9.59507	11.5339	11.7265	7.56725	6.8125	9.87873	9.95861	7.99908	0	5.84537	6.51419	4.27208	8.38301
DNT-62	H10	DMSO	0	6.19163	8.5963	10.6877	8.21426	9.86984	11.139	9.75954	11.9868	10.8879	19.8579	6.69505	1.20289	0.18585	5.4684	2.49906	4.7683	2.40279	0.613155	0.406416	0.45615	4.69185	8.21624	0	0.95982	0.537565	0.809874	0.505665	1.90779	4.09366	0.136616	10.2657	11.0258	11.6063	17.2887	7.28963	9.82372	8.12879	9.21745	6.28228	2.71476	0.905327	0.1363	1.85881	1.2883	2.67172	1.21659
DNT-62	H11	DMSO	0	6.1769	9.15261	10.0292	6.40172	8.20989	7.29494	2.03754	0.136814	0	0	0.778134	0.501186	0.210008	0	0	0	0.522636	0.306152	4.63749	0.964589	5.37697	1.89658	0.140749	0.491685	0.781523	1.31311	2.63328	0.455713	0	0	10.6326	14.0684	8.52879	7.64467	6.87914	0.358249	0	0	0	0	0.159772	0	0.312553	0	0	0
DNT-62	H12	DMSO	0	6.82686	5.95912	2.46723	11.4107	4.51171	4.73595	4.92091	6.52916	0.433248	0.805306	0.403797	0	0	0.15733	0.136515	0.340236	5.28415	5.79845	0.136972	5.46948	1.2638	2.65855	7.40277	3.27401	0.501866	0.152336	0.43104	1.38764	6.48681	7.59688	3.74825	7.52395	9.41134	6.91633	10.8214	7.86091	5.67783	17.672	4.38107	4.94592	0.420613	11.535	0	0	0	0
DNT-63	H01	DMSO	0	8.32545	7.31343	6.83816	4.80882	3.84374	6.69752	4.6231	6.74791	6.26115	3.7928	0.449082	0	0.16913	0.521691	10.175	14.6727	6.45908	8.74027	5.57106	7.95987	6.51814	6.67285	3.3096	8.55227	0.564716	1.1731	7.84997	4.47197	0.830987	0.136342	21.2323	19.2994	23.0593	20.7566	18.9272	15.5908	15.1673	17.8102	19.5377	18.3874	15.0251	1.6332	11.4939	14.6032	11.8951	9.34263
DNT-63	H02	DMSO	0	0.631817	0.525065	10.4927	12.3565	7.06004	0.639068	0.305232	0.75923	0.88199	1.17814	0.146597	0	0.137356	0	0	0	2.40426	2.07617	4.30889	0.820259	4.41313	5.30893	4.00143	0.464143	2.31308	2.76426	0.923707	2.98535	2.55376	3.21089	19.2902	21.8817	17.0974	12.8433	13.7508	10.414	11.983	8.02331	9.08313	12.353	12.4126	4.08949	8.16648	2.27792	1.33499	0.272726
DNT-63	H03	DMSO	0	0.852666	2.23334	2.62707	2.8367	2.39449	2.36239	3.06405	4.12355	4.86263	3.59592	1.18993	2.81222	1.74087	7.79248	8.08062	4.75016	4.96175	4.62093	9.25505	12.1544	4.64025	6.41873	4.21423	0	0	0.398128	0	0	0.194041	0.135639	13.9527	11.8966	11.1691	7.3744	6.38094	7.73457	6.80083	6.26287	6.40766	6.98351	7.95263	3.80113	2.67897	3.28428	0	1.33789
DNT-63	H04	DMSO	0	0.568134	0.72435	0.461887	0	0	0.595489	0.135366	1.11187	0	1.04908	0.329623	0	0	0.394045	1.36998	7.58489	5.34662	2.57034	0.694185	0.135987	0.752974	0.148949	1.28055	1.06928	1.11094	0.161948	0.923873	1.86807	1.40626	3.19219	10.9084	10.6113	8.31726	4.5488	6.58842	4.42131	4.39583	3.5843	3.43214	4.9779	5.11462	11.3406	2.53675	1.09682	0.729143	0.315452
DNT-63	H05	DMSO	0	7.30885	8.44496	7.43049	4.23205	0	0.15681	0.438228	0	0.64359	1.43376	0.730264	0	0	0	0.138984	0.554625	8.24178	8.07362	8.64182	15.3803	11.6926	13.4008	11.7025	11.9994	13.9085	3.34923	0.137158	0.661734	2.11904	1.9012	18.0122	17.2825	16.4088	16.5843	14.3252	14.3955	14.6082	16.5781	10.1931	13.5689	14.242	0.212789	5.45949	0.559461	0	0.272282
DNT-63	H06	DMSO	0	5.66203	6.93378	8.25468	7.7621	9.19703	8.22179	5.44362	8.48735	2.12438	1.02168	1.1805	0	0.330789	0.358195	0.986617	6.32856	9.51799	11.0992	8.74203	7.36311	13.2545	9.2037	19.4353	10.4968	16.1675	15.0381	13.5485	17.9631	15.7095	0.155812	20.2452	15.4341	10.9698	5.32271	0.900091	0.300381	0	0.138695	0.208671	0.137454	0.329048	0.623226	1.48433	0.823491	0.176645	0.825772
DNT-63	H07	DMSO	0	6.97754	6.98	4.98549	5.5107	2.23584	1.33551	3.01557	2.64837	0.736405	1.02316	1.16402	2.10692	1.92714	2.86078	3.71208	7.96082	6.29965	5.75533	7.95215	8.5699	5.00286	0	0	0	0.599168	5.41958	6.95131	1.04588	0	0	10.5224	9.60954	11.4923	11.2977	7.92045	6.10514	3.36198	1.31759	0.595722	0.650164	0.462634	9.61434	0.565419	0.418313	0.812103	1.43113
DNT-63	H08	DMSO	0	6.78081	8.00532	7.05992	7.52359	8.03001	10.0645	7.70249	7.58811	6.962	5.86221	0	0	0	1.85248	2.20579	5.43418	6.11916	6.57604	7.19234	6.25458	4.27241	5.08073	4.88017	6.09321	6.13423	1.7829	4.043	6.04545	4.88308	2.56817	12.466	12.1307	11.1492	13.2256	12.3819	6.49588	11.1378	9.98788	6.94779	10.026	6.70548	4.5828	7.67045	9.01146	9.99638	8.47267
DNT-63	H09	DMSO	0	0	1.07361	0.828209	0.900518	1.7317	2.0705	1.12822	2.47437	2.75211	2.58402	0.443763	0.16846	0.135696	0.442303	2.42989	3.93283	4.56919	4.31296	3.8292	2.39778	5.08605	5.59145	4.41904	6.68901	3.47959	4.07813	1.62207	3.34256	2.56543	2.36814	11.5423	14.4642	10.7541	8.26373	5.47166	6.40613	5.64824	5.04879	5.01471	6.52412	4.1539	8.61193	2.22086	6.43776	3.2344	3.36298
DNT-63	H10	DMSO	0	3.47948	12.4345	11.8266	6.62425	7.02542	7.55732	3.84368	0.145826	0	0.143465	0.502351	0.135551	0.141718	0.138983	0.141885	0.13535	1.29434	3.29009	5.0184	5.39553	3.47326	5.11784	0	0.805634	2.01788	0	0	0.171392	0.337416	0.615845	16.2659	14.5106	15.9075	11.4981	8.9129	7.009	9.11685	10.333	8.2165	4.44525	6.18881	0.423664	7.98682	4.05844	3.92466	3.54761
DNT-63	H11	DMSO	0	5.43779	6.3292	10.4013	9.32443	6.18268	3.99997	11.1129	13.8666	14.5722	10.4056	0.143729	0	0.27778	0.172035	0.414516	0.574926	1.80259	0.286854	2.7502	4.96197	5.29847	7.62855	4.49616	8.95993	12.6871	12.0737	12.2106	7.48696	0.291822	0.13871	5.09323	10.6861	9.22804	4.22425	6.26802	6.29103	8.66712	8.77044	6.24878	4.57026	0.311193	0.160088	4.29855	2.19571	3.23184	2.41496
DNT-63	H12	DMSO	0	6.28335	7.7682	5.91033	4.69001	1.72234	4.66606	3.58498	6.13983	6.62446	6.24761	2.9727	4.49331	2.23401	7.78687	10.0229	5.67726	0	1.0918	5.16485	4.33537	1.10697	2.97429	2.38165	1.25389	3.60057	4.49782	1.89472	0.136897	0.412929	1.37009	8.03767	10.5039	8.87293	7.81919	9.02487	8.01253	5.09438	7.05447	8.09014	6.69691	8.48877	4.85087	0	0.806655	0	0.897872
DNT-58	G03	Acrylamide	0.12	10.5196	8.06467	10.0288	11.7616	11.5048	9.85044	7.08411	5.16056	12.3103	7.96245	1.42972	0.956157	2.34959	4.63781	6.39167	10.5485	14.4348	9.30609	14.4735	16.2115	15.0978	2.66381	11.1594	7.27684	7.5247	5.59807	0.172923	2.20724	2.78184	8.32068	17.6484	16.6379	17.8007	16.2825	11.3407	10.7928	11.1264	12.3852	11.9997	14.0129	12.0175	12.6422	8.41599	7.67672	6.57042	0
DNT-58	G07	Acrylamide	0.12	6.59446	1.84783	7.09936	4.67427	8.07966	11.3146	7.32763	3.35003	0.149115	0	3.21711	5.08803	11.2909	7.97402	10.6341	13.5974	12.0065	11.2367	9.12997	9.28948	11.4987	8.91144	7.49218	9.88387	7.8179	4.00451	5.82363	8.45276	6.28876	9.30735	14.3891	11.8301	10.8037	9.65919	11.6964	11.1836	11.8764	9.83162	8.4769	9.63906	8.63856	5.05554	5.63556	1.43463	1.08317	1.29327
DNT-58	G11	Acrylamide	0.12	8.91649	8.37667	9.19772	11.4868	12.3492	10.9808	12.408	13.7803	12.4535	13.0042	0.846109	0	0	0	0	0.136017	0	0	0	0	0	0.323356	1.74137	1.79408	2.35338	2.1528	1.44502	0.850926	0	0.457306	15.4057	14.1955	13.9638	10.8365	13.5139	10.6937	11.9027	10.1352	11.4577	9.08581	15.2104	12.5567	11.5545	15.2964	14.1477	9.18661
DNT-59	G03	Acrylamide	0.12	0	1.40879	13.6095	13.7637	11.6899	18.3884	12.4161	15.2892	12.148	17.0456	0.775981	0	0	0	0	0.135027	0.994021	0	0.277916	1.41342	0	4.7354	6.26234	13.7273	13.71	2.26175	0.364778	0.137222	0.150457	1.65814	17.461	20.9202	13.1979	0	0.635929	14.1746	13.0708	12.3954	15.09	16.2228	2.86242	0	0	0	0	0
DNT-59	G07	Acrylamide	0.12	0.741552	0	0.339789	1.11946	1.74887	0.136667	0.750718	0.145575	0	0.454401	1.38269	0	0.137475	0	0.135867	1.28296	6.7689	9.91958	10.1955	8.00124	3.56503	5.28433	5.26109	6.79272	6.07132	7.48402	5.47224	5.35556	2.39249	6.2955	19.3781	16.5377	15.3815	17.6224	13.9679	13.3322	15.8108	15.1975	18.0583	21.3209	17.3114	15.9297	16.9485	14.7432	17.1559	15.8559
DNT-59	G11	Acrylamide	0.12	3.83873	4.71931	5.53283	6.92213	3.83474	0.571452	1.48321	5.10334	5.77862	2.60085	4.24221	0	0	0	0.776025	2.77453	6.65096	4.2343	10.2597	8.25871	9.37946	10.3267	9.72091	6.87447	11.8393	6.30416	11.9661	7.68185	11.8865	3.80552	15.4507	19.9442	21.6146	18.6745	18.8034	13.5344	12.3108	14.5822	11.0399	11.3352	13.2238	9.85065	5.60058	14.222	8.22665	1.19653
DNT-60	G03	Acrylamide	0.12	4.23636	5.01381	7.67748	9.29484	6.03871	3.38663	0	0	0	0	0.186068	0	0	0	0	0	0	0.137588	0.690245	5.11962	8.32743	3.56706	2.92591	3.47984	5.27452	3.77589	2.38495	1.3284	2.70876	2.83543	13.9658	10.1853	3.52544	0.135255	0	0	0	0.138819	0	0.255251	0	0.312855	0	0	0	0.265227
DNT-60	G07	Acrylamide	0.12	6.78253	8.35798	5.56579	4.30807	1.27338	0.254179	1.23684	0.449866	0.688498	0	0.166785	0	0	1.51582	3.81722	9.10162	7.64707	6.7265	4.12931	7.81357	8.87926	5.4857	0.51659	0.140106	0	3.52241	5.29936	3.25827	3.23887	0.369099	17.686	17.7569	17.5691	9.96122	14.394	11.58	12.6877	8.713	13.4388	13.3199	12.7725	11.9001	8.81542	11.2892	8.77519	8.49532
DNT-60	G11	Acrylamide	0.12	1.24435	0.295604	0.564021	0.537383	0.371068	0	0.219616	0.98459	0.637323	0	1.10429	0.767968	0	0.506972	0	0	0.17855	1.48614	1.09498	0.521376	0.63429	0.884946	0.136868	0.866528	2.68207	0.143194	0.375031	0.890902	14.0069	11.9642	16.3884	14.9435	11.6368	12.6296	8.81976	3.71458	2.83213	0.878407	0.481781	1.41644	0	0.682201	0.275392	0.592648	0.594882	0.637543
DNT-61	G03	Acrylamide	0.12	2.47827	4.83269	7.21123	8.23333	9.02653	8.2436	2.40181	2.67166	1.97286	1.38798	0	0	0	0	0	0	0	0	0	0	0	0.552389	1.65633	2.7624	4.58761	5.8219	5.03075	10.6267	7.1337	2.09875	15.7381	13.8993	11.9638	13.6616	9.02341	9.48111	10.8246	9.22377	8.3749	8.28084	4.90766	8.55664	5.26453	3.6456	7.01734	10.5892
DNT-61	G07	Acrylamide	0.12	12.7641	18.2116	19.8135	20.1452	23.0175	23.8358	24.7514	25.3664	24.4322	19.245	12.6262	24.452	14.0474	3.64055	4.30469	8.5984	5.2914	11.3261	7.9243	7.44009	8.60335	8.94299	0.870157	5.08832	4.51465	0	2.80923	7.59311	10.5756	5.07829	26.464	24.4725	29.0159	24.7395	27.5833	26.7058	23.7012	28.259	27.0174	24.1109	25.9595	26.3477	26.414	25.1273	25.2441	26.3365
DNT-61	G11	Acrylamide	0.12	0.814443	2.84471	5.64992	6.34379	5.51143	5.19565	6.7279	4.34252	9.22718	6.72912	0	0	0	0	1.27144	3.28824	6.34542	7.89851	8.37865	6.66326	11.5799	13.4332	3.58098	7.5151	3.78773	6.24606	12.0776	6.43773	7.88737	3.738	18.9528	22.6394	16.8902	13.7415	13.6033	10.8149	11.8341	7.66556	7.84998	5.86878	1.80223	1.44415	1.38433	0.937666	0.53279	0
DNT-62	G03	Acrylamide	0.12	6.4651	8.59156	5.40138	3.63752	7.73788	5.23765	2.1265	5.83796	4.84392	4.47511	3.41015	0.176672	0	0.606231	2.78868	3.95229	5.74999	3.5157	1.82003	3.59671	7.00703	2.26439	2.74692	1.93115	3.93523	1.00186	1.41372	4.14957	2.60927	1.43155	20.2193	10.2126	12.5921	18.0801	13.754	12.1689	12.0364	17.9894	17.3232	17.8225	13.907	18.323	10.0295	12.5269	9.41234	9.91207
DNT-62	G07	Acrylamide	0.12	5.78614	4.59236	3.79638	5.11666	4.7241	4.81313	6.01883	2.54898	1.6249	2.18678	1.7139	0	0.135519	0	0.178619	2.00102	2.28734	5.03896	6.48553	6.87112	6.95917	5.07271	7.73435	10.7735	9.7437	10.859	9.15318	0	0	1.26368	17.1642	18.4974	17.4987	16.3535	18.2116	9.19965	10.6334	13.5445	9.12864	12.6018	13.3368	12.1553	17.1061	12.0232	5.35258	1.76885
DNT-62	G11	Acrylamide	0.12	8.93972	11.5369	11.7477	11.8683	9.60609	5.67883	2.7753	4.03091	7.16576	13.0076	0.958967	0.853511	0.182255	0.136812	0.416371	0.273147	0.292031	0.276424	0.213865	0.430175	0.274058	0.797923	1.02476	2.50889	1.89727	2.41365	5.72128	5.54325	0.736611	0.343925	16.0379	14.5142	13.8583	11.3909	12.5581	12.8267	8.60035	8.63384	9.5137	6.3803	2.27061	6.59443	8.0829	12.2397	9.02679	6.65151
DNT-63	G03	Acrylamide	0.12	8.95248	11.7041	11.7783	9.86534	8.61646	9.70465	6.4598	6.71021	9.17769	12.7777	8.11483	3.75623	0.747451	1.08345	0.671402	1.57476	0.463948	3.61618	1.53806	6.03156	7.47818	4.75649	2.36632	3.257	0	0.191253	0	0	0	0	19.1356	18.8964	19.1939	14.0309	7.06983	0.923626	0	0	0.484261	0.350464	0.292756	0.815007	0	0	1.9293	0.137917
DNT-63	G07	Acrylamide	0.12	3.21828	8.39292	4.00815	2.75839	3.65838	4.48668	7.93107	8.04376	6.64694	8.79744	0.934384	0	0	0	0.707521	7.12992	9.7324	3.06851	6.07161	10.4179	10.6778	9.26794	7.06576	8.52606	8.81602	0	0	2.62269	8.59412	10.9652	18.4176	17.8076	18.6225	17.9084	16.5585	14.8099	14.1724	11.8937	11.5292	15.509	15.6274	12.6984	11.7699	12.1186	11.8133	8.28377
DNT-63	G11	Acrylamide	0.12	1.09046	7.64386	5.42194	3.58848	3.31177	3.73373	3.31271	1.14625	3.30657	4.52541	0.183183	0	0	0	0.13585	0	0	0	0.138262	5.71034	3.85672	4.8959	7.09316	8.16171	8.56109	9.11961	9.09173	6.55345	8.28073	13	20.1076	20.8228	19.183	15.6142	13.8526	12.8779	12.1041	9.10243	8.22639	8.41565	1.11566	0	0	0	0	0
DNT-58	F03	Acrylamide	0.4	0	0	3.70923	5.70532	6.20864	8.3059	8.4018	7.21184	8.0062	9.74972	0.404233	0	0	0	0.142102	0.144384	0	0	0	0	0.146265	0	1.53362	4.80791	1.47639	6.92613	2.8812	5.29942	8.98219	10.3705	15.4933	14.1514	14.798	16.0547	11.0586	13.2875	11.4559	11.3473	12.2203	10.9782	7.79422	9.65463	7.68445	7.58993	6.42137	8.74124
DNT-58	F07	Acrylamide	0.4	13.6986	16.0448	16.1444	15.27	18.9209	21.5671	24.0427	27.0376	23.1672	25.6754	2.90695	0	0	0	0	0	0	0	0	0	0	0.145197	4.37039	9.82944	7.26165	3.28689	0.226182	0.421206	0	0	21.5198	20.9871	19.5371	20.025	19.6497	12.0704	19.8381	17.3249	17.8771	20.4351	18.0776	16.27	4.15432	13.1081	18.9798	21.9344
DNT-58	F11	Acrylamide	0.4	3.81227	10.3622	9.08894	11.9085	5.24438	6.18005	6.25679	7.08442	6.76941	8.87748	0.283542	0	0.22563	0.154666	3.59227	5.46639	9.35754	7.68187	11.6344	3.0739	5.46247	9.33935	6.5986	10.0093	7.74359	0.882214	4.65459	8.03292	4.7209	9.26121	17.1211	14.2027	13.6054	13.7772	11.5354	9.0353	9.21256	3.65351	2.38743	1.16239	0.442634	0.444173	0.209771	1.48245	0.27357	1.90591
DNT-59	F03	Acrylamide	0.4	5.20349	12.6907	10.8513	9.82481	5.01633	1.66244	1.83526	2.2498	1.61815	0.276152	1.50217	0	0	0	2.77963	2.25173	9.56345	4.05829	2.14792	8.62059	4.1473	0	7.33227	6.27915	4.60662	6.92709	6.20154	10.0937	4.17063	11.1362	17.4688	18.0196	18.323	16.5801	12.1053	4.55332	2.48346	4.56186	3.0187	4.87216	5.32657	7.63559	7.04214	4.36629	2.12552	2.63368
DNT-59	F07	Acrylamide	0.4	1.24271	4.42541	3.96043	4.44972	2.60783	4.87654	3.7428	7.08735	2.57894	3.57224	0.478786	0	0	0	0.138355	0	0	0.7277	4.17757	8.38163	11.9378	5.19913	5.98896	0.149169	2.84476	5.18776	6.25959	6.08082	4.963	3.53255	12.0524	12.7995	10.5104	8.70525	10.3278	9.04029	11.5931	9.25225	8.90785	8.86987	8.63786	8.06037	10.7659	8.88998	9.50492	8.79998
DNT-59	F11	Acrylamide	0.4	0.196555	8.4203	6.065	10.1598	1.2163	2.15316	1.20545	0.991285	1.62834	3.13847	4.21431	0	2.9568	6.01582	1.53376	3.79069	3.67401	3.86783	3.56732	5.40695	9.27029	8.47762	1.34585	2.68188	1.96685	3.30182	3.88842	2.8487	4.9571	0	6.29597	7.79744	14.1303	8.39426	8.15042	13.0955	15.5382	11.5229	5.13308	0.664149	2.02138	2.4335	1.84779	2.44408	3.33344	2.88346
DNT-60	F03	Acrylamide	0.4	3.07724	2.41999	0.168267	0.318404	0.178079	0.80071	0	0.143484	0	0	1.73109	1.39789	0.906833	0.557774	2.42968	6.34354	5.65158	8.61332	6.41957	9.30907	6.12853	4.97478	6.95651	10.0639	5.0878	5.35458	8.23472	9.28171	1.97209	9.00928	6.618	4.28967	4.49299	3.20873	0.599772	0.177193	0.157856	0.169357	0	0	0.557438	0	0.328486	0.711474	0	0.135844
DNT-60	F07	Acrylamide	0.4	0	0.543798	0	0	0	0.758814	0.135964	0.97914	1.33063	2.55281	0.169603	0	0.337017	2.13981	1.78463	1.4942	4.39731	3.52345	1.21255	2.17911	1.64568	0.993475	0	0.767644	0.640876	0.839051	3.08588	2.97227	0.781149	1.01641	24.7806	16.1532	9.90462	0	0	0	0	0.348614	0	0.491959	0.20533	0.146971	0.24115	0	0	0
DNT-60	F11	Acrylamide	0.4	9.6546	8.25553	8.8917	7.61615	4.80055	5.16054	3.9307	2.47867	4.68322	3.90477	1.16076	0	1.10168	2.89245	1.59232	9.38441	8.15535	4.88157	9.0229	11.0662	6.30859	6.71104	0.879254	1.57603	4.58028	6.73603	3.72321	7.57913	0.418038	0	23.9501	17.4216	13.8208	20.231	15.4107	9.86103	11.8784	10.4028	3.32585	1.80917	11.7299	8.196	10.6387	9.11621	8.42596	9.19433
DNT-61	F03	Acrylamide	0.4
DNT-61	F07	Acrylamide	0.4	3.31464	5.94722	7.8862	6.02064	2.2815	2.78146	3.42056	3.3785	4.74184	6.13988	1.11478	0.164033	0.135298	0	0	0	1.57318	2.41043	3.01122	5.40543	8.06841	5.73803	3.94271	0	0.160026	0.425274	2.69079	0	0.135979	5.04114	17.5046	16.9145	12.8956	7.6263	0.932544	0.771607	0.13662	0.166691	0	0.507806	1.28833	1.20093	0.467144	0	0	0.152019
DNT-61	F11	Acrylamide	0.4	8.48336	8.78725	9.65842	11.5936	12.0501	11.0259	8.12998	16.3651	17.4498	17.5033	2.91303	0	0	0	0	0	0.146857	0.659016	4.3381	5.35102	0.447328	2.06176	1.28388	4.07214	4.35285	2.2255	4.29311	1.1948	0.342826	0.136079	21.3282	16.4224	17.604	14.726	14.2774	14.8636	13.4549	16.3312	12.684	13.6989	17.2588	16.5264	15.4858	17.7548	21.4471	28.4858
DNT-62	F03	Acrylamide	0.4	3.56397	4.94195	9.21556	7.94635	10.2073	10.6544	9.57307	10.3938	10.3239	5.99773	0.310987	0.157667	0	0	0	0	0.135472	0	0.479742	0.983436	4.28029	15.9148	14.5414	14.7505	12.4482	12.7185	6.06235	0.135569	0	0	13.1012	9.57514	4.66203	0.14063	0	0.310704	0	0	0	0	0	0	0	0	0	0.603707
DNT-62	F07	Acrylamide	0.4	4.47313	6.61397	7.27528	6.81119	6.96785	5.80205	4.96998	6.43218	0	4.08627	1.84427	0.746303	0	1.79016	2.7466	0.877644	3.72522	7.08606	3.29994	0.868994	4.5324	9.04833	8.68037	4.94395	3.53257	0	2.42542	0.20279	0	0.135114	13.8511	18.3422	16.1402	15.7473	14.7348	11.7952	10.2574	8.29483	5.81075	10.5644	10.6546	10.3169	10.2246	5.78146	6.34314	7.18955
DNT-62	F11	Acrylamide	0.4	1.79764	5.26255	5.06299	6.10389	5.5956	9.19083	9.38681	10.5086	13.5479	8.11977	5.5564	0.537788	0	0	0	1.86102	6.79821	7.51891	7.1414	8.41793	2.58262	3.10422	3.47715	3.62694	5.06363	4.58225	5.31682	2.26518	0	0	19.2928	10.557	12.3401	12.3766	9.6664	8.42392	8.75497	4.99604	8.42365	9.50513	9.80202	7.19728	6.91151	7.12307	7.40294	11.8482
DNT-63	F03	Acrylamide	0.4	10.9748	10.7696	8.05276	9.33895	5.86214	8.91719	9.15983	10.4056	7.24585	8.35618	1.08439	0.143768	0	0	0	0	0	0	2.75119	8.82238	2.18088	4.65479	0	6.18032	6.39411	0	0	0.148511	0.148762	0	20.1087	15.4409	13.7407	10.2083	3.53461	2.09479	8.90519	7.57605	7.1349	4.71314	0	0	0.386717	0.138983	0	0
DNT-63	F07	Acrylamide	0.4	4.16866	9.1318	10.297	10.1076	7.12871	9.24233	8.31235	9.90715	8.12467	7.98078	0.376187	0	0	0	0	0	0.306758	2.7986	5.02227	6.74037	7.87537	2.70042	7.80977	4.51727	1.15531	0.739279	3.16392	5.97794	0	0	16.5486	16.1867	14.9607	11.8361	9.79055	13.6205	10.1341	11.5758	11.6135	14.0279	12.5696	8.08649	9.07964	9.29903	10.9063	12.8695
DNT-63	F11	Acrylamide	0.4	1.94029	9.09056	10.9029	12.5861	9.89315	7.93687	8.35937	10.8829	6.24729	10.3723	10.165	0.213032	0	0	0.135934	0.200349	0.703568	5.78943	7.65925	2.38602	8.24812	20.0755	23.5152	23.5663	16.472	14.7842	16.5864	19.4566	0.60957	0	26.3218	20.9667	18.0154	15.5693	14.9321	13.5921	10.6626	9.91717	14.3315	8.24525	8.50098	8.11961	1.67448	1.64951	0.660034	0.142005
DNT-58	E03	Acrylamide	1.2	13.3392	12.3768	15.9168	16.5662	11.8153	12.7383	13.0811	16.3299	13.508	14.0158	2.58966	0	0	0	0	0	0	0	3.06237	12.8689	12.5941	12.1729	7.93302	8.40844	8.80311	8.27285	10.8669	1.97209	0	0	14.9212	17.9271	11.1554	14.8956	12.4851	17.6941	12.8532	11.5529	10.2936	15.6036	14.1198	7.635	6.88253	10.0628	10.7074	14.2445
DNT-58	E07	Acrylamide	1.2	0	3.44066	4.03442	5.66959	4.97521	3.39636	4.06723	4.3244	3.90976	1.84653	0.439348	0	0	0	0	1.53997	7.2397	6.70007	8.8439	9.79017	7.33216	11.4939	11.4146	10.4772	9.85512	11.251	11.3846	8.05952	0	5.92093	8.25492	12.2488	11.6841	6.90087	10.7849	8.21653	2.52567	5.61066	8.06114	1.02063	0.70521	2.12556	7.11772	6.18704	4.66723	3.90927
DNT-58	E11	Acrylamide	1.2	4.94898	5.83222	4.29379	3.00835	4.17223	2.12458	1.94508	0.456038	5.29427	3.27813	4.60699	5.76228	9.49556	9.37886	8.71282	12.754	13.3424	12.6667	11.9057	14.2053	17.7259	10.6269	13.5027	9.501	19.6473	5.02428	11.4485	10.6918	11.6637	6.95126	10.7026	9.60513	11.051	9.05251	9.52497	6.06791	7.93941	4.62087	4.93107	0.823197	2.36788	1.98437	1.56419	0.437763	2.77911	0.663183
DNT-59	E03	Acrylamide	1.2	0.641937	2.09558	9.57157	8.60101	6.67186	7.42839	9.95578	7.84326	8.23902	6.926	0.455793	0	0	0	0	0.172313	0.374192	0.476699	6.21663	8.46189	11.3899	11.8224	8.24917	0	1.68959	0.166937	0	0	0	0	15.8214	12.7727	11.6111	6.56109	8.91437	6.92669	5.10634	8.62856	8.28901	4.36458	4.51258	0	1.04218	1.90772	0.828899	0.438374
DNT-59	E07	Acrylamide	1.2	8.44059	13.7717	15.2295	12.1499	18.3381	17.3553	18.0542	21.0372	23.0686	23.2338	0.803487	0.304304	0.299053	0.814316	0.341555	1.56852	3.19672	11.7813	10.5398	10.6575	9.16629	8.50382	5.77384	4.91568	7.81874	5.28947	3.82834	8.92318	5.38467	7.85832	23.7443	18.485	21.5462	19.5334	22.4377	20.4587	21.7285	20.2456	22.7506	18.2529	20.1416	14.9001	25.1046	4.29614	19.8974	19.5441
DNT-59	E11	Acrylamide	1.2	0	0.13826	0.92524	3.36114	1.78399	2.04844	1.06158	3.73241	1.74913	3.16955	1.50712	1.38157	0.506492	0.488122	1.18506	4.0301	2.44531	6.38412	6.30486	3.23494	0.326702	0	0.146298	0.170689	0.172108	4.77019	4.27848	4.68218	0	6.17658	15.9395	15.217	14.2208	14.9468	12.3778	11.3038	4.72321	5.61932	1.13387	1.26983	1.8894	0.958075	0.361917	1.51228	0.767736	0.368526
DNT-60	E03	Acrylamide	1.2	4.69059	5.42501	3.55952	4.50473	4.42721	1.90734	1.46196	0.880932	1.05852	1.18175	1.21328	0.79675	0.273282	0.548386	1.37997	8.77477	13.2303	7.36704	7.22466	9.36082	6.92651	13.4359	3.79445	2.29673	7.12057	6.89417	2.43809	2.11015	9.73965	7.2815	18.7243	19.0471	17.3328	14.5764	11.6315	10.3101	7.32066	6.29835	7.5833	1.90252	0.852683	14.5941	1.3288	1.32287	1.54813	2.43254
DNT-60	E07	Acrylamide	1.2	1.97941	2.91197	3.21779	5.50015	1.83198	0	0	0	0	0	1.05962	0	0.135568	0	0	0.135678	0	2.16725	4.70932	5.55006	5.90719	5.86729	0.958491	0.469815	0	0	0	0.136167	0.14519	0.316456	10.7092	14.6234	9.98775	10.68	11.2697	10.1142	11.7156	8.94166	10.6971	10.1133	11.5908	9.38854	14.7097	15.6098	14.1564	12.2689
DNT-60	E11	Acrylamide	1.2	4.18445	3.16904	4.88655	0.639868	0.679377	0.560391	0.837207	0.16567	0.140361	0.204121	0.89204	0.16079	0	0	0	3.96258	13.203	6.71309	5.31114	2.67387	5.06842	6.87187	0.140817	0	0	0.155774	0	0.136598	1.3462	9.59229	12.9464	11.2853	10.4826	15.0156	12.1975	12.0775	11.9096	12.8366	13.2084	12.1579	6.24794	9.26269	2.91821	1.62617	0.753865	0.991806
DNT-61	E03	Acrylamide	1.2	0.937246	2.30669	4.91477	6.36761	5.18871	4.64536	4.66507	1.93695	4.9984	4.28925	0.136224	0	0	0	0	0	0	0	0	0	1.11289	6.63892	7.16997	5.63435	7.60501	0	0	0	0	0	9.01699	10.7389	9.30422	11.6823	11.2197	7.10234	9.61628	6.79421	5.37945	9.31407	9.00067	13.0122	6.66148	6.86746	6.98916	5.4624
DNT-61	E07	Acrylamide	1.2	0.140459	0.46391	1.78025	0.81308	2.71061	1.42184	0.350741	1.36138	6.11774	11.7346	2.93361	6.55089	0.359817	7.31643	5.05909	0.319856	9.46508	4.98754	7.4859	1.79057	4.59158	3.33968	5.99003	13.8247	12.0858	13.8371	14.5639	11.7727	12.067	5.12437	13.6716	16.4783	20.2025	16.0974	11.3703	11.9846	11.0868	14.3254	14.1975	12.2129	15.1692	21.7769	16.7576	4.64659	4.8421	2.0743
DNT-61	E11	Acrylamide	1.2	0.59715	9.78059	10.1536	13.2313	17.2832	18.0971	18.048	22.0609	17.7537	15.0574	0.505832	0	0	0	0	0.141974	0.464727	7.71263	11.6421	12.5328	7.29077	8.70192	11.512	10.4176	6.90428	5.73995	8.67395	8.73209	4.47868	4.52832	20.435	20.0786	20.2587	18.5818	16.6235	19.5336	17.3321	24.4539	16.7747	21.166	19.2592	1.61948	17.6326	21.1089	20.3422	23.1361
DNT-62	E03	Acrylamide	1.2	8.14057	6.35987	0.504701	3.99929	8.40349	3.45612	10.9667	5.08258	2.33786	2.96169	1.66473	2.36274	0.351038	0.601924	0.221426	0	0.135029	1.54845	2.81859	8.10154	0.492726	3.54576	0	8.27063	10.3445	5.7189	1.29783	0.252657	0.145892	1.84225	14.267	8.23248	2.04121	7.32714	5.26464	3.11579	8.48635	2.99538	1.58181	3.3332	0.383528	0	3.00814	3.55092	4.6396	3.59037
DNT-62	E07	Acrylamide	1.2	3.99101	9.24456	9.72424	6.20311	5.68838	5.52613	4.48082	2.79358	3.61596	3.56241	0	0.135538	0.206123	0.402678	1.66278	2.69921	7.08343	8.31687	7.02511	6.34131	3.76471	4.25936	4.21361	3.95141	1.065	5.22398	3.15174	3.4595	6.07475	5.13176	16.1042	16.3397	14.755	9.49877	7.08684	4.45386	3.54863	2.43202	1.4832	0.441175	0.755574	7.2874	1.65905	1.95782	0.638584	1.27232
DNT-62	E11	Acrylamide	1.2	4.19422	6.32034	7.53075	4.55473	7.40046	5.9275	4.78917	4.64821	3.15792	6.23728	0.558509	0	0	0.923813	0	0	0.377089	4.45962	7.56013	8.61758	10.4263	3.57225	0.918331	0	0.468497	0.319304	1.80528	0.148362	0	0	14.6128	14.1334	11.1923	8.20941	6.28166	6.17896	6.17541	6.54793	9.56433	9.01211	6.08401	7.91804	5.63343	3.35677	0	0.166743
DNT-63	E03	Acrylamide	1.2	0.386869	1.18104	2.12857	5.35629	3.843	4.72419	2.99097	0.460801	0.16787	0.79928	0.270889	0	0	0.140141	0	0.279187	2.5837	3.42043	1.23689	4.1994	4.62415	4.39704	6.87277	12.6945	0.265499	0.19859	5.50357	6.74788	0	0	13.5756	14.5913	10.4567	14.1467	14.4168	10.7143	10.496	10.4225	6.68557	9.23094	8.77802	5.16266	6.88205	9.04453	8.12198	5.47552
DNT-63	E07	Acrylamide	1.2	1.301	1.84265	2.50273	5.54747	5.47561	5.13194	5.83799	3.72287	3.53739	3.79524	0.143117	0	0.138509	0.80765	1.8027	5.36763	8.44094	6.54935	5.16145	2.38892	2.68305	1.26544	0	1.56471	3.59227	9.42498	2.37532	0.139615	0.299113	3.1684	13.6322	9.0417	10.518	9.16874	9.73438	9.02594	7.93155	10.5057	7.71888	6.24597	3.69391	1.18236	6.51454	3.46301	0	0.338497
DNT-63	E11	Acrylamide	1.2	1.09645	4.13439	2.97917	3.60343	4.36107	4.87544	4.94278	4.8936	0.191373	1.15968	0	0	0	0.135848	0	1.05729	3.23859	8.12625	8.73779	10.4465	10.4108	13.2165	13.0464	11.5334	13.0439	12.0875	13.8438	13.4245	18.3732	18.8927	14.0081	11.4208	8.70332	8.49629	8.56828	7.23399	6.88121	6.3378	6.42528	4.02581	4.9243	10.2438	1.02009	3.1439	3.43573	1.72097
DNT-58	D03	Acrylamide	4	10.3483	13.1989	13.778	12.0297	7.58703	0.607422	0.319987	0.251054	0.500997	3.16267	3.48988	0.420603	0.783513	0.326537	1.76837	4.37694	9.87537	12.261	9.39072	0.430243	1.95688	9.95233	10.1801	7.17309	0.138087	0	0.13789	8.11118	10.8939	8.99085	13.964	11.9531	12.9752	12.7841	13.7652	9.60686	11.4095	11.0544	12.3072	12.6248	12.7184	4.7961	12.1662	11.565	7.93772	11.2002
[truncated: 71 more rows]
[truncated: 4 more columns]

## Sheet: Aldicarb
				units=distance moved (cm) per 2 minute interval
[truncated: 289 more rows]
[truncated: 4 more columns]

## Sheet: Amoxicillin
				units=distance moved (cm) per 2 minute interval
[truncated: 280 more rows]
[truncated: 4 more columns]

## Sheet: Amphetamine
				units=distance moved (cm) per 2 minute interval
[truncated: 187 more rows]
[truncated: 4 more columns]

## Sheet: Arsenic
				units=distance moved (cm) per 2 minute interval
[truncated: 198 more rows]
[truncated: 4 more columns]

[truncated: 51 more sheets: Bisphenol A (BPA), Bis(tributyltin) oxide, Cadmium chloride, Caffeine, Captopril, Carbamazepine, Chloramben, Chlorpyrifos (ethyl), Chlorpyrifos (ethyl) oxon, Cocaine base, Colchicine, Cotinine, Cyclophosphamide, Cytosine arabinoside, Deltamethrin, Dexamethazone, Di(2-ethylhexyl)phthalate DEHP, Diazepam, Dieldrin, Diethylene glycol …]
